# Supplementary material for: Charting cellular differentiation trajectories with Ricci flow
Source: Nat Commun. 2024 Mar 13;15:2258. doi: 10.1038/s41467-024-45889-6 (PMC10937996; doi:10.1038/s41467-024-45889-6)
Supplement: Supplementary file 3 — Source Data [file 41467_2024_45889_MOESM3_ESM.xlsx]

## Sheet: Fig_2
Fig2 B-D are direct plots of functions, not constructed from source data, but they can be replicated via the below realisations of these functions at numerous interval values																																								Figure 2E is again not based on source data and contructed purely for illustrative purposes, the following can replicate the presented bar charts
	Value of total Forman-Ricci Curvature calculated using equation 32, for various values of k and epsilon																			Value of network entropy calculated using equation 27, for various values of k and epsilon																				max entropy	one for many	many for one
Epsilon	k=2	k=3	k=4	k=5	k=6	k=7	k=8	k=9	k=10	k=11	k=12	k=13	k=14	k=15	k=16	k=17	k=18	k=19	k=20	k=2	k=3	k=4	k=5	k=6	k=7	k=8	k=9	k=10	k=11	k=12	k=13	k=14	k=15	k=16	k=17	k=18	k=19	k=20		0.05	0.1	0.02
0.01	0.187995	-0.099005	-0.158461	-0.167202	-0.161801	-0.152443	-0.142416	-0.132834	-0.124045	-0.116111	-0.108989	-0.1026	-0.096859	-0.0916859	-0.0870091	-0.0827657	-0.0789021	-0.0753719	-0.0721357	0.027773	0.360523	0.55862	0.700138	0.810314	0.900544	0.976954	1.04322	1.10172	1.15409	1.20149	1.24479	1.28463	1.32153	1.35589	1.38804	1.41825	1.44674	1.47369		0.05	0.0473684	0.0515789
0.06	0.843529	0.500313	0.351669	0.269973	0.218651	0.183537	0.158047	0.138724	0.123582	0.111402	0.101397	0.0930333	0.0859391	0.0798466	0.0745582	0.0699249	0.0658324	0.0621914	0.0589312	0.108759	0.402325	0.58679	0.72138	0.827364	0.914783	0.989178	1.05393	1.11125	1.16267	1.2093	1.25195	1.29124	1.32767	1.36163	1.39342	1.42332	1.45152	1.47822		0.05	0.0473684	0.0515789
0.11	0.932255	0.58759	0.427599	0.33573	0.276229	0.23459	0.203833	0.180193	0.161459	0.146249	0.133654	0.123055	0.114012	0.106207	0.0994007	0.0934139	0.0881069	0.0833702	0.0791167	0.161549	0.43088	0.606347	0.736249	0.839357	0.924832	0.997826	1.06152	1.11801	1.16877	1.21485	1.25704	1.29595	1.33205	1.36571	1.39726	1.42693	1.45494	1.48146		0.05	0.0473684	0.0515789
0.16	0.965086	0.622222	0.458347	0.362615	0.299903	0.255659	0.222778	0.197386	0.177186	0.160734	0.147077	0.135557	0.125711	0.117198	0.109764	0.103217	0.0974068	0.0922157	0.0875498	0.200595	0.452927	0.62168	0.747999	0.84888	0.932838	1.00473	1.06759	1.12343	1.17366	1.2193	1.26113	1.29973	1.33556	1.369	1.40034	1.42983	1.45768	1.48406		0.05	0.0473684	0.0515789
0.21	0.980583	0.639773	0.474245	0.37665	0.31233	0.266758	0.232785	0.206483	0.18552	0.16842	0.154205	0.142203	0.131933	0.123047	0.115282	0.108439	0.102362	0.0969308	0.0920465	0.230738	0.470645	0.634185	0.757655	0.856743	0.939468	1.01046	1.07264	1.12794	1.17773	1.22302	1.26455	1.30289	1.3385	1.37175	1.40292	1.43227	1.45998	1.48625		0.05	0.0473684	0.0515789
0.26	0.988775	0.649753	0.483468	0.384869	0.319648	0.273318	0.238713	0.211884	0.190475	0.172994	0.158452	0.146164	0.135645	0.126539	0.118578	0.111559	0.105325	0.0997501	0.0947361	0.25454	0.485169	0.644581	0.765742	0.863358	0.945064	1.01531	1.07691	1.13176	1.18119	1.22618	1.26745	1.30558	1.34101	1.37409	1.40512	1.43434	1.46195	1.48811		0.05	0.0473684	0.0515789
0.31	0.993386	0.655811	0.489178	0.390005	0.324246	0.277455	0.242462	0.215305	0.193618	0.175899	0.161151	0.148685	0.138009	0.128763	0.120678	0.113548	0.107214	0.101549	0.0964526	0.273589	0.49721	0.653318	0.772588	0.868983	0.949837	1.01946	1.08057	1.13504	1.18416	1.22889	1.26995	1.3079	1.34317	1.37611	1.40702	1.43613	1.46364	1.48971		0.05	0.0473684	0.0515789
0.36	0.996078	0.659636	0.492857	0.393346	0.327253	0.280169	0.244928	0.21756	0.195692	0.177819	0.162937	0.150353	0.139574	0.130237	0.12207	0.114868	0.108468	0.102743	0.0975923	0.288961	0.507253	0.660702	0.778414	0.873791	0.953929	1.02302	1.08373	1.13787	1.18673	1.23124	1.27211	1.3099	1.34503	1.37786	1.40866	1.43768	1.4651	1.4911		0.05	0.0473684	0.0515789
0.41	0.997683	0.662111	0.495285	0.395571	0.329266	0.281994	0.246589	0.219082	0.197095	0.179118	0.164146	0.151484	0.140636	0.131237	0.123016	0.115764	0.10932	0.103555	0.0983674	0.301424	0.515655	0.666957	0.783384	0.87791	0.957444	1.02608	1.08644	1.14031	1.18894	1.23326	1.27398	1.31163	1.34665	1.37937	1.41008	1.43902	1.46638	1.49231		0.05	0.0473684	0.0515789
0.46	0.998647	0.663734	0.49691	0.397073	0.330633	0.283237	0.247724	0.220123	0.198056	0.180009	0.164977	0.152262	0.141366	0.131925	0.123667	0.116381	0.109907	0.104114	0.0989017	0.311548	0.522683	0.672253	0.78762	0.881435	0.960462	1.02872	1.08879	1.14242	1.19085	1.23502	1.2756	1.31313	1.34804	1.38068	1.41132	1.44019	1.46748	1.49336		0.05	0.0473684	0.0515789
0.51	0.999226	0.664805	0.498003	0.398094	0.331567	0.284088	0.248503	0.220839	0.198718	0.180624	0.16555	0.152799	0.141871	0.132402	0.124117	0.116809	0.110313	0.104502	0.0992719	0.319765	0.528549	0.676726	0.79122	0.884444	0.963045	1.03098	1.0908	1.14423	1.1925	1.23653	1.27699	1.31442	1.34925	1.38181	1.41238	1.44119	1.46843	1.49426		0.05	0.0473684	0.0515789
0.56	0.99957	0.665509	0.498737	0.398785	0.332202	0.28467	0.249037	0.221331	0.199173	0.181047	0.165945	0.153169	0.142219	0.13273	0.124428	0.117104	0.110594	0.10477	0.0995279	0.326413	0.533421	0.680484	0.794264	0.886999	0.965244	1.03291	1.09252	1.14578	1.19391	1.23782	1.27818	1.31553	1.35029	1.38279	1.4133	1.44206	1.46925	1.49504		0.05	0.0473684	0.0515789
0.61	0.999771	0.665969	0.499225	0.399249	0.332631	0.285064	0.249399	0.221666	0.199483	0.181335	0.166215	0.153422	0.142457	0.132955	0.124641	0.117306	0.110786	0.104953	0.0997034	0.331757	0.537438	0.683616	0.796817	0.889149	0.9671	1.03454	1.09397	1.14709	1.19511	1.23892	1.2792	1.31648	1.35117	1.38361	1.41408	1.44279	1.46995	1.49571		0.05	0.0473684	0.0515789
0.66	0.999885	0.666264	0.499545	0.399555	0.332916	0.285327	0.249641	0.221889	0.19969	0.181529	0.166395	0.153591	0.142617	0.133106	0.124784	0.117442	0.110916	0.105077	0.0998215	0.336011	0.540712	0.686196	0.798933	0.890938	0.968648	1.03591	1.09519	1.14819	1.19611	1.23984	1.28005	1.31727	1.35191	1.38431	1.41474	1.44342	1.47054	1.49627		0.05	0.0473684	0.0515789
0.71	0.999947	0.666447	0.499748	0.399752	0.333099	0.285497	0.249798	0.222034	0.199825	0.181655	0.166513	0.153702	0.142721	0.133205	0.124878	0.117531	0.111	0.105157	0.0998988	0.339348	0.543339	0.688288	0.800658	0.892403	0.969919	1.03703	1.0962	1.1491	1.19694	1.2406	1.28076	1.31793	1.35253	1.38489	1.41528	1.44393	1.47103	1.49673		0.05	0.0473684	0.0515789
0.76	0.999978	0.666557	0.499872	0.399873	0.333213	0.285602	0.249896	0.222125	0.199909	0.181733	0.166587	0.153771	0.142786	0.133266	0.124936	0.117587	0.111054	0.105208	0.0999473	0.34191	0.5454	0.689945	0.802033	0.893574	0.970938	1.03793	1.097	1.14983	1.19761	1.24122	1.28133	1.31846	1.35303	1.38535	1.41572	1.44435	1.47142	1.49711		0.05	0.0473684	0.0515789
0.81	0.999992	0.666618	0.499943	0.399943	0.333279	0.285663	0.249953	0.222178	0.199959	0.18178	0.16663	0.153812	0.142825	0.133303	0.124971	0.117619	0.111085	0.105238	0.0999759	0.343814	0.546963	0.691214	0.803091	0.894479	0.971728	1.03863	1.09763	1.1504	1.19813	1.2417	1.28178	1.31888	1.35341	1.38572	1.41606	1.44467	1.47173	1.4974		0.05	0.0473684	0.0515789
0.86	0.999998	0.666649	0.499979	0.399979	0.333313	0.285696	0.249983	0.222206	0.199985	0.181804	0.166653	0.153834	0.142845	0.133322	0.124989	0.117637	0.111101	0.105254	0.0999911	0.345156	0.548087	0.692135	0.803864	0.895142	0.972308	1.03914	1.09809	1.15082	1.19851	1.24205	1.2821	1.31918	1.3537	1.38599	1.41632	1.44491	1.47196	1.49762		0.05	0.0473684	0.0515789
0.91	1	0.666663	0.499995	0.399995	0.333328	0.28571	0.249996	0.222218	0.199996	0.181815	0.166663	0.153843	0.142854	0.133331	0.124997	0.117645	0.111109	0.105261	0.0999978	0.346018	0.548823	0.692743	0.804377	0.895584	0.972695	1.03949	1.0984	1.1511	1.19877	1.24229	1.28232	1.31939	1.35389	1.38617	1.41649	1.44508	1.47211	1.49777		0.05	0.0473684	0.0515789
0.96	1	0.666666	0.5	0.4	0.333333	0.285714	0.25	0.222222	0.2	0.181818	0.166666	0.153846	0.142857	0.133333	0.125	0.117647	0.111111	0.105263	0.0999998	0.346469	0.549214	0.69307	0.804653	0.895823	0.972905	1.03968	1.09857	1.15126	1.19891	1.24242	1.28245	1.3195	1.354	1.38627	1.41658	1.44516	1.4722	1.49785		0.05	0.0473684	0.0515789
1.01	1	0.666667	0.5	0.4	0.333333	0.285714	0.25	0.222222	0.2	0.181818	0.166667	0.153846	0.142857	0.133333	0.125	0.117647	0.111111	0.105263	0.1	0.346567	0.549301	0.693143	0.804715	0.895876	0.972952	1.03972	1.09861	1.15129	1.19895	1.24245	1.28247	1.31953	1.35402	1.38629	1.41661	1.44518	1.47222	1.49786
1.06	1	0.666668	0.500001	0.400001	0.333334	0.285715	0.250001	0.222223	0.200001	0.181819	0.166667	0.153847	0.142858	0.133334	0.125001	0.117648	0.111112	0.105264	0.100001	0.346361	0.549115	0.692985	0.80458	0.895759	0.972848	1.03963	1.09853	1.15121	1.19888	1.24239	1.28241	1.31947	1.35397	1.38624	1.41656	1.44514	1.47218	1.49782
1.11	1	0.666672	0.500006	0.400007	0.33334	0.28572	0.250006	0.222228	0.200005	0.181823	0.166671	0.15385	0.142861	0.133337	0.125004	0.117651	0.111114	0.105266	0.100003	0.345894	0.548688	0.692619	0.804265	0.895484	0.972605	1.03941	1.09833	1.15103	1.19871	1.24223	1.28227	1.31934	1.35385	1.38612	1.41645	1.44503	1.47208	1.49773
1.16	0.999998	0.66668	0.500018	0.400019	0.333352	0.285732	0.250017	0.222238	0.200015	0.181832	0.16668	0.153859	0.142869	0.133345	0.125011	0.117657	0.111121	0.105273	0.100009	0.345201	0.548044	0.692064	0.803785	0.895064	0.972232	1.03907	1.09803	1.15076	1.19845	1.242	1.28205	1.31913	1.35365	1.38594	1.41627	1.44487	1.47192	1.49758
1.21	0.999995	0.666695	0.500038	0.40004	0.333373	0.285752	0.250036	0.222256	0.200032	0.181848	0.166695	0.153873	0.142882	0.133357	0.125023	0.117669	0.111132	0.105283	0.100019	0.344313	0.547209	0.691338	0.803155	0.89451	0.971739	1.03863	1.09762	1.15039	1.19812	1.24168	1.28176	1.31886	1.35339	1.3857	1.41604	1.44465	1.47171	1.49738
1.26	0.999989	0.666716	0.500068	0.400072	0.333404	0.285782	0.250064	0.222282	0.200057	0.181872	0.166717	0.153894	0.142902	0.133376	0.125041	0.117686	0.111148	0.105299	0.100034	0.343257	0.546201	0.690456	0.802385	0.893831	0.971135	1.03809	1.09713	1.14994	1.1977	1.24129	1.2814	1.31852	1.35308	1.3854	1.41576	1.44438	1.47146	1.49714
1.31	0.999979	0.666742	0.500107	0.400114	0.333445	0.285822	0.250102	0.222318	0.20009	0.181904	0.166747	0.153923	0.14293	0.133402	0.125066	0.11771	0.111171	0.105321	0.100055	0.342058	0.54504	0.689432	0.801487	0.893038	0.970426	1.03745	1.09655	1.1494	1.19721	1.24084	1.28097	1.31812	1.3527	1.38505	1.41542	1.44406	1.47115	1.49685
1.36	0.999965	0.666775	0.500155	0.400166	0.333498	0.285873	0.25015	0.222364	0.200134	0.181945	0.166786	0.153959	0.142965	0.133436	0.125098	0.11774	0.1112	0.105348	0.100082	0.340734	0.543741	0.68828	0.800473	0.892138	0.969621	1.03672	1.09588	1.14879	1.19664	1.24032	1.28048	1.31766	1.35227	1.38464	1.41504	1.4437	1.4708	1.49652
1.41	0.999946	0.666813	0.500214	0.400231	0.333562	0.285935	0.25021	0.22242	0.200187	0.181995	0.166834	0.154005	0.143008	0.133477	0.125137	0.117778	0.111236	0.105383	0.100115	0.339303	0.542321	0.68701	0.79935	0.89114	0.968726	1.03591	1.09514	1.14811	1.19602	1.23973	1.27994	1.31715	1.35179	1.38418	1.41461	1.44329	1.47041	1.49614
1.46	0.999921	0.666857	0.500282	0.400306	0.333638	0.286008	0.25028	0.222487	0.200251	0.182055	0.166891	0.154059	0.143059	0.133526	0.125184	0.117822	0.111279	0.105424	0.100154	0.33778	0.540791	0.685633	0.798128	0.89005	0.967746	1.03502	1.09433	1.14737	1.19533	1.23909	1.27934	1.31659	1.35126	1.38368	1.41413	1.44284	1.46998	1.49573
1.51	0.999889	0.666905	0.500359	0.400392	0.333726	0.286094	0.250362	0.222565	0.200324	0.182125	0.166958	0.154122	0.143119	0.133583	0.125238	0.117875	0.111329	0.105472	0.100201	0.33618	0.539163	0.684159	0.796814	0.888875	0.966687	1.03406	1.09345	1.14656	1.19458	1.23839	1.27868	1.31598	1.35068	1.38314	1.41362	1.44235	1.46952	1.49529
1.56	0.99985	0.666956	0.500445	0.400489	0.333824	0.28619	0.250454	0.222653	0.200408	0.182205	0.167033	0.154194	0.143188	0.133648	0.125301	0.117934	0.111386	0.105527	0.100253	0.334513	0.537449	0.682597	0.795415	0.887621	0.965555	1.03303	1.09251	1.14569	1.19377	1.23764	1.27798	1.31532	1.35006	1.38255	1.41306	1.44182	1.46901	1.4948
1.61	0.999803	0.667011	0.500539	0.400597	0.333934	0.286297	0.250558	0.222752	0.200502	0.182294	0.167118	0.154275	0.143265	0.133722	0.125371	0.118002	0.111451	0.105589	0.100313	0.332791	0.535658	0.680954	0.793939	0.886294	0.964355	1.03194	1.09151	1.14477	1.19291	1.23684	1.27723	1.31461	1.3494	1.38192	1.41246	1.44125	1.46847	1.49429
1.66	0.999748	0.667069	0.500641	0.400714	0.334054	0.286415	0.250672	0.222861	0.200606	0.182393	0.167212	0.154365	0.14335	0.133804	0.125449	0.118076	0.111522	0.105658	0.100379	0.331021	0.533798	0.679238	0.792391	0.884898	0.96309	1.03078	1.09045	1.14379	1.19201	1.236	1.27644	1.31387	1.34869	1.38126	1.41183	1.44065	1.4679	1.49374
1.71	0.999684	0.667128	0.50075	0.40084	0.334184	0.286544	0.250796	0.22298	0.20072	0.182501	0.167315	0.154463	0.143444	0.133893	0.125535	0.118159	0.111601	0.105733	0.100452	0.329212	0.531877	0.677455	0.790776	0.883439	0.961765	1.02957	1.08934	1.14276	1.19105	1.2351	1.27561	1.31308	1.34795	1.38055	1.41116	1.44001	1.46729	1.49316
1.76	0.999611	0.667189	0.500866	0.400975	0.334325	0.286683	0.25093	0.223109	0.200843	0.182619	0.167427	0.15457	0.143546	0.133991	0.125628	0.118248	0.111687	0.105816	0.100531	0.32737	0.529902	0.675612	0.789101	0.88192	0.960383	1.02831	1.08818	1.14168	1.19005	1.23417	1.27473	1.31226	1.34717	1.37982	1.41046	1.43935	1.46665	1.49255
1.81	0.99953	0.667251	0.500987	0.401119	0.334474	0.286832	0.251075	0.223248	0.200976	0.182745	0.167548	0.154685	0.143656	0.134096	0.125729	0.118344	0.11178	0.105905	0.100617	0.325503	0.52788	0.673714	0.78737	0.880347	0.958949	1.02699	1.08697	1.14056	1.18901	1.2332	1.27381	1.31139	1.34636	1.37904	1.40973	1.43865	1.46599	1.49191
1.86	0.999439	0.667313	0.501114	0.401271	0.334633	0.286989	0.251228	0.223396	0.201117	0.182881	0.167677	0.154808	0.143774	0.134209	0.125837	0.118448	0.111879	0.106001	0.100709	0.323615	0.525816	0.671767	0.785587	0.878723	0.957466	1.02563	1.08571	1.1394	1.18792	1.23218	1.27286	1.3105	1.34551	1.37824	1.40897	1.43792	1.46529	1.49125
1.91	0.999338	0.667375	0.501246	0.40143	0.3348	0.287156	0.251391	0.223553	0.201268	0.183024	0.167815	0.154939	0.1439	0.134329	0.125952	0.118559	0.111985	0.106103	0.100807	0.321711	0.523717	0.669775	0.783757	0.877052	0.955937	1.02423	1.08441	1.1382	1.1868	1.23113	1.27188	1.30957	1.34463	1.37741	1.40817	1.43717	1.46457	1.49056
1.96	0.999228	0.667436	0.501382	0.401595	0.334975	0.287332	0.251563	0.223718	0.201426	0.183177	0.16796	0.155079	0.144033	0.134456	0.126074	0.118676	0.112098	0.106211	0.100912	0.319795	0.521585	0.667742	0.781883	0.875336	0.954365	1.02278	1.08308	1.13695	1.18564	1.23005	1.27086	1.30861	1.34372	1.37654	1.40735	1.43638	1.46382	1.48984
2.01	0.999108	0.667496	0.501522	0.401767	0.335158	0.287515	0.251742	0.223892	0.201594	0.183337	0.168113	0.155225	0.144173	0.134591	0.126203	0.1188	0.112217	0.106326	0.101022	0.317872	0.519427	0.665673	0.779969	0.87358	0.952752	1.0213	1.0817	1.13568	1.18445	1.22893	1.26981	1.30761	1.34278	1.37565	1.40651	1.43557	1.46305	1.4891
2.06	0.998978	0.667555	0.501666	0.401945	0.335348	0.287707	0.25193	0.224074	0.201768	0.183504	0.168274	0.155379	0.14432	0.134732	0.126338	0.11893	0.112342	0.106446	0.101138	0.315944	0.517245	0.663571	0.778019	0.871785	0.951101	1.01977	1.08029	1.13436	1.18322	1.22778	1.26872	1.30659	1.34182	1.37473	1.40563	1.43474	1.46226	1.48834
2.11	0.998839	0.667611	0.501812	0.402129	0.335545	0.287905	0.252125	0.224263	0.201951	0.18368	0.168442	0.15554	0.144475	0.13488	0.12648	0.119066	0.112473	0.106572	0.10126	0.314014	0.515043	0.66144	0.776034	0.869956	0.949415	1.01821	1.07884	1.13302	1.18197	1.2266	1.26761	1.30554	1.34082	1.37379	1.40473	1.43388	1.46144	1.48756
2.16	0.99869	0.667665	0.50196	0.402317	0.335747	0.288111	0.252328	0.22446	0.202141	0.183862	0.168617	0.155708	0.144635	0.135034	0.126629	0.119209	0.11261	0.106704	0.101387	0.312084	0.512826	0.659283	0.774019	0.868093	0.947696	1.01662	1.07737	1.13164	1.18068	1.22539	1.26647	1.30447	1.3398	1.37282	1.40381	1.433	1.46059	1.48675
2.21	0.998531	0.667717	0.502111	0.40251	0.335956	0.288323	0.252537	0.224664	0.202338	0.184051	0.168799	0.155882	0.144803	0.135195	0.126783	0.119357	0.112753	0.106842	0.10152	0.310158	0.510594	0.657102	0.771976	0.866201	0.945946	1.015	1.07586	1.13024	1.17936	1.22415	1.26531	1.30337	1.33876	1.37183	1.40287	1.4321	1.45973	1.48592
2.26	0.998363	0.667765	0.502263	0.402706	0.33617	0.288541	0.252753	0.224875	0.202541	0.184247	0.168987	0.156063	0.144976	0.135361	0.126943	0.119511	0.112902	0.106985	0.101658	0.308237	0.508352	0.654902	0.769908	0.864281	0.944167	1.01335	1.07433	1.1288	1.17802	1.22289	1.26412	1.30224	1.33769	1.37081	1.4019	1.43118	1.45885	1.48508
2.31	0.998185	0.667811	0.502416	0.402907	0.33639	0.288766	0.252976	0.225092	0.202751	0.18445	0.169182	0.15625	0.145156	0.135534	0.127109	0.119671	0.113055	0.107133	0.101801	0.306323	0.506102	0.652683	0.767816	0.862334	0.942361	1.01168	1.07276	1.12734	1.17665	1.2216	1.2629	1.30109	1.3366	1.36978	1.40091	1.43023	1.45794	1.48421
2.36	0.997998	0.667853	0.50257	0.40311	0.336614	0.288995	0.253204	0.225315	0.202967	0.184658	0.169382	0.156443	0.145341	0.135712	0.127281	0.119836	0.113214	0.107287	0.101949	0.304417	0.503846	0.650448	0.765703	0.860364	0.940531	1.00997	1.07117	1.12586	1.17526	1.22029	1.26166	1.29992	1.33549	1.36872	1.3999	1.42927	1.45702	1.48332
2.41	0.997801	0.667891	0.502724	0.403317	0.336842	0.28923	0.253438	0.225544	0.20319	0.184873	0.169589	0.156641	0.145532	0.135896	0.127457	0.120006	0.113378	0.107445	0.102102	0.30252	0.501586	0.6482	0.763571	0.858372	0.938676	1.00825	1.06956	1.12435	1.17384	1.21896	1.2604	1.29873	1.33435	1.36764	1.39887	1.42829	1.45608	1.48242
2.46	0.997595	0.667926	0.502879	0.403526	0.337074	0.28947	0.253677	0.225778	0.203417	0.185093	0.169801	0.156846	0.145729	0.136085	0.127639	0.120181	0.113547	0.107608	0.102259	0.300635	0.499324	0.645941	0.761422	0.85636	0.9368	1.0065	1.06793	1.12282	1.1724	1.2176	1.25912	1.29751	1.3332	1.36654	1.39782	1.42728	1.45512	1.4815
2.51	0.99738	0.667956	0.503033	0.403738	0.33731	0.289714	0.253921	0.226018	0.203651	0.185318	0.170018	0.157055	0.145931	0.136279	0.127826	0.120362	0.113721	0.107776	0.102421	0.298761	0.497061	0.643672	0.759257	0.854329	0.934904	1.00473	1.06627	1.12126	1.17094	1.21623	1.25782	1.29628	1.33203	1.36543	1.39676	1.42627	1.45414	1.48057
2.56	0.997156	0.667982	0.503187	0.403951	0.33755	0.289963	0.25417	0.226263	0.203889	0.185549	0.170241	0.15727	0.146137	0.136478	0.128018	0.120546	0.1139	0.107948	0.102588	0.2969	0.4948	0.641395	0.757079	0.852281	0.932988	1.00294	1.0646	1.11969	1.16946	1.21483	1.2565	1.29502	1.33084	1.36429	1.39568	1.42523	1.45315	1.47961
2.61	0.996923	0.668004	0.50334	0.404166	0.337792	0.290215	0.254424	0.226512	0.204132	0.185785	0.170469	0.157489	0.146349	0.136682	0.128215	0.120736	0.114082	0.108124	0.102758	0.295053	0.492541	0.639111	0.754889	0.850218	0.931055	1.00113	1.0629	1.1181	1.16796	1.21341	1.25516	1.29375	1.32963	1.36314	1.39458	1.42418	1.45214	1.47864
2.66	0.996681	0.668022	0.503492	0.404383	0.338037	0.290471	0.254681	0.226766	0.20438	0.186025	0.170701	0.157714	0.146565	0.136891	0.128416	0.12093	0.11427	0.108305	0.102933	0.29322	0.490286	0.636823	0.752688	0.84814	0.929106	0.9993	1.06119	1.11649	1.16645	1.21198	1.2538	1.29247	1.3284	1.36197	1.39346	1.42311	1.45112	1.47766
2.71	0.996431	0.668035	0.503644	0.4046	0.338285	0.290731	0.254943	0.227025	0.204632	0.18627	0.170938	0.157942	0.146786	0.137104	0.128621	0.121128	0.114461	0.10849	0.103112	0.291401	0.488036	0.634531	0.750478	0.84605	0.927142	0.997457	1.05946	1.11486	1.16491	1.21053	1.25243	1.29116	1.32716	1.36079	1.39233	1.42203	1.45008	1.47666
2.76	0.996172	0.668043	0.503793	0.404818	0.338535	0.290993	0.255208	0.227287	0.204889	0.18652	0.17118	0.158176	0.147011	0.137321	0.128831	0.121331	0.114657	0.108679	0.103295	0.289598	0.485792	0.632236	0.74826	0.843948	0.925164	0.995599	1.05771	1.11322	1.16336	1.20906	1.25104	1.28984	1.3259	1.35959	1.39118	1.42093	1.44903	1.47565
2.81	0.995905	0.668046	0.503941	0.405037	0.338787	0.291259	0.255477	0.227553	0.20515	0.186773	0.171425	0.158413	0.14724	0.137542	0.129044	0.121537	0.114856	0.108872	0.103481	0.287811	0.483556	0.629941	0.746035	0.841835	0.923174	0.993727	1.05595	1.11156	1.16179	1.20758	1.24963	1.2885	1.32463	1.35837	1.39002	1.41982	1.44796	1.47463
2.86	0.99563	0.668045	0.504088	0.405257	0.339041	0.291527	0.255748	0.227823	0.205414	0.18703	0.171675	0.158655	0.147474	0.137768	0.129262	0.121747	0.115059	0.109068	0.103671	0.28604	0.481327	0.627646	0.743805	0.839713	0.921171	0.991842	1.05418	1.10988	1.16021	1.20609	1.24821	1.28715	1.32335	1.35715	1.38885	1.41869	1.44688	1.47359
2.91	0.995347	0.668039	0.504232	0.405476	0.339296	0.291798	0.256023	0.228096	0.205682	0.187292	0.171928	0.1589	0.147711	0.137997	0.129484	0.121961	0.115266	0.109269	0.103865	0.284285	0.479107	0.625351	0.74157	0.837583	0.919158	0.989944	1.05239	1.1082	1.15862	1.20457	1.24678	1.28579	1.32204	1.3559	1.38766	1.41755	1.44579	1.47254
2.96	0.995057	0.668028	0.504375	0.405695	0.339552	0.292071	0.256301	0.228372	0.205954	0.187556	0.172185	0.159149	0.147952	0.13823	0.129709	0.122179	0.115476	0.109472	0.104062	0.282546	0.476896	0.623059	0.739331	0.835446	0.917135	0.988036	1.05059	1.1065	1.15701	1.20305	1.24533	1.28441	1.32073	1.35465	1.38646	1.4164	1.44468	1.47147
3.01	0.994758	0.668012	0.504515	0.405914	0.33981	0.292345	0.256581	0.228652	0.206228	0.187825	0.172446	0.159401	0.148196	0.138466	0.129937	0.1224	0.11569	0.109679	0.104263	0.280825	0.474696	0.620769	0.73709	0.833302	0.915103	0.986116	1.04877	1.10478	1.15539	1.20151	1.24387	1.28302	1.3194	1.35338	1.38524	1.41524	1.44356	1.4704
3.06	0.994452	0.667991	0.504653	0.406133	0.340069	0.292622	0.256864	0.228934	0.206506	0.188096	0.17271	0.159657	0.148444	0.138706	0.130169	0.122624	0.115908	0.109889	0.104466	0.27912	0.472506	0.618483	0.734846	0.831152	0.913063	0.984187	1.04695	1.10306	1.15375	1.19996	1.2424	1.28162	1.31806	1.3521	1.38402	1.41406	1.44244	1.46931
3.11	0.994139	0.667964	0.504788	0.406351	0.340328	0.2929	0.257149	0.229219	0.206787	0.188371	0.172977	0.159917	0.148695	0.138949	0.130404	0.122852	0.116128	0.110103	0.104673	0.277432	0.470328	0.616201	0.732602	0.828998	0.911016	0.982248	1.04512	1.10132	1.15211	1.1984	1.24091	1.2802	1.31671	1.35081	1.38278	1.41287	1.4413	1.46822
3.16	0.993819	0.667933	0.504921	0.406569	0.340588	0.29318	0.257436	0.229506	0.20707	0.188648	0.173247	0.160179	0.14895	0.139195	0.130643	0.123083	0.116351	0.110319	0.104883	0.275761	0.468161	0.613924	0.730358	0.82684	0.908962	0.980302	1.04327	1.09958	1.15045	1.19683	1.23942	1.27878	1.31535	1.34951	1.38153	1.41168	1.44014	1.46711
3.21	0.993491	0.667897	0.505051	0.406785	0.340848	0.293461	0.257725	0.229796	0.207357	0.188928	0.17352	0.160444	0.149207	0.139445	0.130884	0.123317	0.116578	0.110539	0.105096	0.274108	0.466007	0.611653	0.728114	0.824678	0.906902	0.978347	1.04142	1.09782	1.14879	1.19524	1.23791	1.27734	1.31398	1.34819	1.38027	1.41047	1.43898	1.46599
3.26	0.993157	0.667856	0.505179	0.407001	0.341109	0.293743	0.258016	0.230087	0.207645	0.189211	0.173796	0.160713	0.149467	0.139697	0.131129	0.123553	0.116807	0.110761	0.105311	0.272471	0.463865	0.609388	0.725871	0.822514	0.904837	0.976386	1.03956	1.09606	1.14711	1.19365	1.23639	1.27589	1.3126	1.34687	1.379	1.40925	1.43781	1.46486
3.31	0.992816	0.66781	0.505303	0.407215	0.341369	0.294026	0.258308	0.230381	0.207936	0.189497	0.174075	0.160984	0.14973	0.139952	0.131376	0.123793	0.117039	0.110986	0.105529	0.270852	0.461736	0.60713	0.72363	0.820348	0.902768	0.974419	1.03769	1.09428	1.14543	1.19205	1.23486	1.27443	1.3112	1.34553	1.37772	1.40802	1.43663	1.46373
3.36	0.992468	0.667758	0.505425	0.407428	0.34163	0.29431	0.258602	0.230677	0.208229	0.189784	0.174356	0.161257	0.149996	0.14021	0.131626	0.124035	0.117274	0.111214	0.10575	0.26925	0.45962	0.604879	0.721391	0.818181	0.900695	0.972445	1.03582	1.0925	1.14373	1.19044	1.23333	1.27297	1.3098	1.34419	1.37644	1.40678	1.43544	1.46258
3.41	0.992114	0.667702	0.505543	0.40764	0.34189	0.294595	0.258896	0.230974	0.208524	0.190074	0.174639	0.161533	0.150264	0.14047	0.131878	0.12428	0.117512	0.111444	0.105974	0.267664	0.457517	0.602636	0.719156	0.816013	0.898618	0.970467	1.03394	1.09071	1.14203	1.18882	1.23178	1.27149	1.30839	1.34284	1.37514	1.40554	1.43424	1.46142
3.46	0.991754	0.66764	0.505659	0.40785	0.34215	0.29488	0.259192	0.231273	0.208821	0.190366	0.174925	0.161812	0.150535	0.140733	0.132133	0.124527	0.117752	0.111677	0.1062	0.266096	0.455429	0.600401	0.716923	0.813845	0.896539	0.968483	1.03205	1.08892	1.14032	1.18719	1.23023	1.27001	1.30697	1.34148	1.37383	1.40428	1.43303	1.46026
3.51	0.991387	0.667574	0.505771	0.408058	0.342409	0.295165	0.259489	0.231573	0.209119	0.190661	0.175213	0.162092	0.150808	0.140998	0.132391	0.124777	0.117994	0.111912	0.106428	0.264544	0.453354	0.598174	0.714695	0.811678	0.894457	0.966496	1.03016	1.08712	1.13861	1.18555	1.22867	1.26851	1.30554	1.34011	1.37252	1.40302	1.43181	1.45909
3.56	0.991015	0.667503	0.50588	0.408265	0.342668	0.295451	0.259787	0.231875	0.20942	0.190956	0.175503	0.162375	0.151083	0.141266	0.132651	0.125029	0.118239	0.11215	0.106659	0.263009	0.451293	0.595957	0.712471	0.809511	0.892374	0.964505	1.02826	1.08531	1.13688	1.18391	1.2271	1.26701	1.3041	1.33873	1.37119	1.40174	1.43059	1.4579
3.61	0.990637	0.667427	0.505986	0.40847	0.342927	0.295736	0.260086	0.232177	0.209721	0.191254	0.175794	0.16266	0.15136	0.141535	0.132913	0.125284	0.118486	0.11239	0.106892	0.261491	0.449246	0.593748	0.710252	0.807346	0.890289	0.962511	1.02636	1.08349	1.13515	1.18226	1.22552	1.2655	1.30266	1.33734	1.36986	1.40046	1.42935	1.45672
3.66	0.990253	0.667345	0.506089	0.408673	0.343184	0.296022	0.260385	0.232481	0.210025	0.191553	0.176088	0.162947	0.15164	0.141807	0.133177	0.12554	0.118735	0.112632	0.107127	0.259989	0.447214	0.59155	0.708038	0.805182	0.888204	0.960514	1.02445	1.08168	1.13342	1.1806	1.22394	1.26399	1.3012	1.33595	1.36852	1.39917	1.42811	1.45552
3.71	0.989863	0.667259	0.506188	0.408875	0.343441	0.296308	0.260685	0.232786	0.210329	0.191854	0.176383	0.163235	0.151921	0.142081	0.133443	0.125799	0.118986	0.112876	0.107364	0.258503	0.445196	0.589361	0.705829	0.803021	0.886118	0.958515	1.02254	1.07985	1.13168	1.17894	1.22235	1.26246	1.29974	1.33455	1.36718	1.39788	1.42687	1.45431
3.76	0.989468	0.667169	0.506284	0.409074	0.343696	0.296594	0.260985	0.233092	0.210635	0.192157	0.17668	0.163526	0.152204	0.142356	0.133711	0.126059	0.119239	0.113122	0.107603	0.257034	0.443193	0.587182	0.703627	0.800862	0.884033	0.956514	1.02063	1.07802	1.12993	1.17727	1.22075	1.26094	1.29828	1.33314	1.36582	1.39658	1.42561	1.4531
3.81	0.989068	0.667073	0.506376	0.409271	0.343951	0.296879	0.261286	0.233398	0.210941	0.19246	0.176979	0.163818	0.152489	0.142634	0.133981	0.126322	0.119495	0.11337	0.107844	0.255581	0.441204	0.585013	0.701431	0.798706	0.881947	0.954511	1.01871	1.07619	1.12818	1.17559	1.21915	1.2594	1.2968	1.33172	1.36446	1.39527	1.42435	1.45189
3.86	0.988662	0.666973	0.506465	0.409466	0.344204	0.297164	0.261586	0.233705	0.211249	0.192765	0.177279	0.164111	0.152776	0.142913	0.134253	0.126586	0.119752	0.11362	0.108087	0.254143	0.43923	0.582856	0.699241	0.796554	0.879863	0.952507	1.01679	1.07436	1.12642	1.17391	1.21754	1.25786	1.29533	1.3303	1.3631	1.39395	1.42308	1.45066
3.91	0.988252	0.666868	0.506551	0.409659	0.344457	0.297448	0.261887	0.234013	0.211558	0.193071	0.17758	0.164406	0.153064	0.143194	0.134526	0.126852	0.12001	0.113871	0.108332	0.252721	0.437271	0.580708	0.697058	0.794405	0.87778	0.950503	1.01487	1.07252	1.12466	1.17223	1.21592	1.25631	1.29384	1.32888	1.36172	1.39263	1.4218	1.44943
3.96	0.987836	0.666758	0.506633	0.409849	0.344708	0.297732	0.262188	0.234321	0.211867	0.193378	0.177882	0.164703	0.153354	0.143477	0.134801	0.12712	0.120271	0.114125	0.108579	0.251315	0.435327	0.578572	0.694882	0.79226	0.875698	0.948498	1.01294	1.07067	1.1229	1.17054	1.21431	1.25476	1.29235	1.32744	1.36034	1.3913	1.42052	1.44819
4.01	0.987416	0.666643	0.506712	0.410037	0.344957	0.298016	0.262489	0.23463	0.212177	0.193686	0.178186	0.165	0.153645	0.143761	0.135078	0.12739	0.120533	0.11438	0.108827	0.249924	0.433397	0.576447	0.692714	0.790119	0.873618	0.946493	1.01102	1.06883	1.12113	1.16885	1.21268	1.2532	1.29085	1.32601	1.35896	1.38997	1.41924	1.44695
4.06	0.98699	0.666524	0.506787	0.410223	0.345205	0.298298	0.26279	0.234938	0.212488	0.193995	0.178491	0.1653	0.153937	0.144046	0.135356	0.127661	0.120797	0.114637	0.109077	0.248549	0.431482	0.574333	0.690553	0.787983	0.87154	0.944488	1.00909	1.06698	1.11936	1.16715	1.21105	1.25164	1.28935	1.32456	1.35757	1.38863	1.41794	1.4457
4.11	0.986561	0.666401	0.506859	0.410407	0.345452	0.29858	0.26309	0.235248	0.2128	0.194305	0.178796	0.1656	0.154231	0.144333	0.135636	0.127933	0.121062	0.114895	0.109328	0.247188	0.429581	0.57223	0.6884	0.785852	0.869464	0.942484	1.00717	1.06513	1.11759	1.16545	1.20942	1.25007	1.28785	1.32311	1.35617	1.38728	1.41665	1.44445
4.16	0.986126	0.666273	0.506927	0.410588	0.345697	0.298861	0.263391	0.235557	0.213111	0.194615	0.179103	0.165901	0.154526	0.144621	0.135917	0.128207	0.121329	0.115155	0.109581	0.245842	0.427696	0.570139	0.686255	0.783725	0.867391	0.940481	1.00524	1.06328	1.11581	1.16375	1.20779	1.2485	1.28634	1.32166	1.35477	1.38593	1.41534	1.44319
4.21	0.985688	0.666141	0.506992	0.410766	0.345941	0.299142	0.263691	0.235866	0.213424	0.194927	0.17941	0.166203	0.154822	0.14491	0.136199	0.128482	0.121597	0.115416	0.109836	0.244511	0.425825	0.568059	0.684119	0.781604	0.865322	0.938478	1.00331	1.06143	1.11403	1.16204	1.20615	1.24693	1.28482	1.3202	1.35337	1.38457	1.41403	1.44192
4.26	0.985245	0.666004	0.507054	0.410942	0.346183	0.299421	0.26399	0.236175	0.213736	0.195238	0.179719	0.166507	0.155119	0.145201	0.136483	0.128759	0.121867	0.115679	0.110092	0.243194	0.423968	0.565991	0.68199	0.779489	0.863255	0.936477	1.00138	1.05957	1.11225	1.16033	1.20451	1.24535	1.2833	1.31874	1.35196	1.38321	1.41272	1.44065
4.31	0.984798	0.665863	0.507112	0.411116	0.346423	0.299699	0.264289	0.236485	0.214049	0.195551	0.180028	0.166811	0.155418	0.145493	0.136768	0.129037	0.122138	0.115943	0.110349	0.241892	0.422126	0.563935	0.67987	0.777379	0.861191	0.934477	0.999453	1.05772	1.11047	1.15861	1.20286	1.24376	1.28178	1.31727	1.35054	1.38185	1.4114	1.43938
4.36	0.984346	0.665718	0.507166	0.411287	0.346661	0.299976	0.264587	0.236794	0.214362	0.195863	0.180338	0.167116	0.155717	0.145785	0.137054	0.129316	0.12241	0.116208	0.110607	0.240603	0.420299	0.56189	0.677759	0.775275	0.859132	0.93248	0.997525	1.05586	1.10869	1.1569	1.20121	1.24218	1.28025	1.3158	1.34912	1.38048	1.41008	1.4381
4.41	0.983891	0.665568	0.507217	0.411455	0.346898	0.300252	0.264885	0.237103	0.214675	0.196177	0.180648	0.167421	0.156017	0.146079	0.137341	0.129596	0.122683	0.116474	0.110867	0.239329	0.418486	0.559857	0.675657	0.773177	0.857076	0.930484	0.995597	1.05401	1.1069	1.15518	1.19956	1.24059	1.27872	1.31432	1.3477	1.37911	1.40875	1.43681
4.46	0.983432	0.665414	0.507264	0.411621	0.347133	0.300527	0.265182	0.237411	0.214989	0.19649	0.180959	0.167728	0.156318	0.146374	0.137629	0.129877	0.122957	0.116742	0.111128	0.238068	0.416687	0.557836	0.673563	0.771086	0.855024	0.928491	0.993671	1.05215	1.10511	1.15346	1.1979	1.239	1.27719	1.31285	1.34627	1.37773	1.40742	1.43553
4.51	0.982969	0.665256	0.507309	0.411784	0.347366	0.3008	0.265479	0.23772	0.215302	0.196804	0.18127	0.168035	0.156619	0.146669	0.137918	0.130159	0.123233	0.117011	0.11139	0.236821	0.414903	0.555827	0.671479	0.769001	0.852976	0.9265	0.991745	1.05029	1.10333	1.15174	1.19625	1.2374	1.27565	1.31136	1.34484	1.37635	1.40608	1.43423
4.56	0.982503	0.665094	0.507349	0.411945	0.347597	0.301073	0.265775	0.238028	0.215615	0.197118	0.181582	0.168343	0.156922	0.146966	0.138208	0.130443	0.123509	0.11728	0.111653	0.235588	0.413133	0.55383	0.669403	0.766922	0.850933	0.924511	0.989821	1.04844	1.10154	1.15002	1.19459	1.2358	1.27411	1.30988	1.34341	1.37496	1.40474	1.43294
4.61	0.982032	0.664929	0.507386	0.412103	0.347826	0.301344	0.266069	0.238335	0.215928	0.197432	0.181894	0.168651	0.157225	0.147263	0.138499	0.130727	0.123787	0.117551	0.111918	0.234367	0.411377	0.551845	0.667337	0.76485	0.848894	0.922526	0.987898	1.04658	1.09975	1.1483	1.19293	1.2342	1.27257	1.30839	1.34197	1.37357	1.4034	1.43164
4.66	0.981559	0.664759	0.50742	0.412258	0.348053	0.301613	0.266363	0.238642	0.216241	0.197746	0.182207	0.16896	0.157529	0.147561	0.13879	0.131012	0.124065	0.117823	0.112183	0.23316	0.409635	0.549872	0.66528	0.762785	0.84686	0.920543	0.985977	1.04472	1.09796	1.14657	1.19126	1.2326	1.27102	1.3069	1.34053	1.37218	1.40205	1.43033
4.71	0.981082	0.664585	0.507451	0.412411	0.348278	0.301881	0.266657	0.238949	0.216554	0.198061	0.182519	0.169269	0.157833	0.147859	0.139083	0.131298	0.124345	0.118096	0.112449	0.231965	0.407908	0.547911	0.663233	0.760727	0.844831	0.918564	0.984057	1.04287	1.09617	1.14484	1.1896	1.23099	1.26947	1.3054	1.33909	1.37078	1.4007	1.42903
4.76	0.980601	0.664407	0.507478	0.41256	0.348502	0.302148	0.266949	0.239255	0.216867	0.198375	0.182832	0.169578	0.158138	0.148159	0.139376	0.131585	0.124625	0.11837	0.112716	0.230783	0.406193	0.545962	0.661195	0.758676	0.842807	0.916588	0.98214	1.04101	1.09438	1.14312	1.18793	1.22939	1.26792	1.30391	1.33764	1.36938	1.39935	1.42771
4.81	0.980117	0.664226	0.507501	0.412708	0.348723	0.302414	0.26724	0.23956	0.217179	0.198689	0.183145	0.169888	0.158443	0.148458	0.139669	0.131872	0.124906	0.118644	0.112985	0.229614	0.404493	0.544024	0.659167	0.756632	0.840788	0.914615	0.980224	1.03916	1.09259	1.14139	1.18627	1.22778	1.26637	1.30241	1.33619	1.36798	1.39799	1.4264
4.86	0.979631	0.66404	0.507522	0.412852	0.348942	0.302677	0.26753	0.239865	0.217491	0.199003	0.183459	0.170198	0.158749	0.148759	0.139964	0.13216	0.125188	0.11892	0.113254	0.228456	0.402807	0.542099	0.657148	0.754596	0.838775	0.912646	0.978311	1.03731	1.0908	1.13966	1.1846	1.22617	1.26481	1.3009	1.33474	1.36658	1.39663	1.42508
4.91	0.97914	0.663851	0.507539	0.412994	0.349159	0.30294	0.267819	0.240169	0.217803	0.199317	0.183772	0.170509	0.159055	0.14906	0.140259	0.132449	0.12547	0.119196	0.113523	0.227311	0.401134	0.540186	0.655138	0.752567	0.836767	0.910681	0.9764	1.03546	1.08901	1.13793	1.18293	1.22456	1.26326	1.2994	1.33329	1.36517	1.39527	1.42376
4.96	0.978647	0.663659	0.507552	0.413133	0.349374	0.3032	0.268107	0.240472	0.218114	0.199631	0.184085	0.170819	0.159361	0.149361	0.140554	0.132739	0.125754	0.119473	0.113794	0.226178	0.399474	0.538284	0.653139	0.750545	0.834764	0.90872	0.974492	1.03361	1.08722	1.1362	1.18126	1.22294	1.2617	1.29789	1.33183	1.36376	1.3939	1.42244
5.01	0.978151	0.663462	0.507563	0.41327	0.349587	0.30346	0.268394	0.240775	0.218424	0.199945	0.184399	0.17113	0.159668	0.149663	0.140851	0.133029	0.126037	0.11975	0.114065	0.225057	0.397828	0.536394	0.651149	0.748531	0.832767	0.906763	0.972587	1.03176	1.08543	1.13447	1.17959	1.22133	1.26014	1.29638	1.33037	1.36235	1.39253	1.42111
5.06	0.977652	0.663263	0.50757	0.413403	0.349797	0.303717	0.268679	0.241077	0.218735	0.200258	0.184712	0.171441	0.159975	0.149965	0.141147	0.133319	0.126322	0.120029	0.114337	0.223948	0.396195	0.534517	0.649169	0.746524	0.830776	0.90481	0.970684	1.02991	1.08364	1.13275	1.17792	1.21971	1.25858	1.29487	1.32891	1.36093	1.39116	1.41978
5.11	0.977151	0.663059	0.507574	0.413534	0.350006	0.303973	0.268964	0.241378	0.219044	0.200572	0.185025	0.171752	0.160282	0.150267	0.141444	0.13361	0.126607	0.120308	0.11461	0.22285	0.394575	0.532651	0.647198	0.744526	0.828791	0.902861	0.968784	1.02807	1.08185	1.13102	1.17625	1.2181	1.25702	1.29336	1.32744	1.35952	1.38979	1.41845
5.16	0.976646	0.662852	0.507575	0.413663	0.350212	0.304227	0.269247	0.241678	0.219353	0.200884	0.185338	0.172063	0.16059	0.15057	0.141742	0.133902	0.126893	0.120587	0.114884	0.221763	0.392968	0.530797	0.645238	0.742535	0.826812	0.900917	0.966888	1.02623	1.08007	1.12929	1.17458	1.21648	1.25545	1.29185	1.32598	1.3581	1.38841	1.41712
5.21	0.976139	0.662642	0.507572	0.413788	0.350417	0.30448	0.269529	0.241977	0.219662	0.201197	0.185651	0.172374	0.160897	0.150873	0.142039	0.134194	0.127179	0.120867	0.115158	0.220687	0.391374	0.528954	0.643287	0.740552	0.824838	0.898977	0.964994	1.02439	1.07828	1.12756	1.1729	1.21486	1.25389	1.29033	1.32451	1.35668	1.38704	1.41578
5.26	0.975629	0.662429	0.507567	0.413911	0.350619	0.304731	0.26981	0.242275	0.219969	0.201509	0.185964	0.172685	0.161205	0.151176	0.142337	0.134487	0.127465	0.121148	0.115432	0.219623	0.389793	0.527123	0.641346	0.738576	0.822871	0.897042	0.963104	1.02255	1.0765	1.12583	1.17123	1.21325	1.25232	1.28882	1.32304	1.35525	1.38566	1.41444
5.31	0.975117	0.662212	0.507558	0.414032	0.350819	0.30498	0.270089	0.242572	0.220277	0.201821	0.186277	0.172996	0.161513	0.15148	0.142636	0.13478	0.127753	0.121429	0.115708	0.218569	0.388224	0.525304	0.639415	0.736609	0.82091	0.895111	0.961218	1.02071	1.07472	1.12411	1.16956	1.21163	1.25075	1.2873	1.32157	1.35383	1.38428	1.4131
5.36	0.974602	0.661992	0.507546	0.414149	0.351016	0.305227	0.270367	0.242869	0.220583	0.202132	0.186589	0.173307	0.16182	0.151783	0.142934	0.135073	0.12804	0.121711	0.115983	0.217526	0.386668	0.523497	0.637494	0.73465	0.818956	0.893186	0.959334	1.01888	1.07294	1.12238	1.16789	1.21001	1.24919	1.28578	1.3201	1.3524	1.38289	1.41176
5.41	0.974085	0.661768	0.507531	0.414264	0.351212	0.305473	0.270644	0.243164	0.220889	0.202443	0.186901	0.173618	0.162128	0.152087	0.143233	0.135366	0.128328	0.121993	0.11626	0.216494	0.385125	0.521701	0.635582	0.732698	0.817007	0.891265	0.957455	1.01705	1.07116	1.12066	1.16622	1.20839	1.24762	1.28426	1.31863	1.35097	1.38151	1.41041
5.46	0.973566	0.661542	0.507513	0.414376	0.351405	0.305717	0.270919	0.243458	0.221194	0.202753	0.187213	0.173929	0.162436	0.152391	0.143533	0.13566	0.128616	0.122275	0.116536	0.215472	0.383593	0.519916	0.63368	0.730755	0.815065	0.889349	0.955579	1.01522	1.06938	1.11893	1.16455	1.20677	1.24605	1.28274	1.31716	1.34954	1.38012	1.40907
5.51	0.973044	0.661312	0.507492	0.414486	0.351596	0.305959	0.271193	0.243751	0.221498	0.203062	0.187524	0.174239	0.162744	0.152695	0.143832	0.135954	0.128905	0.122558	0.116814	0.21446	0.382074	0.518143	0.631789	0.72882	0.81313	0.887438	0.953707	1.0134	1.06761	1.11721	1.16288	1.20515	1.24448	1.28122	1.31568	1.34811	1.37873	1.40772
5.56	0.97252	0.661079	0.507468	0.414593	0.351785	0.306199	0.271465	0.244043	0.221801	0.203371	0.187835	0.174549	0.163052	0.152999	0.144131	0.136249	0.129194	0.122842	0.117091	0.213458	0.380568	0.516382	0.629907	0.726892	0.811201	0.885532	0.951839	1.01157	1.06584	1.11549	1.16121	1.20353	1.24291	1.2797	1.31421	1.34668	1.37734	1.40637
5.61	0.971993	0.660844	0.507441	0.414697	0.351972	0.306438	0.271736	0.244334	0.222104	0.20368	0.188145	0.174859	0.163359	0.153303	0.144431	0.136543	0.129483	0.123125	0.117369	0.212467	0.379073	0.514631	0.628034	0.724973	0.809278	0.883632	0.949975	1.00975	1.06407	1.11377	1.15954	1.20192	1.24134	1.27818	1.31273	1.34525	1.37595	1.40502
5.66	0.971465	0.660605	0.507411	0.414799	0.352156	0.306675	0.272006	0.244624	0.222405	0.203988	0.188456	0.175169	0.163667	0.153607	0.14473	0.136838	0.129773	0.123409	0.117647	0.211485	0.37759	0.512892	0.626172	0.723063	0.807363	0.881736	0.948115	1.00794	1.0623	1.11205	1.15787	1.2003	1.23977	1.27666	1.31125	1.34381	1.37456	1.40366
5.71	0.970934	0.660363	0.507378	0.414898	0.352339	0.30691	0.272274	0.244913	0.222706	0.204295	0.188765	0.175479	0.163974	0.153911	0.14503	0.137133	0.130062	0.123693	0.117926	0.210513	0.376118	0.511164	0.624319	0.72116	0.805453	0.879846	0.946259	1.00612	1.06053	1.11034	1.1562	1.19868	1.2382	1.27513	1.30977	1.34238	1.37316	1.40231
5.76	0.970402	0.660118	0.507342	0.414995	0.352519	0.307143	0.272541	0.2452	0.223006	0.204601	0.189074	0.175788	0.164281	0.154215	0.14533	0.137428	0.130352	0.123978	0.118205	0.20955	0.374659	0.509447	0.622476	0.719265	0.803551	0.877962	0.944408	1.00431	1.05877	1.10862	1.15454	1.19706	1.23663	1.27361	1.30829	1.34094	1.37177	1.40095
5.81	0.969867	0.659871	0.507303	0.415088	0.352697	0.307374	0.272806	0.245487	0.223305	0.204907	0.189383	0.176096	0.164588	0.154519	0.14563	0.137723	0.130642	0.124263	0.118484	0.208597	0.373211	0.507741	0.620643	0.717379	0.801655	0.876082	0.94256	1.00251	1.05701	1.10691	1.15287	1.19545	1.23506	1.27209	1.30682	1.33951	1.37037	1.39959
5.86	0.969331	0.659621	0.507261	0.41518	0.352872	0.307604	0.27307	0.245772	0.223603	0.205212	0.189691	0.176405	0.164895	0.154822	0.14593	0.138018	0.130932	0.124548	0.118764	0.207653	0.371774	0.506047	0.618819	0.715501	0.799766	0.874209	0.940717	1.0007	1.05525	1.1052	1.15121	1.19383	1.23349	1.27056	1.30534	1.33807	1.36897	1.39824
5.91	0.968793	0.659367	0.507217	0.415268	0.353046	0.307831	0.273332	0.246056	0.2239	0.205517	0.189999	0.176713	0.165201	0.155126	0.146229	0.138314	0.131223	0.124833	0.119044	0.206718	0.370349	0.504363	0.617005	0.713631	0.797884	0.87234	0.938879	0.998904	1.05349	1.10349	1.14955	1.19222	1.23193	1.26904	1.30386	1.33663	1.36758	1.39688
5.96	0.968253	0.659112	0.507169	0.415355	0.353217	0.308057	0.273592	0.246339	0.224196	0.20582	0.190306	0.17702	0.165508	0.155429	0.146529	0.138609	0.131513	0.125118	0.119324	0.205792	0.368934	0.50269	0.615201	0.711769	0.796009	0.870478	0.937044	0.997108	1.05174	1.10178	1.14789	1.1906	1.23036	1.26751	1.30237	1.33519	1.36618	1.39552
6.01	0.967711	0.658853	0.507119	0.415438	0.353386	0.308281	0.273852	0.24662	0.224491	0.206123	0.190612	0.177328	0.165814	0.155733	0.146829	0.138904	0.131804	0.125404	0.119604	0.204876	0.367531	0.501028	0.613407	0.709916	0.79414	0.868621	0.935215	0.995315	1.04999	1.10007	1.14623	1.18899	1.22879	1.26599	1.30089	1.33375	1.36478	1.39415
6.06	0.967167	0.658592	0.507067	0.415519	0.353553	0.308503	0.274109	0.2469	0.224785	0.206425	0.190918	0.177634	0.166119	0.156036	0.147128	0.139199	0.132094	0.125689	0.119885	0.203967	0.366139	0.499376	0.611621	0.708071	0.792279	0.866769	0.93339	0.993526	1.04824	1.09837	1.14457	1.18738	1.22722	1.26447	1.29941	1.33231	1.36338	1.39279
6.11	0.966622	0.658328	0.507011	0.415598	0.353717	0.308723	0.274365	0.247179	0.225078	0.206726	0.191223	0.177941	0.166425	0.156339	0.147428	0.139495	0.132385	0.125975	0.120165	0.203068	0.364758	0.497735	0.609846	0.706234	0.790424	0.864924	0.931569	0.99174	1.0465	1.09667	1.14291	1.18576	1.22565	1.26294	1.29793	1.33087	1.36198	1.39143
6.16	0.966075	0.658062	0.506953	0.415674	0.35388	0.308941	0.27462	0.247457	0.22537	0.207027	0.191528	0.178246	0.166729	0.156641	0.147727	0.13979	0.132676	0.126261	0.120446	0.202177	0.363387	0.496105	0.60808	0.704405	0.788576	0.863084	0.929753	0.989958	1.04475	1.09497	1.14126	1.18415	1.22409	1.26142	1.29645	1.32943	1.36057	1.39007
6.21	0.965526	0.657793	0.506892	0.415748	0.35404	0.309158	0.274873	0.247733	0.225661	0.207326	0.191832	0.178552	0.167034	0.156943	0.148026	0.140085	0.132966	0.126547	0.120727	0.201295	0.362027	0.494485	0.606323	0.702584	0.786735	0.861249	0.927942	0.98818	1.04302	1.09327	1.13961	1.18254	1.22252	1.2599	1.29497	1.32799	1.35917	1.3887
6.26	0.964976	0.657521	0.506828	0.415819	0.354198	0.309372	0.275124	0.248008	0.225951	0.207625	0.192135	0.178856	0.167338	0.157246	0.148325	0.14038	0.133257	0.126833	0.121008	0.200421	0.360678	0.492875	0.604576	0.700772	0.784901	0.859421	0.926136	0.986406	1.04128	1.09158	1.13795	1.18094	1.22096	1.25838	1.29349	1.32655	1.35777	1.38734
6.31	0.964424	0.657247	0.506762	0.415888	0.354354	0.309585	0.275374	0.248282	0.22624	0.207923	0.192437	0.179161	0.167642	0.157547	0.148624	0.140675	0.133548	0.127119	0.121289	0.199555	0.359339	0.491276	0.602839	0.698968	0.783075	0.857598	0.924334	0.984636	1.03955	1.08989	1.1363	1.17933	1.2194	1.25686	1.29201	1.32511	1.35637	1.38597
6.36	0.963871	0.656971	0.506693	0.415954	0.354508	0.309796	0.275622	0.248554	0.226528	0.20822	0.192739	0.179464	0.167945	0.157849	0.148922	0.14097	0.133838	0.127405	0.12157	0.198697	0.35801	0.489687	0.60111	0.697172	0.781255	0.855782	0.922537	0.98287	1.03782	1.0882	1.13466	1.17773	1.21783	1.25533	1.29053	1.32367	1.35497	1.3846
6.41	0.963317	0.656692	0.506622	0.416018	0.354659	0.310005	0.275868	0.248825	0.226814	0.208515	0.19304	0.179767	0.168248	0.15815	0.149221	0.141265	0.134129	0.127691	0.121851	0.197847	0.356692	0.488109	0.599391	0.695384	0.779442	0.853971	0.920745	0.981107	1.03609	1.08651	1.13301	1.17612	1.21627	1.25381	1.28905	1.32223	1.35356	1.38324
6.46	0.962761	0.656411	0.506548	0.416079	0.354809	0.310212	0.276113	0.249095	0.2271	0.208811	0.19334	0.18007	0.168551	0.158451	0.149519	0.141559	0.134419	0.127977	0.122133	0.197005	0.355383	0.48654	0.597681	0.693604	0.777636	0.852166	0.918958	0.979349	1.03437	1.08483	1.13137	1.17452	1.21471	1.25229	1.28757	1.32079	1.35216	1.38187
6.51	0.962203	0.656128	0.506472	0.416138	0.354956	0.310417	0.276357	0.249363	0.227384	0.209105	0.19364	0.180372	0.168852	0.158751	0.149816	0.141854	0.13471	0.128263	0.122414	0.196171	0.354085	0.484982	0.595981	0.691832	0.775837	0.850366	0.917176	0.977595	1.03265	1.08314	1.12973	1.17292	1.21315	1.25078	1.28609	1.31935	1.35076	1.3805
6.56	0.961645	0.655842	0.506393	0.416195	0.355101	0.31062	0.276598	0.24963	0.227667	0.209398	0.193939	0.180673	0.169154	0.159051	0.150114	0.142148	0.135	0.128549	0.122695	0.195344	0.352797	0.483433	0.59429	0.690069	0.774044	0.848573	0.915399	0.975845	1.03093	1.08147	1.12809	1.17132	1.21159	1.24926	1.28461	1.31791	1.34935	1.37914
6.61	0.961085	0.655554	0.506312	0.416249	0.355244	0.310822	0.276838	0.249896	0.22795	0.20969	0.194237	0.180973	0.169455	0.159351	0.150411	0.142442	0.13529	0.128834	0.122977	0.194525	0.351518	0.481894	0.592607	0.688313	0.772259	0.846786	0.913627	0.974099	1.02922	1.07979	1.12645	1.16972	1.21004	1.24774	1.28313	1.31647	1.34795	1.37777
6.66	0.960523	0.655264	0.506228	0.416301	0.355385	0.311021	0.277077	0.25016	0.22823	0.209981	0.194534	0.181273	0.169755	0.15965	0.150708	0.142735	0.13558	0.12912	0.123258	0.193714	0.350249	0.480366	0.590934	0.686566	0.770481	0.845005	0.91186	0.972357	1.02751	1.07812	1.12482	1.16813	1.20848	1.24622	1.28166	1.31503	1.34655	1.3764
6.71	0.959961	0.654972	0.506142	0.416351	0.355524	0.311219	0.277314	0.250423	0.22851	0.210272	0.19483	0.181573	0.170055	0.159949	0.151005	0.143029	0.13587	0.129406	0.123539	0.19291	0.34899	0.478846	0.58927	0.684827	0.76871	0.843229	0.910098	0.970619	1.0258	1.07645	1.12318	1.16654	1.20693	1.24471	1.28018	1.31359	1.34514	1.37503
6.76	0.959397	0.654677	0.506053	0.416398	0.35566	0.311415	0.277549	0.250684	0.228789	0.210561	0.195126	0.181871	0.170354	0.160247	0.151301	0.143322	0.136159	0.129691	0.12382	0.192113	0.34774	0.477337	0.587615	0.683095	0.766946	0.84146	0.908341	0.968886	1.0241	1.07478	1.12155	1.16494	1.20537	1.2432	1.2787	1.31215	1.34374	1.37366
6.81	0.958832	0.654381	0.505962	0.416443	0.355795	0.311609	0.277783	0.250945	0.229066	0.210849	0.195421	0.182169	0.170653	0.160545	0.151597	0.143615	0.136449	0.129977	0.124101	0.191323	0.346499	0.475837	0.585969	0.681372	0.765189	0.839697	0.90659	0.967157	1.0224	1.07311	1.11993	1.16335	1.20382	1.24168	1.27723	1.31071	1.34234	1.3723
6.86	0.958267	0.654082	0.505869	0.416486	0.355927	0.311801	0.278015	0.251203	0.229342	0.211137	0.195714	0.182466	0.170951	0.160843	0.151892	0.143908	0.136738	0.130262	0.124383	0.19054	0.345268	0.474347	0.584332	0.679657	0.763439	0.83794	0.904843	0.965432	1.02071	1.07145	1.1183	1.16177	1.20227	1.24017	1.27575	1.30927	1.34094	1.37093
6.91	0.957699	0.653782	0.505773	0.416526	0.356058	0.311991	0.278245	0.251461	0.229617	0.211423	0.196008	0.182763	0.171249	0.16114	0.152187	0.1442	0.137027	0.130547	0.124663	0.189764	0.344046	0.472866	0.582703	0.677949	0.761696	0.836188	0.903101	0.963712	1.01901	1.06979	1.11668	1.16018	1.20073	1.23866	1.27428	1.30783	1.33953	1.36956
6.96	0.957131	0.653479	0.505675	0.416565	0.356186	0.31218	0.278474	0.251716	0.229891	0.211708	0.1963	0.183059	0.171546	0.161436	0.152482	0.144492	0.137316	0.130832	0.124944	0.188995	0.342833	0.471395	0.581084	0.67625	0.75996	0.834443	0.901365	0.961996	1.01733	1.06814	1.11506	1.1586	1.19918	1.23715	1.27281	1.3064	1.33813	1.36819
7.01	0.956562	0.653174	0.505575	0.416601	0.356312	0.312366	0.278701	0.251971	0.230164	0.211992	0.196591	0.183354	0.171842	0.161732	0.152777	0.144784	0.137604	0.131117	0.125225	0.188233	0.341629	0.469932	0.579473	0.674559	0.758231	0.832704	0.899634	0.960285	1.01564	1.06648	1.11344	1.15702	1.19763	1.23564	1.27134	1.30496	1.33673	1.36683
7.06	0.955992	0.652867	0.505473	0.416634	0.356436	0.312551	0.278927	0.252224	0.230435	0.212276	0.196881	0.183648	0.172138	0.162028	0.153071	0.145076	0.137893	0.131402	0.125506	0.187478	0.340434	0.468479	0.577871	0.672875	0.756508	0.830971	0.897907	0.958577	1.01396	1.06483	1.11182	1.15544	1.19609	1.23414	1.26987	1.30353	1.33533	1.36546
7.11	0.955421	0.652559	0.505368	0.416666	0.356558	0.312734	0.279151	0.252476	0.230705	0.212558	0.197171	0.183941	0.172433	0.162323	0.153364	0.145367	0.138181	0.131686	0.125786	0.186729	0.339248	0.467035	0.576277	0.671199	0.754793	0.829243	0.896187	0.956875	1.01228	1.06319	1.11021	1.15386	1.19455	1.23263	1.2684	1.30209	1.33393	1.36409
7.16	0.954849	0.652248	0.505261	0.416695	0.356679	0.312915	0.279373	0.252726	0.230974	0.212839	0.19746	0.184234	0.172728	0.162617	0.153657	0.145657	0.138468	0.13197	0.126066	0.185987	0.338071	0.465601	0.574693	0.669531	0.753084	0.827522	0.894471	0.955176	1.01061	1.06155	1.1086	1.15228	1.19301	1.23113	1.26693	1.30066	1.33253	1.36272
7.21	0.954276	0.651936	0.505152	0.416723	0.356797	0.313094	0.279594	0.252975	0.231242	0.213119	0.197747	0.184526	0.173022	0.162911	0.15395	0.145948	0.138756	0.132254	0.126347	0.185251	0.336902	0.464175	0.573116	0.667871	0.751383	0.825807	0.892761	0.953483	1.00894	1.05991	1.10699	1.15071	1.19147	1.22962	1.26546	1.29922	1.33113	1.36136
7.26	0.953702	0.651622	0.505041	0.416748	0.356913	0.313272	0.279813	0.253222	0.231508	0.213398	0.198034	0.184818	0.173315	0.163205	0.154242	0.146238	0.139043	0.132538	0.126626	0.184521	0.335742	0.462758	0.571548	0.666218	0.749688	0.824098	0.891055	0.951793	1.00728	1.05827	1.10539	1.14914	1.18994	1.22812	1.26399	1.29779	1.32973	1.35999
7.31	0.953127	0.651306	0.504928	0.416771	0.357027	0.313447	0.280031	0.253468	0.231774	0.213676	0.19832	0.185108	0.173607	0.163497	0.154534	0.146527	0.13933	0.132821	0.126906	0.183798	0.33459	0.46135	0.569989	0.664574	0.748001	0.822395	0.889355	0.950108	1.00561	1.05664	1.10379	1.14757	1.1884	1.22662	1.26253	1.29636	1.32833	1.35863
7.36	0.952551	0.650988	0.504813	0.416792	0.357139	0.313621	0.280247	0.253713	0.232038	0.213953	0.198605	0.185398	0.173899	0.16379	0.154825	0.146817	0.139616	0.133105	0.127186	0.183081	0.333447	0.459951	0.568438	0.662937	0.74632	0.820698	0.887661	0.948428	1.00396	1.05501	1.10219	1.14601	1.18687	1.22513	1.26106	1.29493	1.32694	1.35726
7.41	0.951975	0.650668	0.504695	0.41681	0.357249	0.313793	0.280461	0.253956	0.2323	0.214228	0.198889	0.185686	0.174191	0.164081	0.155116	0.147105	0.139902	0.133388	0.127465	0.18237	0.332312	0.458561	0.566896	0.661307	0.744646	0.819007	0.885971	0.946752	1.0023	1.05338	1.10059	1.14444	1.18534	1.22363	1.2596	1.2935	1.32554	1.3559
7.46	0.951397	0.650347	0.504576	0.416827	0.357357	0.313963	0.280673	0.254198	0.232562	0.214503	0.199172	0.185974	0.174481	0.164372	0.155406	0.147394	0.140188	0.13367	0.127744	0.181665	0.331185	0.457179	0.565361	0.659685	0.742978	0.817322	0.884287	0.945081	1.00065	1.05176	1.099	1.14288	1.18381	1.22214	1.25814	1.29207	1.32415	1.35454
7.51	0.950819	0.650024	0.504454	0.416842	0.357463	0.314132	0.280885	0.254438	0.232822	0.214776	0.199454	0.186262	0.174771	0.164663	0.155696	0.147682	0.140474	0.133953	0.128023	0.180966	0.330066	0.455805	0.563835	0.658071	0.741318	0.815643	0.882608	0.943415	0.999007	1.05014	1.09741	1.14132	1.18228	1.22064	1.25668	1.29065	1.32275	1.35317
7.56	0.95024	0.649699	0.504331	0.416854	0.357568	0.314298	0.281094	0.254677	0.233081	0.215049	0.199735	0.186548	0.17506	0.164953	0.155985	0.147969	0.140759	0.134235	0.128302	0.180273	0.328956	0.454441	0.562318	0.656465	0.739664	0.813971	0.880934	0.941753	0.997365	1.04852	1.09582	1.13976	1.18076	1.21915	1.25522	1.28922	1.32136	1.35181
7.61	0.949661	0.649373	0.504205	0.416865	0.35767	0.314463	0.281302	0.254914	0.233339	0.21532	0.200015	0.186834	0.175348	0.165242	0.156274	0.148256	0.141043	0.134517	0.12858	0.179586	0.327853	0.453084	0.560808	0.654865	0.738018	0.812304	0.879266	0.940095	0.995727	1.04691	1.09424	1.13821	1.17924	1.21766	1.25377	1.2878	1.31996	1.35045
7.66	0.949081	0.649045	0.504078	0.416874	0.357771	0.314626	0.281508	0.25515	0.233595	0.215591	0.200295	0.187118	0.175636	0.16553	0.156562	0.148543	0.141328	0.134798	0.128859	0.178904	0.326758	0.451736	0.559306	0.653274	0.736378	0.810643	0.877603	0.938443	0.994092	1.0453	1.09265	1.13666	1.17772	1.21617	1.25231	1.28637	1.31857	1.34909
7.71	0.9485	0.648716	0.503948	0.41688	0.357869	0.314788	0.281713	0.255385	0.23385	0.21586	0.200573	0.187402	0.175923	0.165818	0.156849	0.148829	0.141612	0.135079	0.129136	0.178228	0.325671	0.450397	0.557813	0.65169	0.734744	0.808988	0.875945	0.936794	0.992462	1.04369	1.09108	1.13511	1.1762	1.21469	1.25086	1.28495	1.31718	1.34773
7.76	0.947918	0.648384	0.503817	0.416885	0.357966	0.314947	0.281916	0.255618	0.234104	0.216128	0.20085	0.187685	0.176209	0.166106	0.157136	0.149115	0.141895	0.13536	0.129414	0.177558	0.324592	0.449065	0.556327	0.650113	0.733118	0.807339	0.874293	0.935151	0.990836	1.04209	1.0895	1.13356	1.17469	1.2132	1.2494	1.28353	1.31579	1.34637
7.81	0.947336	0.648052	0.503684	0.416887	0.35806	0.315105	0.282117	0.25585	0.234357	0.216395	0.201127	0.187967	0.176494	0.166392	0.157423	0.1494	0.142178	0.13564	0.129691	0.176893	0.32352	0.447742	0.55485	0.648543	0.731498	0.805696	0.872645	0.933512	0.989214	1.04049	1.08793	1.13202	1.17317	1.21172	1.24795	1.28211	1.3144	1.34501
7.86	0.946753	0.647717	0.503548	0.416888	0.358153	0.315261	0.282317	0.25608	0.234609	0.216661	0.201402	0.188249	0.176779	0.166678	0.157709	0.149685	0.142461	0.135921	0.129968	0.176234	0.322456	0.446427	0.55338	0.646981	0.729884	0.804059	0.871003	0.931878	0.987596	1.03889	1.08636	1.13048	1.17166	1.21024	1.2465	1.28069	1.31301	1.34365
7.91	0.946169	0.647382	0.503411	0.416887	0.358244	0.315416	0.282516	0.256309	0.234859	0.216925	0.201676	0.188529	0.177063	0.166964	0.157994	0.149969	0.142744	0.1362	0.130245	0.17558	0.321399	0.44512	0.551918	0.645427	0.728278	0.802428	0.869367	0.930248	0.985982	1.0373	1.08479	1.12894	1.17015	1.20876	1.24506	1.27927	1.31163	1.34229
7.96	0.945585	0.647045	0.503273	0.416884	0.358333	0.315568	0.282713	0.256537	0.235108	0.217189	0.20195	0.188809	0.177346	0.167249	0.158279	0.150253	0.143025	0.13648	0.130522	0.174931	0.32035	0.443821	0.550464	0.643879	0.726678	0.800803	0.867735	0.928623	0.984373	1.03571	1.08323	1.1274	1.16864	1.20728	1.24361	1.27786	1.31024	1.34094
8.01	0.945001	0.646706	0.503132	0.416879	0.358421	0.315719	0.282908	0.256763	0.235355	0.217451	0.202222	0.189088	0.177628	0.167533	0.158563	0.150536	0.143307	0.136759	0.130798	0.174288	0.319308	0.442529	0.549017	0.642339	0.725084	0.799184	0.866109	0.927003	0.982767	1.03413	1.08167	1.12587	1.16714	1.20581	1.24216	1.27644	1.30886	1.33958
8.06	0.944415	0.646366	0.502989	0.416872	0.358506	0.315869	0.283101	0.256988	0.235602	0.217713	0.202493	0.189365	0.17791	0.167816	0.158847	0.150819	0.143588	0.137037	0.131074	0.17365	0.318273	0.441246	0.547579	0.640806	0.723498	0.797571	0.864488	0.925387	0.981165	1.03254	1.08011	1.12434	1.16564	1.20434	1.24072	1.27503	1.30747	1.33823
8.11	0.94383	0.646024	0.502845	0.416863	0.35859	0.316016	0.283294	0.257211	0.235847	0.217973	0.202764	0.189642	0.178191	0.168099	0.15913	0.151101	0.143869	0.137316	0.131349	0.173017	0.317246	0.43997	0.546148	0.63928	0.721917	0.795964	0.862873	0.923776	0.979568	1.03097	1.07855	1.12281	1.16414	1.20287	1.23928	1.27362	1.30609	1.33687
8.16	0.943243	0.645681	0.502699	0.416852	0.358672	0.316162	0.283484	0.257433	0.236091	0.218232	0.203033	0.189918	0.178471	0.168381	0.159412	0.151383	0.144149	0.137594	0.131624	0.172389	0.316226	0.438702	0.544724	0.637761	0.720344	0.794362	0.861262	0.92217	0.977974	1.02939	1.077	1.12129	1.16264	1.2014	1.23784	1.27221	1.30471	1.33552
8.21	0.942657	0.645337	0.502551	0.41684	0.358752	0.316306	0.283673	0.257654	0.236333	0.21849	0.203302	0.190194	0.17875	0.168662	0.159694	0.151664	0.144428	0.137871	0.131899	0.171766	0.315212	0.437442	0.543308	0.63625	0.718776	0.792767	0.859657	0.920568	0.976385	1.02782	1.07546	1.11976	1.16115	1.19993	1.2364	1.2708	1.30333	1.33417
8.26	0.942069	0.644991	0.502402	0.416825	0.35883	0.316449	0.283861	0.257873	0.236575	0.218747	0.203569	0.190468	0.179028	0.168943	0.159975	0.151945	0.144708	0.138148	0.132173	0.171148	0.314206	0.436189	0.5419	0.634745	0.717216	0.791177	0.858057	0.918971	0.9748	1.02625	1.07391	1.11825	1.15965	1.19847	1.23497	1.26939	1.30195	1.33282
8.31	0.941482	0.644644	0.502251	0.416809	0.358907	0.31659	0.284046	0.25809	0.236815	0.219002	0.203835	0.190741	0.179306	0.169222	0.160256	0.152225	0.144986	0.138425	0.132448	0.170534	0.313207	0.434944	0.540499	0.633248	0.715661	0.789593	0.856463	0.917378	0.973219	1.02469	1.07237	1.11673	1.15816	1.197	1.23353	1.26799	1.30058	1.33147
8.36	0.940894	0.644296	0.502098	0.416791	0.358981	0.316729	0.284231	0.258307	0.237054	0.219257	0.204101	0.191014	0.179583	0.169502	0.160536	0.152505	0.145264	0.138701	0.132721	0.169926	0.312214	0.433706	0.539105	0.631757	0.714114	0.788015	0.854873	0.915791	0.971642	1.02313	1.07083	1.11521	1.15668	1.19554	1.2321	1.26658	1.2992	1.33012
8.41	0.940305	0.643946	0.501943	0.416772	0.359055	0.316866	0.284414	0.258522	0.237291	0.21951	0.204365	0.191285	0.179859	0.16978	0.160815	0.152784	0.145542	0.138977	0.132995	0.169322	0.311228	0.432476	0.537719	0.630273	0.712572	0.786443	0.853289	0.914208	0.970069	1.02157	1.0693	1.1137	1.15519	1.19409	1.23067	1.26518	1.29782	1.32878
8.46	0.939716	0.643596	0.501787	0.41675	0.359126	0.317002	0.284595	0.258735	0.237528	0.219763	0.204628	0.191556	0.180134	0.170058	0.161094	0.153062	0.145819	0.139252	0.133268	0.168724	0.310249	0.431253	0.53634	0.628797	0.711037	0.784877	0.85171	0.912629	0.9685	1.02002	1.06776	1.11219	1.15371	1.19263	1.22924	1.26378	1.29645	1.32743
8.51	0.939127	0.643244	0.501629	0.416727	0.359195	0.317136	0.284775	0.258947	0.237763	0.220014	0.204891	0.191826	0.180409	0.170335	0.161372	0.15334	0.146096	0.139527	0.13354	0.168129	0.309276	0.430037	0.534968	0.627327	0.709508	0.783316	0.850137	0.911056	0.966936	1.01847	1.06623	1.11069	1.15223	1.19118	1.22782	1.26238	1.29508	1.32609
8.56	0.938537	0.64289	0.50147	0.416702	0.359263	0.317269	0.284953	0.259158	0.237996	0.220264	0.205152	0.192095	0.180682	0.170611	0.161649	0.153617	0.146373	0.139802	0.133812	0.16754	0.30831	0.428828	0.533603	0.625864	0.707986	0.781761	0.848568	0.909487	0.965376	1.01693	1.06471	1.10919	1.15075	1.18972	1.22639	1.26098	1.29371	1.32474
8.61	0.937947	0.642536	0.501309	0.416675	0.359329	0.3174	0.28513	0.259367	0.238229	0.220513	0.205412	0.192363	0.180955	0.170887	0.161926	0.153894	0.146648	0.140076	0.134084	0.166955	0.307351	0.427627	0.532246	0.624408	0.70647	0.780212	0.847005	0.907922	0.963819	1.01539	1.06319	1.10769	1.14927	1.18828	1.22497	1.25959	1.29234	1.3234
8.66	0.937357	0.64218	0.501146	0.416647	0.359394	0.317529	0.285305	0.259575	0.23846	0.220761	0.205672	0.19263	0.181227	0.171162	0.162202	0.15417	0.146924	0.140349	0.134356	0.166374	0.306398	0.426432	0.530896	0.622958	0.70496	0.778669	0.845447	0.906363	0.962267	1.01385	1.06167	1.10619	1.1478	1.18683	1.22355	1.25819	1.29097	1.32206
8.71	0.936766	0.641823	0.500982	0.416617	0.359457	0.317657	0.285479	0.259782	0.23869	0.221007	0.20593	0.192896	0.181498	0.171436	0.162478	0.154446	0.147198	0.140623	0.134627	0.165798	0.305451	0.425245	0.529552	0.621515	0.703457	0.777131	0.843894	0.904808	0.96072	1.01231	1.06015	1.1047	1.14633	1.18538	1.22213	1.2568	1.28961	1.32072
8.76	0.936175	0.641465	0.500816	0.416585	0.359518	0.317783	0.285652	0.259987	0.238919	0.221253	0.206187	0.193161	0.181769	0.171709	0.162753	0.154721	0.147472	0.140895	0.134897	0.165226	0.304511	0.424065	0.528216	0.620079	0.701959	0.775599	0.842346	0.903257	0.959176	1.01078	1.05864	1.1032	1.14486	1.18394	1.22071	1.25541	1.28824	1.31938
8.81	0.935583	0.641106	0.500649	0.416552	0.359577	0.317908	0.285822	0.260191	0.239147	0.221497	0.206443	0.193425	0.182038	0.171982	0.163027	0.154995	0.147746	0.141167	0.135168	0.164659	0.303577	0.422891	0.526886	0.61865	0.700468	0.774073	0.840804	0.901711	0.957636	1.00926	1.05713	1.10172	1.1434	1.1825	1.2193	1.25402	1.28688	1.31805
8.86	0.934992	0.640745	0.50048	0.416517	0.359635	0.318031	0.285992	0.260394	0.239373	0.22174	0.206698	0.193688	0.182307	0.172254	0.1633	0.155269	0.148019	0.141439	0.135437	0.164096	0.302649	0.421725	0.525564	0.617227	0.698983	0.772553	0.839266	0.90017	0.956101	1.00773	1.05563	1.10023	1.14194	1.18106	1.21788	1.25263	1.28552	1.31671
8.91	0.9344	0.640384	0.50031	0.41648	0.359691	0.318153	0.28616	0.260595	0.239598	0.221983	0.206953	0.193951	0.182575	0.172525	0.163573	0.155542	0.148292	0.141711	0.135707	0.163537	0.301727	0.420565	0.524248	0.615811	0.697504	0.771038	0.837734	0.898634	0.95457	1.00622	1.05412	1.09875	1.14048	1.17963	1.21647	1.25125	1.28416	1.31538
8.96	0.933807	0.640021	0.500138	0.416442	0.359746	0.318273	0.286326	0.260795	0.239822	0.222224	0.207206	0.194212	0.182842	0.172795	0.163845	0.155815	0.148564	0.141981	0.135976	0.162982	0.300811	0.419412	0.522939	0.614401	0.696032	0.769528	0.836206	0.897102	0.953043	1.0047	1.05262	1.09727	1.13902	1.17819	1.21506	1.24987	1.2828	1.31404
9.01	0.933215	0.639658	0.499965	0.416402	0.359799	0.318391	0.286491	0.260993	0.240044	0.222463	0.207458	0.194473	0.183108	0.173065	0.164117	0.156087	0.148836	0.142252	0.136244	0.162432	0.299902	0.418265	0.521637	0.612998	0.694565	0.768025	0.834684	0.895575	0.95152	1.00319	1.05113	1.09579	1.13756	1.17676	1.21366	1.24848	1.28144	1.31271
9.06	0.932622	0.639293	0.499791	0.416361	0.35985	0.318508	0.286655	0.261191	0.240266	0.222702	0.207709	0.194733	0.183374	0.173334	0.164388	0.156358	0.149107	0.142521	0.136512	0.161885	0.298998	0.417126	0.520342	0.611601	0.693104	0.766527	0.833167	0.894052	0.950001	1.00168	1.04964	1.09432	1.13611	1.17533	1.21225	1.2471	1.28009	1.31138
9.11	0.932029	0.638928	0.499615	0.416318	0.3599	0.318623	0.286817	0.261386	0.240486	0.22294	0.207959	0.194991	0.183638	0.173602	0.164658	0.156629	0.149377	0.142791	0.13678	0.161343	0.2981	0.415992	0.519053	0.610211	0.69165	0.765034	0.831655	0.892534	0.948487	1.00018	1.04815	1.09285	1.13466	1.17391	1.21085	1.24572	1.27873	1.31005
9.16	0.931436	0.638561	0.499437	0.416273	0.359948	0.318737	0.286978	0.261581	0.240705	0.223176	0.208208	0.195249	0.183902	0.17387	0.164927	0.156899	0.149647	0.14306	0.137047	0.160804	0.297208	0.414866	0.517771	0.608827	0.690201	0.763547	0.830149	0.891021	0.946976	0.998676	1.04666	1.09138	1.13322	1.17248	1.20945	1.24435	1.27738	1.30872
9.21	0.930842	0.638193	0.499258	0.416227	0.359995	0.318849	0.287137	0.261774	0.240922	0.223412	0.208456	0.195506	0.184165	0.174136	0.165196	0.157169	0.149916	0.143328	0.137314	0.16027	0.296322	0.413746	0.516495	0.607449	0.688759	0.762066	0.828647	0.889512	0.94547	0.997179	1.04518	1.08992	1.13177	1.17106	1.20805	1.24297	1.27603	1.3074
9.26	0.930249	0.637824	0.499078	0.416179	0.36004	0.31896	0.287295	0.261966	0.241139	0.223646	0.208703	0.195762	0.184427	0.174402	0.165464	0.157437	0.150185	0.143596	0.13758	0.15974	0.295441	0.412632	0.515226	0.606078	0.687322	0.76059	0.82715	0.888008	0.943968	0.995686	1.0437	1.08846	1.13033	1.16964	1.20665	1.2416	1.27468	1.30607
9.31	0.929655	0.637455	0.498896	0.41613	0.360083	0.319069	0.287451	0.262156	0.241354	0.223879	0.208949	0.196017	0.184688	0.174667	0.165731	0.157706	0.150453	0.143863	0.137846	0.159213	0.294566	0.411524	0.513963	0.604713	0.685891	0.759119	0.825658	0.886508	0.94247	0.994197	1.04222	1.087	1.12889	1.16822	1.20526	1.24023	1.27334	1.30475
9.36	0.929061	0.637084	0.498713	0.41608	0.360126	0.319177	0.287606	0.262345	0.241568	0.224111	0.209194	0.196271	0.184948	0.174932	0.165998	0.157973	0.150721	0.14413	0.138111	0.15869	0.293697	0.410423	0.512707	0.603354	0.684466	0.757654	0.824172	0.885013	0.940976	0.992711	1.04075	1.08554	1.12746	1.16681	1.20387	1.23886	1.27199	1.30343
9.41	0.928467	0.636713	0.498529	0.416027	0.360166	0.319283	0.28776	0.262533	0.241781	0.224342	0.209438	0.196524	0.185208	0.175195	0.166264	0.15824	0.150988	0.144396	0.138376	0.158171	0.292833	0.409329	0.511457	0.602001	0.683047	0.756195	0.82269	0.883522	0.939487	0.991229	1.03928	1.08409	1.12602	1.1654	1.20248	1.23749	1.27065	1.30211
9.46	0.927873	0.63634	0.498344	0.415974	0.360205	0.319388	0.287912	0.26272	0.241993	0.224572	0.209681	0.196776	0.185466	0.175458	0.166529	0.158507	0.151254	0.144662	0.138641	0.157656	0.291975	0.40824	0.510214	0.600655	0.681634	0.75474	0.821213	0.882036	0.938001	0.989751	1.03782	1.08264	1.12459	1.16399	1.20109	1.23613	1.26931	1.30079
9.51	0.927278	0.635967	0.498157	0.415919	0.360243	0.319491	0.288063	0.262905	0.242203	0.2248	0.209923	0.197028	0.185724	0.17572	0.166794	0.158773	0.15152	0.144927	0.138905	0.157144	0.291122	0.407157	0.508977	0.599315	0.680227	0.753292	0.819742	0.880555	0.93652	0.988277	1.03636	1.0812	1.12317	1.16258	1.1997	1.23477	1.26797	1.29947
9.56	0.926684	0.635592	0.497968	0.415862	0.360279	0.319593	0.288212	0.263089	0.242412	0.225028	0.210163	0.197278	0.185981	0.175981	0.167058	0.159038	0.151786	0.145192	0.139168	0.156636	0.290275	0.406081	0.507746	0.59798	0.678825	0.751848	0.818275	0.879078	0.935042	0.986807	1.0349	1.07975	1.12174	1.16118	1.19832	1.23341	1.26663	1.29816
9.61	0.926089	0.635217	0.497779	0.415804	0.360313	0.319694	0.28836	0.263272	0.24262	0.225254	0.210403	0.197527	0.186237	0.176242	0.167321	0.159302	0.15205	0.145456	0.139431	0.156132	0.289433	0.405011	0.506521	0.596652	0.67743	0.75041	0.816813	0.877606	0.933569	0.98534	1.03344	1.07831	1.12032	1.15977	1.19694	1.23205	1.26529	1.29684
9.66	0.925494	0.634841	0.497588	0.415745	0.360346	0.319793	0.288507	0.263453	0.242827	0.22548	0.210642	0.197776	0.186492	0.176501	0.167583	0.159566	0.152315	0.14572	0.139694	0.155631	0.288596	0.403947	0.505303	0.59533	0.67604	0.748978	0.815356	0.876138	0.9321	0.983877	1.03199	1.07688	1.1189	1.15837	1.19556	1.23069	1.26396	1.29553
9.71	0.924899	0.634464	0.497396	0.415684	0.360378	0.31989	0.288652	0.263633	0.243032	0.225704	0.21088	0.198024	0.186747	0.17676	0.167845	0.159829	0.152578	0.145983	0.139956	0.155134	0.287764	0.402888	0.50409	0.594014	0.674655	0.74755	0.813904	0.874675	0.930635	0.982417	1.03054	1.07544	1.11748	1.15698	1.19418	1.22933	1.26262	1.29422
9.76	0.924304	0.634086	0.497203	0.415622	0.360408	0.319987	0.288796	0.263812	0.243237	0.225927	0.211117	0.19827	0.187	0.177019	0.168106	0.160092	0.152841	0.146246	0.140217	0.15464	0.286938	0.401836	0.502884	0.592704	0.673276	0.746128	0.812457	0.873216	0.929175	0.980962	1.0291	1.07401	1.11607	1.15558	1.19281	1.22798	1.26129	1.29291
9.81	0.923709	0.633708	0.497009	0.415558	0.360437	0.320081	0.288939	0.26399	0.24344	0.226149	0.211353	0.198516	0.187253	0.177276	0.168366	0.160354	0.153104	0.146508	0.140478	0.15415	0.286117	0.400789	0.501684	0.5914	0.671903	0.744712	0.811015	0.871762	0.927718	0.97951	1.02765	1.07258	1.11466	1.15419	1.19144	1.22663	1.25996	1.2916
9.86	0.923114	0.633328	0.496813	0.415493	0.360464	0.320175	0.28908	0.264166	0.243642	0.22637	0.211587	0.198761	0.187505	0.177532	0.168626	0.160615	0.153365	0.146769	0.140739	0.153663	0.285301	0.399749	0.500489	0.590101	0.670536	0.7433	0.809578	0.870312	0.926265	0.978062	1.02622	1.07116	1.11325	1.1528	1.19007	1.22528	1.25863	1.2903
9.91	0.922519	0.632948	0.496616	0.415427	0.36049	0.320267	0.28922	0.264341	0.243843	0.22659	0.211821	0.199005	0.187756	0.177788	0.168885	0.160876	0.153627	0.14703	0.140999	0.15318	0.28449	0.398714	0.499301	0.588809	0.669174	0.741894	0.808145	0.868866	0.924817	0.976617	1.02478	1.06974	1.11184	1.15141	1.1887	1.22393	1.25731	1.28899
9.96	0.921923	0.632567	0.496418	0.415359	0.360514	0.320357	0.289358	0.264515	0.244043	0.226809	0.212054	0.199247	0.188006	0.178043	0.169143	0.161136	0.153887	0.147291	0.141259	0.1527	0.283684	0.397684	0.498119	0.587522	0.667818	0.740493	0.806718	0.867426	0.923372	0.975177	1.02335	1.06832	1.11044	1.15003	1.18733	1.22259	1.25598	1.28769
10.01	0.921328	0.632185	0.496219	0.41529	0.360537	0.320446	0.289496	0.264687	0.244241	0.227026	0.212286	0.199489	0.188255	0.178298	0.1694	0.161395	0.154147	0.147551	0.141518	0.152223	0.282883	0.396661	0.496942	0.586241	0.666467	0.739097	0.805295	0.865989	0.921932	0.97374	1.02192	1.0669	1.10904	1.14864	1.18597	1.22125	1.25466	1.28639
10.06	0.920732	0.631803	0.496018	0.415219	0.360559	0.320534	0.289631	0.264858	0.244438	0.227243	0.212516	0.19973	0.188503	0.178551	0.169657	0.161653	0.154407	0.14781	0.141776	0.15175	0.282087	0.395643	0.495771	0.584966	0.665121	0.737706	0.803877	0.864557	0.920496	0.972306	1.0205	1.06549	1.10764	1.14726	1.18461	1.2199	1.25334	1.28509
10.11	0.920137	0.631419	0.495817	0.415148	0.360579	0.320621	0.289766	0.265028	0.244635	0.227459	0.212746	0.199971	0.188751	0.178804	0.169913	0.161911	0.154666	0.148069	0.142035	0.151279	0.281296	0.394631	0.494606	0.583696	0.663782	0.736321	0.802464	0.863129	0.919064	0.970877	1.01907	1.06408	1.10625	1.14589	1.18325	1.21857	1.25202	1.28379
10.16	0.919542	0.631035	0.495614	0.415075	0.360598	0.320706	0.289899	0.265197	0.24483	0.227673	0.212975	0.20021	0.188998	0.179056	0.170169	0.162169	0.154924	0.148327	0.142292	0.150812	0.280509	0.393624	0.493447	0.582433	0.662447	0.73494	0.801055	0.861706	0.917635	0.969451	1.01766	1.06267	1.10486	1.14451	1.1819	1.21723	1.25071	1.2825
10.21	0.918946	0.630651	0.495411	0.415	0.360616	0.32079	0.290031	0.265365	0.245023	0.227886	0.213203	0.200448	0.189243	0.179307	0.170423	0.162425	0.155181	0.148585	0.142549	0.150349	0.279728	0.392622	0.492294	0.581174	0.661118	0.733565	0.799651	0.860287	0.916211	0.968029	1.01624	1.06127	1.10347	1.14314	1.18054	1.21589	1.24939	1.2812
10.26	0.918351	0.630265	0.495206	0.414925	0.360632	0.320872	0.290162	0.265531	0.245216	0.228099	0.213429	0.200685	0.189488	0.179557	0.170677	0.162681	0.155438	0.148842	0.142806	0.149888	0.278951	0.391627	0.491146	0.579922	0.659795	0.732195	0.798253	0.858873	0.914791	0.96661	1.01483	1.05987	1.10208	1.14177	1.17919	1.21456	1.24808	1.27991
10.31	0.917755	0.629879	0.495	0.414848	0.360647	0.320953	0.290292	0.265696	0.245408	0.22831	0.213655	0.200922	0.189733	0.179807	0.17093	0.162937	0.155695	0.149099	0.143062	0.14943	0.278179	0.390636	0.490004	0.578675	0.658476	0.73083	0.796858	0.857463	0.913375	0.965196	1.01342	1.05847	1.1007	1.1404	1.17784	1.21323	1.24677	1.27862
10.36	0.91716	0.629492	0.494793	0.41477	0.360661	0.321033	0.29042	0.26586	0.245598	0.22852	0.21388	0.201157	0.189976	0.180055	0.171183	0.163191	0.155951	0.149355	0.143318	0.148976	0.277411	0.389651	0.488867	0.577433	0.657163	0.72947	0.795469	0.856057	0.911963	0.963785	1.01202	1.05708	1.09932	1.13904	1.17649	1.2119	1.24546	1.27733
10.41	0.916564	0.629104	0.494585	0.41469	0.360673	0.321111	0.290547	0.266023	0.245787	0.228729	0.214104	0.201392	0.190218	0.180303	0.171434	0.163445	0.156206	0.14961	0.143573	0.148525	0.276648	0.388671	0.487736	0.576197	0.655856	0.728114	0.794084	0.854656	0.910555	0.962377	1.01062	1.05569	1.09794	1.13768	1.17515	1.21058	1.24415	1.27604
10.46	0.915969	0.628716	0.494375	0.41461	0.360684	0.321189	0.290672	0.266184	0.245975	0.228937	0.214327	0.201626	0.19046	0.180551	0.171685	0.163699	0.15646	0.149865	0.143827	0.148076	0.27589	0.387697	0.486611	0.574967	0.654553	0.726764	0.792704	0.853259	0.909151	0.960974	1.00922	1.0543	1.09657	1.13632	1.17381	1.20925	1.24285	1.27476
10.51	0.915373	0.628327	0.494165	0.414528	0.360694	0.321264	0.290797	0.266344	0.246162	0.229144	0.214548	0.201859	0.190701	0.180797	0.171936	0.163952	0.156714	0.150119	0.144081	0.147631	0.275136	0.386728	0.485491	0.573742	0.653256	0.725419	0.791328	0.851866	0.907751	0.959574	1.00782	1.05292	1.0952	1.13496	1.17247	1.20793	1.24154	1.27347
10.56	0.914778	0.627938	0.493954	0.414445	0.360702	0.321339	0.29092	0.266503	0.246348	0.22935	0.214769	0.20209	0.190941	0.181043	0.172185	0.164204	0.156968	0.150373	0.144335	0.147188	0.274387	0.385764	0.484376	0.572522	0.651964	0.724079	0.789958	0.850478	0.906355	0.958177	1.00643	1.05153	1.09383	1.13361	1.17113	1.20661	1.24024	1.27219
10.61	0.914182	0.627547	0.493742	0.41436	0.360709	0.321412	0.291042	0.266661	0.246533	0.229555	0.214989	0.202321	0.19118	0.181288	0.172434	0.164455	0.157221	0.150626	0.144588	0.146749	0.273642	0.384805	0.483267	0.571308	0.650678	0.722744	0.788591	0.849094	0.904963	0.956785	1.00505	1.05016	1.09246	1.13226	1.16979	1.20529	1.23894	1.27091
10.66	0.913587	0.627157	0.493528	0.414275	0.360715	0.321484	0.291162	0.266818	0.246717	0.229758	0.215208	0.202551	0.191418	0.181532	0.172682	0.164706	0.157473	0.150879	0.14484	0.146312	0.272902	0.383851	0.482163	0.570099	0.649396	0.721413	0.78723	0.847714	0.903575	0.955396	1.00366	1.04878	1.0911	1.13091	1.16846	1.20398	1.23765	1.26963
10.71	0.912992	0.626765	0.493314	0.414188	0.36072	0.321555	0.291282	0.266973	0.246899	0.229961	0.215426	0.20278	0.191655	0.181775	0.172929	0.164956	0.157724	0.151131	0.145092	0.145878	0.272166	0.382902	0.481065	0.568896	0.64812	0.720088	0.785873	0.846339	0.902191	0.954011	1.00228	1.04741	1.08974	1.12956	1.16713	1.20266	1.23635	1.26836
10.76	0.912396	0.626373	0.493099	0.4141	0.360723	0.321625	0.2914	0.267128	0.24708	0.230163	0.215643	0.203009	0.191892	0.182017	0.173176	0.165205	0.157975	0.151383	0.145343	0.145448	0.271434	0.381959	0.479972	0.567697	0.646849	0.718767	0.78452	0.844968	0.900811	0.952629	1.0009	1.04604	1.08838	1.12822	1.1658	1.20135	1.23506	1.26708
10.81	0.911801	0.62598	0.492883	0.414011	0.360725	0.321693	0.291517	0.267281	0.247261	0.230363	0.215859	0.203236	0.192128	0.182259	0.173422	0.165454	0.158225	0.151634	0.145594	0.14502	0.270706	0.38102	0.478884	0.566504	0.645583	0.717452	0.783173	0.843601	0.899435	0.951251	0.999529	1.04467	1.08702	1.12687	1.16448	1.20004	1.23376	1.26581
10.86	0.911206	0.625587	0.492665	0.413921	0.360726	0.32176	0.291632	0.267433	0.24744	0.230563	0.216073	0.203462	0.192362	0.1825	0.173667	0.165702	0.158475	0.151884	0.145845	0.144594	0.269983	0.380087	0.477801	0.565316	0.644321	0.716141	0.781829	0.842238	0.898063	0.949876	0.998158	1.04331	1.08567	1.12554	1.16315	1.19874	1.23248	1.26454
10.91	0.910611	0.625193	0.492447	0.41383	0.360726	0.321826	0.291747	0.267584	0.247618	0.230762	0.216287	0.203688	0.192596	0.18274	0.173912	0.165949	0.158724	0.152134	0.146094	0.144172	0.269264	0.379158	0.476723	0.564134	0.643065	0.714835	0.78049	0.84088	0.896694	0.948506	0.996791	1.04195	1.08432	1.1242	1.16183	1.19743	1.23119	1.26327
10.96	0.910016	0.624799	0.492228	0.413737	0.360724	0.32189	0.29186	0.267733	0.247795	0.230959	0.2165	0.203912	0.19283	0.18298	0.174155	0.166196	0.158972	0.152383	0.146344	0.143752	0.268549	0.378234	0.475651	0.562956	0.641814	0.713533	0.779156	0.839525	0.89533	0.947139	0.995426	1.04059	1.08298	1.12287	1.16051	1.19613	1.2299	1.262
11.01	0.909421	0.624404	0.492008	0.413644	0.360721	0.321954	0.291972	0.267882	0.247971	0.231156	0.216712	0.204136	0.193062	0.183218	0.174399	0.166442	0.15922	0.152632	0.146593	0.143335	0.267839	0.377315	0.474584	0.561784	0.640568	0.712237	0.777826	0.838175	0.893969	0.945775	0.994065	1.03924	1.08163	1.12154	1.1592	1.19483	1.22862	1.26073
11.06	0.908827	0.624008	0.491787	0.413549	0.360717	0.322016	0.292083	0.268029	0.248146	0.231351	0.216924	0.204359	0.193293	0.183456	0.174641	0.166687	0.159467	0.15288	0.146841	0.14292	0.267132	0.376401	0.473522	0.560617	0.639327	0.710945	0.776501	0.836829	0.892613	0.944415	0.992708	1.03789	1.08029	1.12021	1.15788	1.19353	1.22734	1.25947
11.11	0.908232	0.623612	0.491565	0.413453	0.360712	0.322077	0.292193	0.268176	0.248319	0.231546	0.217134	0.204581	0.193524	0.183693	0.174882	0.166932	0.159714	0.153127	0.147088	0.142509	0.26643	0.375491	0.472464	0.559454	0.638091	0.709658	0.77518	0.835488	0.89126	0.943059	0.991354	1.03654	1.07895	1.11888	1.15657	1.19223	1.22606	1.2582
11.16	0.907637	0.623215	0.491342	0.413356	0.360706	0.322136	0.292302	0.268321	0.248492	0.231739	0.217343	0.204802	0.193754	0.183929	0.175123	0.167176	0.15996	0.153374	0.147336	0.142099	0.265731	0.374587	0.471412	0.558297	0.63686	0.708375	0.773864	0.83415	0.889911	0.941706	0.990003	1.0352	1.07762	1.11756	1.15526	1.19094	1.22478	1.25694
11.21	0.907043	0.622818	0.491118	0.413258	0.360698	0.322195	0.292409	0.268465	0.248664	0.231932	0.217551	0.205022	0.193983	0.184165	0.175363	0.167419	0.160205	0.15362	0.147582	0.141693	0.265037	0.373687	0.470365	0.557145	0.635633	0.707098	0.772552	0.832817	0.888566	0.940357	0.988655	1.03385	1.07629	1.11624	1.15395	1.18965	1.2235	1.25569
11.26	0.906448	0.622421	0.490894	0.413159	0.36069	0.322252	0.292515	0.268608	0.248834	0.232123	0.217758	0.205241	0.194211	0.1844	0.175603	0.167662	0.16045	0.153866	0.147828	0.141289	0.264346	0.372791	0.469323	0.555998	0.634412	0.705824	0.771244	0.831487	0.887225	0.939011	0.987311	1.03252	1.07496	1.11492	1.15265	1.18836	1.22223	1.25443
11.31	0.905854	0.622022	0.490668	0.413059	0.36068	0.322308	0.29262	0.268749	0.249003	0.232313	0.217965	0.20546	0.194438	0.184634	0.175842	0.167904	0.160694	0.154111	0.148074	0.140887	0.26366	0.371901	0.468286	0.554855	0.633195	0.704556	0.769941	0.830162	0.885888	0.937669	0.98597	1.03118	1.07363	1.1136	1.15135	1.18707	1.22096	1.25317
11.36	0.90526	0.621624	0.490442	0.412958	0.360669	0.322363	0.292724	0.26889	0.249172	0.232503	0.21817	0.205677	0.194665	0.184867	0.17608	0.168145	0.160937	0.154356	0.148319	0.140488	0.262977	0.371014	0.467253	0.553718	0.631983	0.703292	0.768642	0.828841	0.884554	0.936331	0.984632	1.02985	1.07231	1.11229	1.15005	1.18578	1.21969	1.25192
11.41	0.904666	0.621225	0.490215	0.412856	0.360657	0.322417	0.292827	0.269029	0.249339	0.232691	0.218374	0.205894	0.19489	0.185099	0.176317	0.168385	0.16118	0.1546	0.148563	0.140092	0.262298	0.370133	0.466226	0.552586	0.630776	0.702033	0.767347	0.827524	0.883224	0.934996	0.983298	1.02852	1.07098	1.11098	1.14875	1.1845	1.21842	1.25067
11.46	0.904072	0.620825	0.489987	0.412752	0.360644	0.32247	0.292929	0.269168	0.249505	0.232879	0.218578	0.206109	0.195115	0.185331	0.176553	0.168625	0.161422	0.154844	0.148807	0.139698	0.261623	0.369256	0.465203	0.551458	0.629573	0.700778	0.766057	0.826211	0.881899	0.933665	0.981967	1.02719	1.06967	1.10967	1.14745	1.18322	1.21716	1.24942
11.51	0.903479	0.620425	0.489758	0.412648	0.360629	0.322522	0.293029	0.269305	0.249671	0.233065	0.21878	0.206324	0.195339	0.185562	0.176789	0.168865	0.161664	0.155086	0.149051	0.139307	0.260952	0.368383	0.464185	0.550335	0.628376	0.699528	0.764771	0.824902	0.880577	0.932337	0.980639	1.02587	1.06835	1.10837	1.14616	1.18194	1.21589	1.24817
11.56	0.902885	0.620024	0.489528	0.412543	0.360614	0.322572	0.293129	0.269441	0.249835	0.23325	0.218982	0.206538	0.195563	0.185792	0.177024	0.169103	0.161905	0.155329	0.149294	0.138917	0.260285	0.367515	0.463172	0.549217	0.627183	0.698282	0.76349	0.823598	0.879258	0.931013	0.979315	1.02455	1.06704	1.10707	1.14487	1.18067	1.21463	1.24693
11.61	0.902292	0.619623	0.489298	0.412436	0.360597	0.322621	0.293227	0.269577	0.249998	0.233435	0.219183	0.206751	0.195785	0.186021	0.177259	0.169341	0.162145	0.15557	0.149536	0.138531	0.259621	0.366651	0.462163	0.548104	0.625995	0.697041	0.762212	0.822297	0.877944	0.929692	0.977994	1.02323	1.06573	1.10577	1.14358	1.17939	1.21337	1.24568
11.66	0.901698	0.619222	0.489066	0.412329	0.36058	0.32267	0.293324	0.269711	0.25016	0.233618	0.219382	0.206963	0.196006	0.18625	0.177492	0.169579	0.162385	0.155811	0.149778	0.138147	0.258961	0.365792	0.461159	0.546995	0.624811	0.695804	0.760939	0.821	0.876633	0.928375	0.976676	1.02192	1.06442	1.10447	1.1423	1.17812	1.21211	1.24444
11.71	0.901105	0.61882	0.488834	0.41222	0.360561	0.322717	0.29342	0.269844	0.250321	0.233801	0.219581	0.207174	0.196227	0.186477	0.177725	0.169815	0.162624	0.156052	0.150019	0.137765	0.258305	0.364937	0.46016	0.545891	0.623632	0.694572	0.75967	0.819707	0.875326	0.927061	0.975361	1.02061	1.06312	1.10317	1.14102	1.17685	1.21086	1.2432
11.76	0.900512	0.618417	0.488601	0.412111	0.360541	0.322763	0.293515	0.269976	0.250481	0.233982	0.219779	0.207385	0.196447	0.186704	0.177957	0.170051	0.162862	0.156292	0.150259	0.137385	0.257652	0.364086	0.459165	0.544792	0.622458	0.693344	0.758406	0.818419	0.874023	0.925751	0.97405	1.0193	1.06182	1.10188	1.13974	1.17558	1.2096	1.24196
11.81	0.899919	0.618015	0.488367	0.412001	0.36052	0.322807	0.293609	0.270106	0.25064	0.234163	0.219976	0.207594	0.196666	0.186931	0.178189	0.170286	0.1631	0.156531	0.1505	0.137008	0.257003	0.36324	0.458175	0.543698	0.621288	0.692121	0.757145	0.817134	0.872723	0.924444	0.972742	1.01799	1.06052	1.10059	1.13846	1.17432	1.20835	1.24072
11.86	0.899327	0.617611	0.488133	0.41189	0.360498	0.322851	0.293702	0.270236	0.250798	0.234342	0.220172	0.207803	0.196884	0.187156	0.17842	0.170521	0.163337	0.15677	0.150739	0.136633	0.256357	0.362398	0.45719	0.542608	0.620122	0.690902	0.755889	0.815853	0.871428	0.923141	0.971437	1.01669	1.05922	1.09931	1.13718	1.17305	1.2071	1.23949
11.91	0.898734	0.617208	0.487898	0.411777	0.360475	0.322894	0.293794	0.270365	0.250955	0.234521	0.220367	0.208011	0.197102	0.187381	0.17865	0.170755	0.163574	0.157008	0.150978	0.13626	0.255715	0.36156	0.456209	0.541523	0.618962	0.689687	0.754637	0.814576	0.870136	0.921841	0.970135	1.01539	1.05793	1.09802	1.13591	1.17179	1.20586	1.23826
11.96	0.898142	0.616804	0.487661	0.411664	0.360451	0.322936	0.293884	0.270493	0.251111	0.234698	0.220562	0.208218	0.197319	0.187605	0.178879	0.170988	0.16381	0.157246	0.151217	0.135889	0.255077	0.360726	0.455232	0.540442	0.617805	0.688477	0.753389	0.813303	0.868847	0.920545	0.968837	1.01409	1.05664	1.09674	1.13464	1.17053	1.20461	1.23703
12.01	0.89755	0.616399	0.487425	0.41155	0.360426	0.322976	0.293974	0.270619	0.251266	0.234875	0.220755	0.208424	0.197534	0.187828	0.179108	0.171221	0.164045	0.157483	0.151455	0.135521	0.254442	0.359897	0.45426	0.539366	0.616654	0.687271	0.752146	0.812034	0.867563	0.919252	0.967541	1.0128	1.05535	1.09546	1.13337	1.16928	1.20337	1.2358
12.06	0.896958	0.615995	0.487187	0.411435	0.3604	0.323016	0.294062	0.270745	0.25142	0.235051	0.220947	0.208629	0.197749	0.18805	0.179336	0.171453	0.16428	0.157719	0.151692	0.135155	0.25381	0.359071	0.453293	0.538294	0.615506	0.68607	0.750906	0.810769	0.866282	0.917963	0.96625	1.01151	1.05407	1.09418	1.1321	1.16802	1.20213	1.23457
12.11	0.896366	0.615589	0.486949	0.411319	0.360373	0.323054	0.29415	0.27087	0.251573	0.235225	0.221139	0.208833	0.197964	0.188272	0.179563	0.171684	0.164514	0.157955	0.151929	0.134791	0.253182	0.35825	0.45233	0.537227	0.614363	0.684872	0.749671	0.809508	0.865005	0.916677	0.964961	1.01022	1.05278	1.09291	1.13084	1.16677	1.20089	1.23335
12.16	0.895775	0.615184	0.48671	0.411202	0.360345	0.323091	0.294236	0.270993	0.251725	0.235399	0.221329	0.209037	0.198177	0.188493	0.17979	0.171915	0.164747	0.158191	0.152165	0.13443	0.252558	0.357433	0.451371	0.536164	0.613225	0.683679	0.748439	0.808251	0.863731	0.915395	0.963675	1.00894	1.05151	1.09164	1.12958	1.16552	1.19965	1.23212
12.21	0.895183	0.614778	0.48647	0.411084	0.360316	0.323128	0.294322	0.271116	0.251876	0.235572	0.221519	0.20924	0.19839	0.188713	0.180015	0.172144	0.16498	0.158425	0.152401	0.13407	0.251936	0.35662	0.450416	0.535106	0.612091	0.682491	0.747212	0.806997	0.862461	0.914115	0.962393	1.00766	1.05023	1.09037	1.12832	1.16427	1.19842	1.2309
12.26	0.894592	0.614372	0.48623	0.410965	0.360285	0.323163	0.294406	0.271237	0.252026	0.235744	0.221708	0.209442	0.198602	0.188933	0.180241	0.172374	0.165212	0.158659	0.152636	0.133713	0.251319	0.35581	0.449466	0.534052	0.610961	0.681306	0.745989	0.805748	0.861195	0.91284	0.961114	1.00638	1.04896	1.08911	1.12706	1.16303	1.19718	1.22968
12.31	0.894001	0.613965	0.485989	0.410846	0.360254	0.323197	0.294489	0.271358	0.252175	0.235915	0.221896	0.209643	0.198813	0.189151	0.180465	0.172602	0.165444	0.158893	0.152871	0.133357	0.250704	0.355005	0.44852	0.533003	0.609836	0.680126	0.74477	0.804502	0.859932	0.911568	0.959838	1.00511	1.04769	1.08784	1.12581	1.16179	1.19595	1.22847
12.36	0.89341	0.613558	0.485747	0.410725	0.360222	0.32323	0.294572	0.271477	0.252323	0.236085	0.222083	0.209843	0.199023	0.189369	0.180689	0.17283	0.165675	0.159126	0.153105	0.133004	0.250093	0.354204	0.447579	0.531958	0.608715	0.67895	0.743554	0.80326	0.858673	0.910299	0.958565	1.00383	1.04642	1.08658	1.12456	1.16055	1.19473	1.22725
12.41	0.89282	0.61315	0.485504	0.410604	0.360189	0.323262	0.294653	0.271596	0.25247	0.236254	0.222269	0.210042	0.199232	0.189586	0.180912	0.173058	0.165905	0.159358	0.153339	0.132653	0.249485	0.353407	0.446641	0.530917	0.607598	0.677778	0.742343	0.802022	0.857417	0.909033	0.957295	1.00257	1.04515	1.08532	1.12331	1.15931	1.1935	1.22604
12.46	0.892229	0.612743	0.485261	0.410481	0.360155	0.323294	0.294733	0.271713	0.252616	0.236422	0.222454	0.21024	0.199441	0.189803	0.181134	0.173284	0.166135	0.15959	0.153572	0.132304	0.24888	0.352613	0.445708	0.529881	0.606486	0.67661	0.741136	0.800788	0.856165	0.907771	0.956029	1.0013	1.04389	1.08407	1.12206	1.15807	1.19227	1.22483
12.51	0.891639	0.612335	0.485017	0.410358	0.36012	0.323324	0.294812	0.27183	0.252761	0.236589	0.222639	0.210438	0.199649	0.190019	0.181356	0.17351	0.166364	0.159821	0.153804	0.131957	0.248278	0.351823	0.444779	0.528848	0.605377	0.675446	0.739933	0.799557	0.854917	0.906512	0.954766	1.00004	1.04263	1.08281	1.12082	1.15684	1.19105	1.22362
12.56	0.891049	0.611926	0.484772	0.410234	0.360084	0.323353	0.29489	0.271945	0.252905	0.236756	0.222822	0.210635	0.199856	0.190234	0.181576	0.173735	0.166592	0.160052	0.154036	0.131612	0.24768	0.351038	0.443855	0.52782	0.604273	0.674287	0.738734	0.79833	0.853672	0.905257	0.953505	0.998775	1.04137	1.08156	1.11957	1.1556	1.18983	1.22241
12.61	0.89046	0.611518	0.484527	0.410109	0.360047	0.323381	0.294968	0.27206	0.253048	0.236921	0.223005	0.210831	0.200062	0.190448	0.181797	0.17396	0.16682	0.160282	0.154268	0.131269	0.247084	0.350256	0.442934	0.526797	0.603174	0.673131	0.737538	0.797107	0.852431	0.904005	0.952249	0.997518	1.04012	1.08031	1.11833	1.15437	1.18861	1.2212
12.66	0.88987	0.611109	0.484281	0.409983	0.360009	0.323408	0.295044	0.272173	0.253191	0.237086	0.223186	0.211026	0.200268	0.190661	0.182016	0.174184	0.167047	0.160511	0.154498	0.130928	0.246492	0.349477	0.442017	0.525777	0.602078	0.67198	0.736347	0.795888	0.851193	0.902756	0.950995	0.996264	1.03887	1.07907	1.1171	1.15315	1.1874	1.22
12.71	0.889281	0.610699	0.484035	0.409857	0.35997	0.323435	0.295119	0.272286	0.253332	0.237249	0.223367	0.21122	0.200472	0.190874	0.182235	0.174407	0.167274	0.16074	0.154729	0.130588	0.245903	0.348703	0.441105	0.524762	0.600986	0.670833	0.735159	0.794673	0.849959	0.901511	0.949744	0.995012	1.03762	1.07783	1.11586	1.15192	1.18618	1.2188
12.76	0.888692	0.61029	0.483788	0.409729	0.35993	0.32346	0.295193	0.272397	0.253472	0.237412	0.223547	0.211414	0.200676	0.191086	0.182453	0.17463	0.1675	0.160969	0.154959	0.130251	0.245317	0.347932	0.440196	0.523751	0.599899	0.66969	0.733976	0.793461	0.848729	0.900269	0.948496	0.993763	1.03637	1.07659	1.11463	1.1507	1.18497	1.2176
12.81	0.888103	0.60988	0.48354	0.409601	0.35989	0.323484	0.295266	0.272508	0.253612	0.237574	0.223726	0.211606	0.200879	0.191297	0.18267	0.174852	0.167725	0.161196	0.155188	0.129916	0.244734	0.347165	0.439292	0.522744	0.598816	0.66855	0.732796	0.792253	0.847501	0.89903	0.947252	0.992518	1.03513	1.07535	1.1134	1.14948	1.18376	1.2164
12.86	0.887514	0.60947	0.483292	0.409472	0.359848	0.323507	0.295339	0.272618	0.25375	0.237735	0.223905	0.211798	0.201082	0.191508	0.182887	0.175074	0.16795	0.161423	0.155416	0.129583	0.244155	0.346402	0.438391	0.521741	0.597737	0.667415	0.73162	0.791048	0.846278	0.897795	0.94601	0.991275	1.03389	1.07411	1.11217	1.14826	1.18255	1.2152
12.91	0.886926	0.609059	0.483043	0.409342	0.359806	0.32353	0.29541	0.272726	0.253888	0.237895	0.224082	0.211989	0.201283	0.191717	0.183103	0.175294	0.168174	0.16165	0.155645	0.129251	0.243578	0.345642	0.437495	0.520742	0.596662	0.666284	0.730448	0.789847	0.845058	0.896563	0.944772	0.990035	1.03265	1.07288	1.11095	1.14704	1.18135	1.21401
12.96	0.886338	0.608649	0.482793	0.409212	0.359762	0.323551	0.29548	0.272834	0.254025	0.238054	0.224259	0.212179	0.201484	0.191926	0.183319	0.175514	0.168398	0.161876	0.155872	0.128922	0.243004	0.344886	0.436602	0.519747	0.595591	0.665157	0.72928	0.78865	0.843841	0.895334	0.943537	0.988798	1.03142	1.07165	1.10972	1.14583	1.18014	1.21282
13.01	0.88575	0.608238	0.482543	0.40908	0.359718	0.323572	0.29555	0.272941	0.25416	0.238212	0.224434	0.212369	0.201684	0.192135	0.183533	0.175734	0.168621	0.162101	0.156099	0.128594	0.242433	0.344133	0.435713	0.518756	0.594524	0.664033	0.728116	0.787457	0.842628	0.894108	0.942305	0.987564	1.03018	1.07042	1.1085	1.14462	1.17894	1.21162
13.06	0.885162	0.607826	0.482292	0.408948	0.359673	0.323591	0.295618	0.273047	0.254295	0.238369	0.224609	0.212557	0.201884	0.192342	0.183747	0.175952	0.168843	0.162326	0.156326	0.128268	0.241865	0.343385	0.434829	0.51777	0.593461	0.662914	0.726955	0.786267	0.841418	0.892886	0.941076	0.986333	1.02895	1.0692	1.10728	1.14341	1.17774	1.21044
13.11	0.884575	0.607415	0.48204	0.408815	0.359626	0.32361	0.295686	0.273152	0.254429	0.238526	0.224783	0.212745	0.202082	0.192549	0.18396	0.176171	0.169065	0.16255	0.156552	0.127944	0.2413	0.342639	0.433948	0.516787	0.592402	0.661798	0.725798	0.785081	0.840212	0.891667	0.93985	0.985105	1.02773	1.06797	1.10607	1.1422	1.17654	1.20925
13.16	0.883988	0.607003	0.481788	0.408681	0.359579	0.323627	0.295752	0.273256	0.254562	0.238681	0.224957	0.212932	0.20228	0.192755	0.184173	0.176388	0.169286	0.162774	0.156777	0.127622	0.240738	0.341897	0.43307	0.515808	0.591347	0.660687	0.724645	0.783898	0.839009	0.890451	0.938627	0.98388	1.0265	1.06675	1.10485	1.141	1.17535	1.20807
13.21	0.883401	0.606591	0.481536	0.408547	0.359532	0.323644	0.295818	0.273359	0.254694	0.238836	0.225129	0.213118	0.202477	0.192961	0.184385	0.176605	0.169506	0.162997	0.157002	0.127301	0.240179	0.341159	0.432197	0.514833	0.590296	0.659579	0.723496	0.782719	0.837809	0.889239	0.937407	0.982657	1.02528	1.06554	1.10364	1.13979	1.17416	1.20688
13.26	0.882814	0.606179	0.481283	0.408411	0.359483	0.32366	0.295883	0.273461	0.254825	0.23899	0.2253	0.213304	0.202673	0.193165	0.184596	0.176821	0.169726	0.16322	0.157226	0.126983	0.239622	0.340424	0.431328	0.513862	0.589249	0.658475	0.72235	0.781544	0.836613	0.888029	0.93619	0.981438	1.02406	1.06432	1.10243	1.13859	1.17296	1.2057
13.31	0.882228	0.605766	0.481029	0.408275	0.359433	0.323675	0.295946	0.273562	0.254956	0.239143	0.225471	0.213488	0.202869	0.193369	0.184807	0.177037	0.169945	0.163442	0.15745	0.126666	0.239069	0.339692	0.430462	0.512895	0.588205	0.657375	0.721209	0.780372	0.835421	0.886823	0.934977	0.980221	1.02285	1.06311	1.10123	1.13739	1.17177	1.20452
13.36	0.881642	0.605353	0.480775	0.408139	0.359383	0.323689	0.296009	0.273663	0.255085	0.239295	0.225641	0.213672	0.203063	0.193573	0.185016	0.177251	0.170164	0.163663	0.157673	0.126351	0.238518	0.338964	0.4296	0.511932	0.587166	0.656279	0.72007	0.779203	0.834231	0.88562	0.933766	0.979007	1.02163	1.0619	1.10002	1.1362	1.17059	1.20335
13.41	0.881056	0.60494	0.48052	0.408001	0.359332	0.323702	0.296071	0.273762	0.255214	0.239446	0.22581	0.213855	0.203257	0.193775	0.185226	0.177466	0.170382	0.163884	0.157896	0.126037	0.23797	0.33824	0.428742	0.510973	0.58613	0.655186	0.718936	0.778039	0.833045	0.88442	0.932558	0.977796	1.02042	1.06069	1.09882	1.135	1.1694	1.20217
13.46	0.880471	0.604527	0.480264	0.407863	0.359279	0.323714	0.296132	0.273861	0.255341	0.239596	0.225978	0.214037	0.20345	0.193977	0.185434	0.177679	0.1706	0.164104	0.158118	0.125726	0.237425	0.337518	0.427887	0.510017	0.585099	0.654098	0.717805	0.776877	0.831863	0.883224	0.931354	0.976588	1.01922	1.05949	1.09762	1.13381	1.16822	1.201
13.51	0.879885	0.604114	0.480009	0.407724	0.359227	0.323726	0.296192	0.273958	0.255468	0.239746	0.226146	0.214219	0.203643	0.194178	0.185642	0.177892	0.170816	0.164324	0.15834	0.125416	0.236882	0.3368	0.427036	0.509065	0.584071	0.653013	0.716678	0.775719	0.830684	0.882031	0.930152	0.975382	1.01801	1.05829	1.09643	1.13262	1.16704	1.19983
13.56	0.8793	0.6037	0.479752	0.407584	0.359173	0.323736	0.296252	0.274055	0.255594	0.239894	0.226312	0.2144	0.203835	0.194379	0.185849	0.178105	0.171033	0.164543	0.158561	0.125107	0.236343	0.336085	0.426189	0.508117	0.583047	0.651931	0.715554	0.774565	0.829508	0.88084	0.928953	0.97418	1.01681	1.05709	1.09523	1.13143	1.16586	1.19866
13.61	0.878715	0.603286	0.479495	0.407443	0.359118	0.323746	0.29631	0.274151	0.255719	0.240042	0.226478	0.214579	0.204026	0.194578	0.186056	0.178316	0.171248	0.164761	0.158781	0.124801	0.235806	0.335374	0.425345	0.507173	0.582027	0.650854	0.714434	0.773414	0.828335	0.879653	0.927757	0.97298	1.01561	1.05589	1.09404	1.13025	1.16468	1.19749
13.66	0.878131	0.602872	0.479238	0.407302	0.359063	0.323754	0.296367	0.274246	0.255843	0.240189	0.226643	0.214758	0.204216	0.194777	0.186261	0.178527	0.171463	0.164979	0.159001	0.124496	0.235271	0.334666	0.424505	0.506233	0.58101	0.64978	0.713318	0.772267	0.827166	0.878469	0.926565	0.971783	1.01441	1.05469	1.09285	1.12906	1.16351	1.19633
13.71	0.877547	0.602458	0.47898	0.40716	0.359006	0.323762	0.296424	0.27434	0.255966	0.240335	0.226807	0.214937	0.204405	0.194976	0.186466	0.178738	0.171678	0.165197	0.159221	0.124192	0.234739	0.333961	0.423668	0.505296	0.579997	0.64871	0.712205	0.771123	0.826	0.877289	0.925375	0.970589	1.01322	1.0535	1.09166	1.12788	1.16234	1.19516
13.76	0.876963	0.602043	0.478721	0.407018	0.358949	0.323769	0.29648	0.274433	0.256089	0.240481	0.22697	0.215114	0.204594	0.195173	0.186671	0.178947	0.171892	0.165413	0.15944	0.123891	0.23421	0.33326	0.422835	0.504363	0.578988	0.647644	0.711096	0.769983	0.824837	0.876111	0.924188	0.969398	1.01202	1.05231	1.09048	1.1267	1.16116	1.194
13.81	0.876379	0.601629	0.478462	0.406875	0.358892	0.323775	0.296534	0.274526	0.25621	0.240625	0.227133	0.215291	0.204782	0.19537	0.186875	0.179157	0.172105	0.16563	0.159658	0.123591	0.233684	0.332561	0.422006	0.503434	0.577983	0.646581	0.70999	0.768846	0.823678	0.874937	0.923004	0.968209	1.01083	1.05112	1.08929	1.12553	1.16	1.19284
13.86	0.875795	0.601214	0.478202	0.406731	0.358833	0.323781	0.296588	0.274617	0.256331	0.240769	0.227294	0.215467	0.204969	0.195566	0.187078	0.179365	0.172317	0.165845	0.159876	0.123292	0.23316	0.331866	0.42118	0.502508	0.576981	0.645522	0.708888	0.767712	0.822522	0.873765	0.921824	0.967024	1.00965	1.04994	1.08811	1.12435	1.15883	1.19168
13.91	0.875212	0.600799	0.477942	0.406586	0.358774	0.323785	0.296641	0.274708	0.256451	0.240911	0.227455	0.215642	0.205156	0.195762	0.18728	0.179573	0.172529	0.16606	0.160093	0.122995	0.232639	0.331174	0.420358	0.501586	0.575983	0.644466	0.70779	0.766582	0.821369	0.872597	0.920646	0.965841	1.00846	1.04876	1.08693	1.12318	1.15767	1.19053
13.96	0.874629	0.600383	0.477682	0.406441	0.358713	0.323789	0.296694	0.274797	0.25657	0.241053	0.227616	0.215817	0.205342	0.195956	0.187482	0.17978	0.172741	0.166275	0.16031	0.1227	0.23212	0.330485	0.419539	0.500667	0.574989	0.643414	0.706695	0.765455	0.820219	0.871432	0.919471	0.96466	1.00728	1.04758	1.08576	1.12201	1.1565	1.18938
14.01	0.874047	0.599968	0.477421	0.406295	0.358652	0.323792	0.296745	0.274886	0.256688	0.241195	0.227775	0.215991	0.205527	0.19615	0.187683	0.179987	0.172952	0.166489	0.160526	0.122406	0.231604	0.329799	0.418723	0.499753	0.573998	0.642366	0.705603	0.764331	0.819073	0.87027	0.918299	0.963483	1.0061	1.0464	1.08458	1.12084	1.15534	1.18822
14.06	0.873464	0.599552	0.477159	0.406148	0.358591	0.323794	0.296796	0.274974	0.256805	0.241335	0.227933	0.216164	0.205711	0.196344	0.187884	0.180193	0.173162	0.166702	0.160742	0.122114	0.23109	0.329116	0.417911	0.498841	0.573011	0.641321	0.704515	0.763211	0.81793	0.869111	0.91713	0.962309	1.00493	1.04522	1.08341	1.11968	1.15418	1.18707
14.11	0.872882	0.599137	0.476897	0.406001	0.358528	0.323795	0.296845	0.275062	0.256922	0.241475	0.228091	0.216336	0.205895	0.196537	0.188084	0.180398	0.173371	0.166915	0.160957	0.121824	0.230579	0.328437	0.417102	0.497933	0.572028	0.64028	0.70343	0.762094	0.81679	0.867955	0.915963	0.961137	1.00375	1.04405	1.08224	1.11852	1.15303	1.18593
14.16	0.872301	0.598721	0.476635	0.405853	0.358465	0.323795	0.296894	0.275148	0.257037	0.241613	0.228248	0.216507	0.206078	0.196729	0.188283	0.180603	0.17358	0.167127	0.161172	0.121535	0.23007	0.32776	0.416297	0.497029	0.571048	0.639242	0.702349	0.760981	0.815653	0.866802	0.9148	0.959968	1.00258	1.04288	1.08108	1.11735	1.15187	1.18478
14.21	0.871719	0.598305	0.476372	0.405704	0.358401	0.323795	0.296942	0.275233	0.257152	0.241751	0.228404	0.216678	0.20626	0.19692	0.188481	0.180807	0.173789	0.167339	0.161386	0.121247	0.229564	0.327087	0.415495	0.496129	0.570071	0.638208	0.701272	0.759871	0.814519	0.865652	0.91364	0.958801	1.00141	1.04171	1.07991	1.11619	1.15072	1.18364
14.26	0.871138	0.597888	0.476109	0.405555	0.358336	0.323793	0.296989	0.275318	0.257266	0.241888	0.22856	0.216848	0.206442	0.197111	0.188679	0.181011	0.173997	0.16755	0.161599	0.120961	0.22906	0.326416	0.414696	0.495231	0.569098	0.637178	0.700197	0.758764	0.813389	0.864505	0.912482	0.957638	1.00025	1.04055	1.07875	1.11504	1.14957	1.18249
14.31	0.870557	0.597472	0.475845	0.405405	0.358271	0.323791	0.297036	0.275402	0.257379	0.242025	0.228714	0.217017	0.206622	0.197301	0.188876	0.181214	0.174204	0.167761	0.161812	0.120676	0.228559	0.325749	0.413901	0.494338	0.568129	0.63615	0.699126	0.75766	0.812262	0.863361	0.911327	0.956477	0.999083	1.03939	1.07759	1.11388	1.14842	1.18135
14.36	0.869977	0.597056	0.475581	0.405255	0.358204	0.323788	0.297081	0.275485	0.257492	0.24216	0.228868	0.217186	0.206803	0.19749	0.189073	0.181416	0.174411	0.167971	0.162025	0.120393	0.22806	0.325084	0.413109	0.493447	0.567163	0.635127	0.698059	0.75656	0.811138	0.86222	0.910176	0.955319	0.997923	1.03823	1.07643	1.11273	1.14728	1.18022
14.41	0.869396	0.596639	0.475316	0.405103	0.358137	0.323785	0.297126	0.275567	0.257603	0.242295	0.229021	0.217353	0.206982	0.197678	0.189269	0.181617	0.174617	0.16818	0.162237	0.120112	0.227563	0.324422	0.41232	0.49256	0.566201	0.634106	0.696995	0.755463	0.810017	0.861083	0.909027	0.954163	0.996764	1.03707	1.07528	1.11158	1.14613	1.17908
14.46	0.868816	0.596222	0.475051	0.404952	0.35807	0.32378	0.29717	0.275649	0.257714	0.242429	0.229174	0.21752	0.207161	0.197866	0.189464	0.181819	0.174822	0.168389	0.162448	0.119832	0.227069	0.323764	0.411534	0.491677	0.565242	0.63309	0.695934	0.75437	0.808899	0.859948	0.90788	0.95301	0.995609	1.03591	1.07413	1.11043	1.14499	1.17795
14.51	0.868237	0.595805	0.474785	0.404799	0.358001	0.323775	0.297213	0.275729	0.257824	0.242562	0.229325	0.217686	0.207338	0.198054	0.189659	0.182019	0.175027	0.168597	0.162659	0.119553	0.226577	0.323108	0.410752	0.490797	0.564286	0.632076	0.694876	0.753279	0.807784	0.858816	0.906737	0.95186	0.994456	1.03476	1.07298	1.10929	1.14385	1.17681
14.56	0.867657	0.595388	0.474519	0.404646	0.357932	0.323769	0.297255	0.275809	0.257933	0.242694	0.229476	0.217852	0.207516	0.19824	0.189853	0.182219	0.175232	0.168805	0.162869	0.119276	0.226088	0.322455	0.409973	0.48992	0.563334	0.631066	0.693822	0.752192	0.806673	0.857687	0.905597	0.950713	0.993305	1.03361	1.07183	1.10814	1.14271	1.17568
14.61	0.867078	0.594971	0.474253	0.404493	0.357862	0.323762	0.297297	0.275888	0.258042	0.242826	0.229626	0.218017	0.207692	0.198426	0.190046	0.182418	0.175435	0.169013	0.163079	0.119	0.225601	0.321805	0.409197	0.489047	0.562385	0.63006	0.692771	0.751108	0.805564	0.856561	0.904459	0.949568	0.992157	1.03246	1.07068	1.107	1.14158	1.17455
14.66	0.866499	0.594553	0.473986	0.404339	0.357792	0.323755	0.297337	0.275966	0.258149	0.242957	0.229776	0.218181	0.207868	0.198611	0.190239	0.182617	0.175639	0.169219	0.163289	0.118725	0.225116	0.321158	0.408424	0.488177	0.56144	0.629056	0.691724	0.750027	0.804459	0.855438	0.903324	0.948426	0.991012	1.03131	1.06954	1.10586	1.14044	1.17343
14.71	0.865921	0.594136	0.473719	0.404184	0.35772	0.323746	0.297377	0.276044	0.258256	0.243087	0.229924	0.218344	0.208043	0.198796	0.190431	0.182814	0.175841	0.169425	0.163497	0.118452	0.224633	0.320514	0.407655	0.48731	0.560498	0.628056	0.69068	0.748949	0.803356	0.854318	0.902193	0.947287	0.989869	1.03017	1.0684	1.10472	1.13931	1.1723
14.76	0.865343	0.593718	0.473451	0.404028	0.357649	0.323737	0.297417	0.27612	0.258362	0.243216	0.230072	0.218507	0.208218	0.19898	0.190622	0.183012	0.176043	0.169631	0.163706	0.118181	0.224153	0.319872	0.406888	0.486446	0.55956	0.62706	0.689639	0.747875	0.802257	0.853201	0.901063	0.946151	0.988729	1.02903	1.06726	1.10359	1.13818	1.17118
14.81	0.864765	0.593301	0.473183	0.403872	0.357576	0.323727	0.297455	0.276196	0.258467	0.243345	0.230219	0.218669	0.208391	0.199163	0.190813	0.183209	0.176245	0.169836	0.163913	0.11791	0.223675	0.319233	0.406125	0.485586	0.558624	0.626067	0.688601	0.746804	0.801161	0.852087	0.899937	0.945017	0.987591	1.02789	1.06612	1.10246	1.13705	1.17006
14.86	0.864187	0.592883	0.472915	0.403716	0.357503	0.323717	0.297493	0.276271	0.258572	0.243472	0.230365	0.21883	0.208565	0.199346	0.191003	0.183405	0.176445	0.17004	0.164121	0.117642	0.223199	0.318598	0.405365	0.484729	0.557692	0.625077	0.687567	0.745735	0.800068	0.850976	0.898813	0.943885	0.986456	1.02675	1.06499	1.10132	1.13593	1.16894
14.91	0.86361	0.592465	0.472646	0.403559	0.357429	0.323706	0.297529	0.276345	0.258675	0.243599	0.230511	0.21899	0.208737	0.199528	0.191193	0.1836	0.176646	0.170244	0.164327	0.117374	0.222726	0.317964	0.404607	0.483876	0.556764	0.62409	0.686535	0.74467	0.798978	0.849868	0.897693	0.942757	0.985323	1.02562	1.06385	1.1002	1.13481	1.16782
14.96	0.863033	0.592047	0.472376	0.403401	0.357354	0.323694	0.297565	0.276419	0.258778	0.243726	0.230656	0.21915	0.208909	0.199709	0.191382	0.183795	0.176845	0.170448	0.164534	0.117108	0.222254	0.317334	0.403853	0.483025	0.555838	0.623107	0.685507	0.743608	0.79789	0.848762	0.896575	0.941631	0.984193	1.02449	1.06272	1.09907	1.13368	1.16671
15.01	0.862456	0.591629	0.472107	0.403243	0.357278	0.323681	0.297601	0.276491	0.25888	0.243851	0.2308	0.219309	0.20908	0.199889	0.19157	0.18399	0.177045	0.170651	0.164739	0.116843	0.221785	0.316706	0.403102	0.482178	0.554916	0.622127	0.684483	0.74255	0.796806	0.84766	0.895459	0.940507	0.983065	1.02336	1.06159	1.09794	1.13256	1.16559
15.06	0.86188	0.591211	0.471837	0.403084	0.357202	0.323667	0.297635	0.276563	0.258982	0.243976	0.230943	0.219468	0.20925	0.200069	0.191758	0.184183	0.177243	0.170853	0.164944	0.116579	0.221318	0.316081	0.402354	0.481334	0.553997	0.62115	0.683461	0.741494	0.795725	0.84656	0.894347	0.939386	0.981939	1.02223	1.06047	1.09682	1.13145	1.16448
15.11	0.861304	0.590792	0.471566	0.402925	0.357126	0.323653	0.297669	0.276634	0.259082	0.2441	0.231086	0.219625	0.20942	0.200249	0.191945	0.184377	0.177441	0.171055	0.165149	0.116317	0.220853	0.315459	0.401609	0.480493	0.553082	0.620176	0.682443	0.740441	0.794647	0.845463	0.893237	0.938268	0.980817	1.02111	1.05935	1.0957	1.13033	1.16337
15.16	0.860728	0.590374	0.471296	0.402765	0.357048	0.323638	0.297702	0.276705	0.259182	0.244223	0.231228	0.219782	0.209589	0.200427	0.192131	0.184569	0.177639	0.171256	0.165353	0.116056	0.22039	0.314839	0.400867	0.479655	0.552169	0.619206	0.681427	0.739392	0.793572	0.844369	0.89213	0.937153	0.979696	1.01999	1.05822	1.09458	1.12922	1.16227
15.21	0.860153	0.589955	0.471024	0.402604	0.35697	0.323622	0.297734	0.276775	0.259281	0.244346	0.231369	0.219938	0.209757	0.200605	0.192317	0.184761	0.177835	0.171457	0.165557	0.115797	0.21993	0.314222	0.400128	0.478821	0.55126	0.618238	0.680415	0.738346	0.7925	0.843278	0.891026	0.93604	0.978579	1.01887	1.05711	1.09347	1.12811	1.16116
15.26	0.859577	0.589537	0.470753	0.402443	0.356892	0.323606	0.297766	0.276843	0.25938	0.244467	0.23151	0.220094	0.209925	0.200783	0.192502	0.184952	0.178032	0.171657	0.16576	0.115538	0.219471	0.313608	0.399392	0.477989	0.550354	0.617274	0.679406	0.737302	0.79143	0.84219	0.889924	0.93493	0.977463	1.01775	1.05599	1.09235	1.127	1.16006
15.31	0.859003	0.589118	0.470481	0.402282	0.356812	0.323589	0.297797	0.276912	0.259477	0.244588	0.231649	0.220249	0.210092	0.200959	0.192686	0.185143	0.178227	0.171856	0.165962	0.115281	0.219015	0.312996	0.398659	0.477161	0.549451	0.616313	0.6784	0.736262	0.790364	0.841105	0.888825	0.933822	0.97635	1.01664	1.05487	1.09124	1.12589	1.15895
15.36	0.858428	0.588699	0.470209	0.40212	0.356732	0.323571	0.297827	0.276979	0.259574	0.244709	0.231789	0.220403	0.210258	0.201136	0.19287	0.185333	0.178423	0.172055	0.166164	0.115026	0.218561	0.312387	0.397928	0.476336	0.548552	0.615356	0.677397	0.735225	0.789301	0.840022	0.887729	0.932717	0.97524	1.01552	1.05376	1.09013	1.12478	1.15785
15.41	0.857854	0.58828	0.469936	0.401957	0.356652	0.323553	0.297856	0.277046	0.25967	0.244828	0.231927	0.220556	0.210424	0.201311	0.193054	0.185523	0.178617	0.172254	0.166366	0.114771	0.218109	0.311781	0.397201	0.475514	0.547655	0.614401	0.676398	0.73419	0.78824	0.838942	0.886636	0.931614	0.974132	1.01441	1.05265	1.08902	1.12368	1.15676
15.46	0.85728	0.587862	0.469663	0.401794	0.356571	0.323534	0.297885	0.277112	0.259766	0.244947	0.232065	0.220709	0.210588	0.201486	0.193236	0.185712	0.178811	0.172452	0.166567	0.114518	0.217658	0.311177	0.396477	0.474694	0.546762	0.613449	0.675401	0.733159	0.787183	0.837865	0.885545	0.930514	0.973027	1.01331	1.05154	1.08792	1.12258	1.15566
15.51	0.856707	0.587443	0.46939	0.40163	0.356489	0.323514	0.297913	0.277177	0.25986	0.245065	0.232202	0.220861	0.210753	0.20166	0.193418	0.1859	0.179005	0.172649	0.166767	0.114266	0.21721	0.310576	0.395755	0.473878	0.545871	0.612501	0.674408	0.732131	0.786128	0.836791	0.884457	0.929417	0.971924	1.0122	1.05044	1.08681	1.12148	1.15456
15.56	0.856133	0.587024	0.469116	0.401466	0.356406	0.323493	0.29794	0.277241	0.259954	0.245183	0.232338	0.221013	0.210916	0.201833	0.1936	0.186088	0.179198	0.172846	0.166967	0.114015	0.216764	0.309977	0.395036	0.473065	0.544984	0.611556	0.673417	0.731105	0.785076	0.83572	0.883372	0.928322	0.970823	1.0111	1.04934	1.08571	1.12038	1.15347
15.61	0.855561	0.586604	0.468842	0.401301	0.356323	0.323472	0.297966	0.277305	0.260047	0.2453	0.232473	0.221163	0.211079	0.202006	0.193781	0.186276	0.17939	0.173043	0.167167	0.113765	0.21632	0.30938	0.39432	0.472255	0.5441	0.610614	0.67243	0.730083	0.784028	0.834651	0.882289	0.927229	0.969725	1.01	1.04823	1.08461	1.11928	1.15238
15.66	0.854988	0.586185	0.468568	0.401136	0.35624	0.32345	0.297992	0.277368	0.26014	0.245416	0.232608	0.221313	0.211242	0.202179	0.193961	0.186462	0.179582	0.173238	0.167366	0.113517	0.215878	0.308787	0.393607	0.471448	0.543219	0.609674	0.671445	0.729064	0.782982	0.833586	0.881209	0.92614	0.968629	1.0089	1.04714	1.08352	1.11819	1.15129
15.71	0.854416	0.585766	0.468293	0.400971	0.356155	0.323428	0.298017	0.27743	0.260232	0.245531	0.232742	0.221463	0.211403	0.20235	0.194141	0.186648	0.179773	0.173434	0.167564	0.11327	0.215438	0.308195	0.392897	0.470644	0.542341	0.608738	0.670464	0.728047	0.781938	0.832523	0.880131	0.925052	0.967536	1.0078	1.04604	1.08242	1.1171	1.15021
15.76	0.853844	0.585347	0.468018	0.400804	0.356071	0.323404	0.298041	0.277492	0.260323	0.245645	0.232876	0.221612	0.211564	0.202521	0.19432	0.186834	0.179964	0.173628	0.167762	0.113024	0.215	0.307606	0.392189	0.469842	0.541466	0.607805	0.669486	0.727034	0.780898	0.831462	0.879057	0.923968	0.966445	1.00671	1.04494	1.08133	1.11601	1.14912
15.81	0.853272	0.584927	0.467743	0.400638	0.355985	0.323381	0.298065	0.277553	0.260413	0.245759	0.233009	0.22176	0.211725	0.202692	0.194498	0.187019	0.180154	0.173823	0.16796	0.112779	0.214564	0.30702	0.391484	0.469044	0.540594	0.606875	0.66851	0.726023	0.779861	0.830405	0.877984	0.922885	0.965356	1.00561	1.04385	1.08024	1.11492	1.14804
15.86	0.852701	0.584508	0.467467	0.400471	0.355899	0.323356	0.298088	0.277613	0.260503	0.245872	0.233141	0.221907	0.211885	0.202861	0.194676	0.187203	0.180343	0.174016	0.168157	0.112535	0.21413	0.306436	0.390782	0.468249	0.539725	0.605948	0.667538	0.725016	0.778826	0.82935	0.876915	0.921806	0.96427	1.00453	1.04276	1.07915	1.11384	1.14696
15.91	0.85213	0.584088	0.467192	0.400303	0.355812	0.323331	0.29811	0.277672	0.260592	0.245985	0.233272	0.222054	0.212044	0.20303	0.194853	0.187387	0.180532	0.17421	0.168353	0.112293	0.213697	0.305854	0.390083	0.467456	0.538859	0.605024	0.666568	0.724011	0.777794	0.828298	0.875848	0.920729	0.963186	1.00344	1.04167	1.07806	1.11275	1.14588
15.96	0.851559	0.583669	0.466915	0.400135	0.355725	0.323305	0.298132	0.277731	0.26068	0.246097	0.233403	0.2222	0.212202	0.203199	0.19503	0.18757	0.180721	0.174402	0.168549	0.112051	0.213267	0.305275	0.389386	0.466667	0.537996	0.604103	0.665602	0.723009	0.776765	0.827248	0.874784	0.919654	0.962105	1.00235	1.04059	1.07698	1.11167	1.1448
16.01	0.850989	0.583249	0.466639	0.399966	0.355637	0.323279	0.298153	0.277789	0.260767	0.246208	0.233533	0.222345	0.21236	0.203367	0.195206	0.187753	0.180909	0.174594	0.168744	0.111811	0.212839	0.304699	0.388692	0.46588	0.537135	0.603185	0.664638	0.72201	0.775739	0.826202	0.873722	0.918582	0.961026	1.00127	1.0395	1.07589	1.11059	1.14372
16.06	0.850419	0.58283	0.466362	0.399797	0.355549	0.323251	0.298173	0.277847	0.260854	0.246318	0.233662	0.22249	0.212517	0.203534	0.195381	0.187935	0.181096	0.174786	0.168939	0.111572	0.212412	0.304124	0.388001	0.465096	0.536278	0.60227	0.663678	0.721014	0.774716	0.825158	0.872663	0.917512	0.95995	1.00019	1.03842	1.07481	1.10951	1.14265
16.11	0.849849	0.58241	0.466085	0.399628	0.35546	0.323224	0.298193	0.277903	0.26094	0.246428	0.233791	0.222634	0.212674	0.203701	0.195556	0.188116	0.181283	0.174977	0.169134	0.111334	0.211987	0.303552	0.387312	0.464315	0.535424	0.601358	0.66272	0.720021	0.773695	0.824116	0.871606	0.916445	0.958875	0.999112	1.03734	1.07374	1.10844	1.14158
16.16	0.84928	0.581991	0.465807	0.399458	0.35537	0.323195	0.298212	0.277959	0.261026	0.246537	0.233919	0.222777	0.21283	0.203867	0.195731	0.188297	0.181469	0.175168	0.169328	0.111097	0.211565	0.302983	0.386626	0.463537	0.534572	0.600448	0.661765	0.71903	0.772677	0.823078	0.870552	0.91538	0.957804	0.998036	1.03627	1.07266	1.10736	1.14051
16.21	0.848711	0.581571	0.46553	0.399287	0.35528	0.323166	0.29823	0.278015	0.261111	0.246645	0.234046	0.22292	0.212985	0.204032	0.195904	0.188478	0.181655	0.175358	0.169521	0.110862	0.211144	0.302415	0.385943	0.462761	0.533724	0.599542	0.660813	0.718043	0.771662	0.822042	0.869501	0.914318	0.956734	0.996963	1.03519	1.07158	1.10629	1.13944
16.26	0.848142	0.581151	0.465252	0.399116	0.355189	0.323137	0.298247	0.278069	0.261195	0.246753	0.234173	0.223062	0.21314	0.204197	0.196077	0.188657	0.18184	0.175547	0.169714	0.110627	0.210725	0.30185	0.385262	0.461989	0.532878	0.598639	0.659864	0.717058	0.77065	0.821008	0.868452	0.913258	0.955667	0.995891	1.03412	1.07051	1.10522	1.13837
16.31	0.847574	0.580731	0.464973	0.398945	0.355098	0.323106	0.298264	0.278123	0.261278	0.24686	0.234299	0.223204	0.213294	0.204361	0.19625	0.188837	0.182025	0.175736	0.169906	0.110394	0.210307	0.301288	0.384584	0.461219	0.532036	0.597738	0.658918	0.716076	0.76964	0.819978	0.867406	0.9122	0.954602	0.994822	1.03305	1.06944	1.10415	1.13731
16.36	0.847006	0.580312	0.464695	0.398773	0.355006	0.323075	0.298281	0.278177	0.261361	0.246966	0.234425	0.223345	0.213447	0.204525	0.196422	0.189015	0.182209	0.175925	0.170098	0.110161	0.209892	0.300727	0.383909	0.460452	0.531196	0.59684	0.657974	0.715097	0.768633	0.818949	0.866362	0.911145	0.95354	0.993756	1.03198	1.06837	1.10309	1.13625
16.41	0.846438	0.579892	0.464416	0.398601	0.354914	0.323044	0.298296	0.278229	0.261443	0.247072	0.234549	0.223485	0.2136	0.204688	0.196593	0.189193	0.182393	0.176113	0.17029	0.10993	0.209478	0.300169	0.383236	0.459687	0.530359	0.595945	0.657034	0.71412	0.767629	0.817924	0.865321	0.910093	0.95248	0.992691	1.03091	1.06731	1.10202	1.13519
16.46	0.845871	0.579472	0.464137	0.398428	0.354821	0.323012	0.298311	0.278281	0.261524	0.247177	0.234673	0.223624	0.213752	0.20485	0.196764	0.189371	0.182576	0.1763	0.170481	0.1097	0.209066	0.299613	0.382565	0.458926	0.529524	0.595053	0.656096	0.713147	0.766627	0.816901	0.864282	0.909043	0.951422	0.991629	1.02985	1.06624	1.10096	1.13413
16.51	0.845304	0.579052	0.463857	0.398255	0.354727	0.322979	0.298325	0.278333	0.261605	0.247281	0.234797	0.223763	0.213903	0.205012	0.196934	0.189548	0.182758	0.176487	0.170671	0.109471	0.208656	0.29906	0.381897	0.458167	0.528693	0.594164	0.655161	0.712176	0.765629	0.815881	0.863246	0.907995	0.950366	0.990568	1.02879	1.06518	1.0999	1.13307
16.56	0.844737	0.578632	0.463577	0.398081	0.354633	0.322946	0.298339	0.278383	0.261685	0.247385	0.23492	0.223902	0.214054	0.205173	0.197104	0.189725	0.18294	0.176673	0.170861	0.109242	0.208248	0.298508	0.381232	0.457411	0.527864	0.593278	0.654229	0.711208	0.764632	0.814863	0.862212	0.90695	0.949313	0.989511	1.02773	1.06412	1.09884	1.13201
16.61	0.844171	0.578212	0.463297	0.397907	0.354539	0.322912	0.298352	0.278433	0.261765	0.247488	0.235042	0.224039	0.214205	0.205334	0.197273	0.1899	0.183122	0.176859	0.171051	0.109015	0.207841	0.297959	0.380569	0.456657	0.527038	0.592394	0.6533	0.710242	0.763639	0.813848	0.861181	0.905907	0.948262	0.988455	1.02667	1.06306	1.09778	1.13096
16.66	0.843604	0.577792	0.463017	0.397733	0.354444	0.322877	0.298365	0.278483	0.261843	0.247591	0.235163	0.224176	0.214354	0.205494	0.197441	0.190076	0.183303	0.177045	0.17124	0.108789	0.207437	0.297412	0.379909	0.455906	0.526215	0.591513	0.652373	0.70928	0.762648	0.812836	0.860153	0.904867	0.947214	0.987401	1.02561	1.06201	1.09673	1.12991
16.71	0.843039	0.577372	0.462737	0.397558	0.354348	0.322842	0.298376	0.278531	0.261921	0.247692	0.235284	0.224313	0.214503	0.205654	0.197609	0.190251	0.183483	0.17723	0.171428	0.108564	0.207034	0.296867	0.379251	0.455158	0.525395	0.590635	0.651449	0.70832	0.76166	0.811826	0.859126	0.903829	0.946168	0.98635	1.02456	1.06095	1.09568	1.12886
16.76	0.842473	0.576952	0.462456	0.397382	0.354252	0.322806	0.298388	0.278579	0.261999	0.247793	0.235404	0.224448	0.214652	0.205812	0.197777	0.190425	0.183663	0.177414	0.171616	0.10834	0.206632	0.296325	0.378596	0.454413	0.524577	0.58976	0.650528	0.707363	0.760675	0.810819	0.858103	0.902793	0.945124	0.985301	1.02351	1.0599	1.09463	1.12781
16.81	0.841908	0.576533	0.462175	0.397207	0.354155	0.32277	0.298398	0.278627	0.262076	0.247894	0.235524	0.224584	0.2148	0.205971	0.197943	0.190599	0.183842	0.177598	0.171804	0.108117	0.206233	0.295784	0.377943	0.45367	0.523762	0.588888	0.64961	0.706408	0.759692	0.809814	0.857081	0.90176	0.944082	0.984254	1.02246	1.05885	1.09358	1.12677
16.86	0.841344	0.576113	0.461894	0.397031	0.354058	0.322733	0.298408	0.278674	0.262152	0.247994	0.235643	0.224718	0.214947	0.206128	0.198109	0.190772	0.184021	0.177781	0.171991	0.107896	0.205835	0.295246	0.377293	0.45293	0.52295	0.588018	0.648695	0.705456	0.758712	0.808812	0.856063	0.900729	0.943043	0.983209	1.02141	1.0578	1.09253	1.12572
16.91	0.840779	0.575693	0.461612	0.396854	0.353961	0.322696	0.298417	0.27872	0.262227	0.248093	0.235761	0.224852	0.215094	0.206286	0.198275	0.190944	0.184199	0.177964	0.172177	0.107675	0.205438	0.29471	0.376645	0.452192	0.52214	0.587151	0.647782	0.704507	0.757734	0.807813	0.855046	0.8997	0.942006	0.982167	1.02036	1.05676	1.09148	1.12468
16.96	0.840215	0.575273	0.46133	0.396677	0.353862	0.322658	0.298426	0.278765	0.262302	0.248191	0.235879	0.224985	0.21524	0.206442	0.19844	0.191116	0.184377	0.178147	0.172363	0.107455	0.205044	0.294176	0.375999	0.451457	0.521334	0.586287	0.646872	0.703561	0.756759	0.806815	0.854033	0.898674	0.940971	0.981126	1.01932	1.05571	1.09044	1.12364
17.01	0.839651	0.574853	0.461048	0.3965	0.353764	0.322619	0.298434	0.27881	0.262377	0.248289	0.235996	0.225118	0.215385	0.206598	0.198605	0.191288	0.184554	0.178328	0.172549	0.107236	0.204651	0.293644	0.375356	0.450724	0.520529	0.585425	0.645964	0.702617	0.755787	0.805821	0.853021	0.89765	0.939938	0.980088	1.01828	1.05467	1.0894	1.1226
17.06	0.839088	0.574433	0.460766	0.396322	0.353665	0.32258	0.298441	0.278854	0.26245	0.248386	0.236112	0.22525	0.21553	0.206753	0.198769	0.191459	0.184731	0.17851	0.172734	0.107018	0.20426	0.293115	0.374715	0.449994	0.519728	0.584566	0.645059	0.701676	0.754817	0.804829	0.852012	0.896629	0.938908	0.979052	1.01724	1.05363	1.08836	1.12156
17.11	0.838525	0.574013	0.460483	0.396144	0.353565	0.32254	0.298448	0.278898	0.262523	0.248483	0.236228	0.225382	0.215674	0.206908	0.198932	0.191629	0.184907	0.178691	0.172919	0.106801	0.20387	0.292587	0.374077	0.449267	0.518929	0.58371	0.644157	0.700737	0.75385	0.803839	0.851006	0.89561	0.93788	0.978018	1.0162	1.05259	1.08732	1.12053
17.16	0.837962	0.573593	0.460201	0.395965	0.353465	0.3225	0.298455	0.278941	0.262595	0.248579	0.236343	0.225513	0.215818	0.207062	0.199095	0.191799	0.185083	0.178871	0.173103	0.106585	0.203482	0.292061	0.373441	0.448542	0.518133	0.582856	0.643258	0.699801	0.752885	0.802852	0.850002	0.894593	0.936854	0.976987	1.01517	1.05155	1.08629	1.11949
17.21	0.8374	0.573173	0.459918	0.395786	0.353364	0.322459	0.29846	0.278983	0.262667	0.248674	0.236458	0.225643	0.215961	0.207216	0.199257	0.191969	0.185258	0.179051	0.173286	0.10637	0.203096	0.291538	0.372807	0.44782	0.517339	0.582005	0.642361	0.698868	0.751923	0.801868	0.849	0.893578	0.935831	0.975957	1.01413	1.05052	1.08525	1.11846
17.26	0.836838	0.572753	0.459635	0.395607	0.353263	0.322417	0.298465	0.279025	0.262738	0.248769	0.236572	0.225772	0.216104	0.207369	0.199419	0.192137	0.185433	0.17923	0.17347	0.106156	0.202711	0.291016	0.372176	0.4471	0.516548	0.581157	0.641467	0.697937	0.750963	0.800886	0.848001	0.892566	0.934809	0.97493	1.0131	1.04949	1.08422	1.11743
17.31	0.836276	0.572333	0.459351	0.395427	0.353161	0.322375	0.29847	0.279066	0.262809	0.248863	0.236685	0.225902	0.216246	0.207522	0.19958	0.192306	0.185607	0.179409	0.173652	0.105943	0.202328	0.290497	0.371547	0.446383	0.51576	0.580312	0.640575	0.697009	0.750006	0.799906	0.847004	0.891557	0.93379	0.973904	1.01207	1.04846	1.08319	1.1164
17.36	0.835715	0.571913	0.459068	0.395247	0.353059	0.322333	0.298474	0.279107	0.262879	0.248957	0.236798	0.22603	0.216387	0.207673	0.199741	0.192474	0.18578	0.179588	0.173835	0.105731	0.201946	0.289979	0.37092	0.445668	0.514974	0.579469	0.639687	0.696084	0.749052	0.798929	0.846009	0.890549	0.932773	0.972881	1.01105	1.04743	1.08216	1.11538
17.41	0.835154	0.571493	0.458784	0.395067	0.352956	0.32229	0.298477	0.279147	0.262948	0.24905	0.23691	0.226158	0.216528	0.207825	0.199901	0.192641	0.185954	0.179765	0.174016	0.10552	0.201566	0.289464	0.370295	0.444956	0.514191	0.578628	0.6388	0.695161	0.7481	0.797954	0.845017	0.889544	0.931759	0.97186	1.01002	1.0464	1.08114	1.11435
17.46	0.834593	0.571074	0.4585	0.394886	0.352853	0.322246	0.29848	0.279186	0.263017	0.249142	0.237022	0.226285	0.216668	0.207976	0.20006	0.192808	0.186126	0.179943	0.174198	0.105309	0.201188	0.288951	0.369673	0.444246	0.51341	0.57779	0.637917	0.69424	0.74715	0.796982	0.844027	0.888541	0.930746	0.970841	1.009	1.04538	1.08011	1.11333
17.51	0.834033	0.570654	0.458215	0.394704	0.35275	0.322202	0.298482	0.279225	0.263085	0.249234	0.237133	0.226412	0.216808	0.208126	0.200219	0.192974	0.186298	0.18012	0.174378	0.1051	0.200811	0.288439	0.369053	0.443538	0.512632	0.576955	0.637035	0.693323	0.746204	0.796012	0.84304	0.88754	0.929736	0.969824	1.00798	1.04435	1.07909	1.11231
17.56	0.833473	0.570234	0.457931	0.394523	0.352646	0.322157	0.298483	0.279263	0.263152	0.249325	0.237243	0.226538	0.216947	0.208276	0.200378	0.193139	0.18647	0.180296	0.174559	0.104891	0.200436	0.28793	0.368436	0.442833	0.511856	0.576122	0.636157	0.692407	0.745259	0.795045	0.842055	0.886542	0.928728	0.96881	1.00696	1.04333	1.07807	1.11129
17.61	0.832913	0.569814	0.457646	0.394341	0.352541	0.322112	0.298485	0.279301	0.263219	0.249415	0.237353	0.226663	0.217085	0.208425	0.200536	0.193305	0.186641	0.180472	0.174739	0.104684	0.200062	0.287422	0.367821	0.442131	0.511083	0.575292	0.635281	0.691495	0.744317	0.79408	0.841072	0.885546	0.927722	0.967797	1.00594	1.04232	1.07705	1.11027
17.66	0.832353	0.569394	0.457361	0.394159	0.352436	0.322067	0.298485	0.279338	0.263285	0.249505	0.237462	0.226788	0.217223	0.208573	0.200693	0.193469	0.186811	0.180648	0.174918	0.104477	0.19969	0.286917	0.367207	0.44143	0.510312	0.574465	0.634408	0.690584	0.743378	0.793118	0.840092	0.884552	0.926718	0.966787	1.00493	1.0413	1.07603	1.10926
17.71	0.831794	0.568975	0.457076	0.393976	0.352331	0.32202	0.298485	0.279374	0.263351	0.249595	0.23757	0.226913	0.21736	0.208721	0.20085	0.193633	0.186982	0.180823	0.175097	0.104272	0.199319	0.286413	0.366596	0.440733	0.509544	0.57364	0.633537	0.689677	0.742441	0.792158	0.839114	0.88356	0.925717	0.965778	1.00392	1.04028	1.07502	1.10824
17.76	0.831236	0.568555	0.456791	0.393793	0.352225	0.321974	0.298484	0.27941	0.263416	0.249683	0.237678	0.227036	0.217497	0.208869	0.201006	0.193797	0.187151	0.180997	0.175275	0.104067	0.19895	0.285912	0.365988	0.440037	0.508778	0.572817	0.632668	0.688772	0.741506	0.7912	0.838138	0.882571	0.924718	0.964772	1.00291	1.03927	1.074	1.10723
17.81	0.830677	0.568135	0.456505	0.393609	0.352118	0.321926	0.298483	0.279445	0.26348	0.249771	0.237786	0.22716	0.217633	0.209016	0.201162	0.19396	0.18732	0.181171	0.175453	0.103863	0.198582	0.285412	0.365381	0.439344	0.508015	0.571997	0.631802	0.687869	0.740574	0.790245	0.837165	0.881584	0.92372	0.963768	1.0019	1.03826	1.07299	1.10622
17.86	0.830119	0.567715	0.456219	0.393426	0.352012	0.321878	0.298481	0.27948	0.263544	0.249859	0.237893	0.227282	0.217769	0.209162	0.201317	0.194122	0.187489	0.181345	0.175631	0.10366	0.198216	0.284914	0.364777	0.438654	0.507255	0.57118	0.630939	0.686969	0.739644	0.789292	0.836194	0.880599	0.922725	0.962766	1.00089	1.03725	1.07198	1.10521
17.91	0.829562	0.567296	0.455933	0.393242	0.351904	0.32183	0.298479	0.279514	0.263607	0.249946	0.237999	0.227404	0.217904	0.209308	0.201472	0.194284	0.187657	0.181518	0.175808	0.103458	0.197852	0.284418	0.364175	0.437965	0.506496	0.570365	0.630078	0.686071	0.738717	0.788341	0.835225	0.879616	0.921733	0.961765	0.999885	1.03624	1.07098	1.1042
17.96	0.829004	0.566876	0.455647	0.393057	0.351797	0.321781	0.298476	0.279547	0.26367	0.250032	0.238105	0.227526	0.218038	0.209453	0.201626	0.194446	0.187824	0.18169	0.175985	0.103256	0.197488	0.283924	0.363575	0.437279	0.50574	0.569552	0.62922	0.685176	0.737792	0.787393	0.834259	0.878636	0.920742	0.960767	0.998883	1.03524	1.06997	1.1032
18.01	0.828447	0.566457	0.455361	0.392872	0.351689	0.321732	0.298472	0.27958	0.263732	0.250118	0.23821	0.227647	0.218172	0.209598	0.20178	0.194607	0.187991	0.181862	0.176161	0.103056	0.197127	0.283432	0.362977	0.436596	0.504987	0.568742	0.628364	0.684283	0.73687	0.786447	0.833295	0.877658	0.919753	0.959772	0.997882	1.03424	1.06897	1.1022
18.06	0.827891	0.566037	0.455074	0.392687	0.35158	0.321682	0.298468	0.279613	0.263794	0.250203	0.238314	0.227767	0.218306	0.209742	0.201933	0.194768	0.188158	0.182034	0.176336	0.102856	0.196766	0.282942	0.362381	0.435914	0.504236	0.567935	0.627511	0.683392	0.73595	0.785504	0.832333	0.876682	0.918767	0.958778	0.996883	1.03323	1.06796	1.10119
18.11	0.827334	0.565618	0.454788	0.392502	0.351471	0.321632	0.298464	0.279644	0.263855	0.250288	0.238418	0.227887	0.218439	0.209886	0.202085	0.194927	0.188324	0.182205	0.176512	0.102658	0.196408	0.282454	0.361788	0.435235	0.503487	0.56713	0.62666	0.682504	0.735032	0.784562	0.831373	0.875708	0.917783	0.957786	0.995886	1.03223	1.06696	1.10019
18.16	0.826778	0.565198	0.454501	0.392316	0.351362	0.321581	0.298459	0.279676	0.263915	0.250372	0.238521	0.228006	0.218571	0.210029	0.202238	0.195087	0.18849	0.182376	0.176686	0.10246	0.19605	0.281967	0.361196	0.434558	0.502741	0.566327	0.625811	0.681619	0.734117	0.783624	0.830416	0.874737	0.9168	0.956796	0.994892	1.03124	1.06596	1.0992
18.21	0.826223	0.564779	0.454214	0.39213	0.351252	0.32153	0.298453	0.279706	0.263975	0.250455	0.238624	0.228125	0.218703	0.210171	0.202389	0.195246	0.188655	0.182546	0.176861	0.102263	0.195694	0.281482	0.360607	0.433884	0.501997	0.565527	0.624965	0.680736	0.733204	0.782687	0.829461	0.873767	0.91582	0.955808	0.993899	1.03024	1.06497	1.0982
18.26	0.825667	0.564359	0.453926	0.391943	0.351141	0.321478	0.298447	0.279737	0.264034	0.250538	0.238726	0.228243	0.218834	0.210313	0.20254	0.195404	0.18882	0.182715	0.177035	0.102067	0.19534	0.280999	0.36002	0.433212	0.501256	0.564729	0.624121	0.679855	0.732294	0.781753	0.828508	0.8728	0.914842	0.954823	0.992908	1.02925	1.06397	1.0972
18.31	0.825112	0.56394	0.453639	0.391757	0.351031	0.321425	0.298441	0.279766	0.264093	0.25062	0.238828	0.22836	0.218965	0.210455	0.202691	0.195562	0.188984	0.182885	0.177208	0.101871	0.194986	0.280518	0.359435	0.432542	0.500517	0.563933	0.62328	0.678977	0.731386	0.780821	0.827557	0.871835	0.913867	0.953839	0.991919	1.02825	1.06298	1.09621
18.36	0.824558	0.563521	0.453351	0.391569	0.350919	0.321373	0.298433	0.279795	0.264151	0.250702	0.238929	0.228477	0.219095	0.210596	0.202841	0.19572	0.189147	0.183053	0.177381	0.101677	0.194635	0.280039	0.358851	0.431874	0.49978	0.56314	0.622441	0.678101	0.73048	0.779892	0.826609	0.870872	0.912893	0.952857	0.990932	1.02726	1.06199	1.09522
18.41	0.824003	0.563102	0.453064	0.391382	0.350808	0.321319	0.298426	0.279824	0.264209	0.250783	0.23903	0.228594	0.219224	0.210736	0.20299	0.195877	0.18931	0.183222	0.177553	0.101483	0.194284	0.279562	0.35827	0.431208	0.499045	0.562349	0.621605	0.677227	0.729577	0.778964	0.825663	0.869912	0.911921	0.951878	0.989947	1.02628	1.061	1.09423
18.46	0.823449	0.562682	0.452776	0.391194	0.350696	0.321266	0.298417	0.279852	0.264266	0.250864	0.23913	0.22871	0.219353	0.210876	0.203139	0.196033	0.189473	0.183389	0.177726	0.10129	0.193936	0.279086	0.357691	0.430545	0.498313	0.561561	0.620771	0.676356	0.728675	0.778039	0.824719	0.868953	0.910952	0.9509	0.988964	1.02529	1.06001	1.09324
18.51	0.822896	0.562263	0.452488	0.391006	0.350584	0.321211	0.298409	0.279879	0.264322	0.250944	0.239229	0.228825	0.219482	0.211016	0.203288	0.196189	0.189635	0.183557	0.177897	0.101098	0.193588	0.278612	0.357114	0.429884	0.497583	0.560775	0.619939	0.675487	0.727777	0.777117	0.823778	0.867997	0.909984	0.949925	0.987983	1.02431	1.05902	1.09226
18.56	0.822343	0.561844	0.452199	0.390818	0.350471	0.321157	0.298399	0.279906	0.264378	0.251024	0.239328	0.22894	0.21961	0.211155	0.203435	0.196345	0.189797	0.183724	0.178068	0.100907	0.193242	0.27814	0.35654	0.429225	0.496856	0.559992	0.61911	0.674621	0.72688	0.776196	0.822838	0.867043	0.909019	0.948951	0.987004	1.02332	1.05804	1.09127
18.61	0.82179	0.561425	0.451911	0.390629	0.350358	0.321101	0.29839	0.279932	0.264434	0.251103	0.239426	0.229054	0.219737	0.211293	0.203583	0.1965	0.189958	0.18389	0.178239	0.100716	0.192897	0.277669	0.355967	0.428568	0.496131	0.55921	0.618283	0.673757	0.725986	0.775278	0.821901	0.866091	0.908056	0.94798	0.986026	1.02234	1.05706	1.09029
18.66	0.821237	0.561006	0.451622	0.39044	0.350244	0.321046	0.298379	0.279958	0.264488	0.251181	0.239524	0.229168	0.219864	0.211431	0.20373	0.196654	0.190119	0.184056	0.178409	0.100527	0.192553	0.277201	0.355396	0.427914	0.495408	0.558431	0.617458	0.672895	0.725094	0.774362	0.820966	0.865141	0.907094	0.94701	0.985051	1.02136	1.05608	1.08931
18.71	0.820685	0.560587	0.451334	0.390251	0.35013	0.32099	0.298369	0.279983	0.264543	0.251259	0.239621	0.229281	0.21999	0.211568	0.203876	0.196808	0.190279	0.184222	0.178579	0.100338	0.192211	0.276734	0.354827	0.427261	0.494687	0.557655	0.616636	0.672036	0.724205	0.773448	0.820033	0.864193	0.906135	0.946042	0.984077	1.02039	1.0551	1.08833
18.76	0.820133	0.560168	0.451045	0.390061	0.350015	0.320933	0.298357	0.280008	0.264596	0.251336	0.239718	0.229393	0.220116	0.211705	0.204022	0.196962	0.190439	0.184387	0.178748	0.10015	0.191871	0.276268	0.35426	0.426611	0.493969	0.55688	0.615816	0.671179	0.723318	0.772537	0.819102	0.863247	0.905178	0.945077	0.983106	1.01941	1.05412	1.08735
18.81	0.819581	0.55975	0.450756	0.389871	0.349901	0.320876	0.298346	0.280032	0.26465	0.251413	0.239814	0.229505	0.220241	0.211841	0.204168	0.197115	0.190598	0.184551	0.178917	0.0999624	0.191531	0.275805	0.353695	0.425963	0.493252	0.556108	0.614998	0.670324	0.722433	0.771628	0.818174	0.862304	0.904223	0.944113	0.982136	1.01844	1.05314	1.08638
18.86	0.81903	0.559331	0.450466	0.389681	0.349785	0.320819	0.298333	0.280056	0.264702	0.251489	0.23991	0.229617	0.220366	0.211977	0.204312	0.197267	0.190757	0.184715	0.179086	0.0997759	0.191193	0.275343	0.353132	0.425317	0.492538	0.555339	0.614183	0.669471	0.72155	0.770721	0.817248	0.861362	0.90327	0.943152	0.981169	1.01747	1.05217	1.0854
18.91	0.818479	0.558912	0.450177	0.389491	0.34967	0.320761	0.298321	0.280079	0.264754	0.251565	0.240005	0.229728	0.220491	0.212112	0.204457	0.197419	0.190916	0.184879	0.179254	0.0995901	0.190856	0.274883	0.352571	0.424673	0.491827	0.554571	0.61337	0.668621	0.720669	0.769816	0.816324	0.860423	0.902319	0.942192	0.980203	1.0165	1.0512	1.08443
18.96	0.817928	0.558494	0.449887	0.3893	0.349554	0.320702	0.298307	0.280102	0.264806	0.25164	0.240099	0.229839	0.220614	0.212247	0.204601	0.197571	0.191074	0.185042	0.179421	0.0994051	0.190521	0.274424	0.352012	0.424032	0.491117	0.553806	0.612559	0.667773	0.719791	0.768913	0.815402	0.859486	0.90137	0.941234	0.979239	1.01553	1.05023	1.08346
19.01	0.817378	0.558075	0.449598	0.389109	0.349438	0.320643	0.298293	0.280124	0.264857	0.251715	0.240193	0.229949	0.220737	0.212381	0.204744	0.197722	0.191231	0.185205	0.179588	0.0992208	0.190186	0.273968	0.351455	0.423392	0.49041	0.553043	0.611751	0.666927	0.718915	0.768013	0.814482	0.858551	0.900423	0.940278	0.978277	1.01456	1.04926	1.08249
19.06	0.816828	0.557657	0.449308	0.388917	0.349321	0.320584	0.298279	0.280145	0.264908	0.251789	0.240287	0.230058	0.22086	0.212515	0.204887	0.197872	0.191388	0.185367	0.179755	0.0990373	0.189853	0.273513	0.350899	0.422755	0.489705	0.552282	0.610944	0.666084	0.718042	0.767115	0.813564	0.857618	0.899478	0.939325	0.977317	1.0136	1.04829	1.08152
19.11	0.816279	0.557238	0.449018	0.388726	0.349204	0.320524	0.298265	0.280167	0.264958	0.251863	0.24038	0.230167	0.220982	0.212648	0.20503	0.198023	0.191545	0.185529	0.179921	0.0988546	0.189522	0.273059	0.350346	0.422119	0.489002	0.551524	0.61014	0.665243	0.71717	0.766219	0.812649	0.856687	0.898535	0.938373	0.976359	1.01263	1.04733	1.08056
19.16	0.815729	0.55682	0.448728	0.388534	0.349086	0.320464	0.298249	0.280187	0.265007	0.251936	0.240472	0.230275	0.221104	0.212781	0.205171	0.198172	0.191701	0.18569	0.180087	0.0986726	0.189191	0.272607	0.349794	0.421486	0.488301	0.550768	0.609339	0.664404	0.716301	0.765325	0.811735	0.855758	0.897594	0.937423	0.975402	1.01167	1.04637	1.07959
19.21	0.815181	0.556401	0.448438	0.388342	0.348968	0.320404	0.298234	0.280207	0.265056	0.252008	0.240564	0.230383	0.221225	0.212913	0.205313	0.198321	0.191856	0.185851	0.180253	0.0984913	0.188862	0.272157	0.349245	0.420854	0.487602	0.550014	0.608539	0.663567	0.715434	0.764434	0.810824	0.854831	0.896655	0.936475	0.974448	1.01072	1.0454	1.07863
19.26	0.814632	0.555983	0.448147	0.388149	0.34885	0.320343	0.298217	0.280227	0.265105	0.25208	0.240655	0.23049	0.221346	0.213045	0.205454	0.19847	0.192011	0.186012	0.180418	0.0983108	0.188534	0.271709	0.348697	0.420225	0.486906	0.549262	0.607742	0.662732	0.714569	0.763544	0.809915	0.853906	0.895719	0.935529	0.973495	1.00976	1.04445	1.07767
19.31	0.814084	0.555565	0.447857	0.387956	0.348731	0.320281	0.298201	0.280246	0.265153	0.252152	0.240746	0.230597	0.221466	0.213176	0.205594	0.198618	0.192166	0.186172	0.180582	0.098131	0.188208	0.271262	0.348151	0.419598	0.486212	0.548513	0.606947	0.6619	0.713706	0.762657	0.809008	0.852983	0.894784	0.934585	0.972544	1.0088	1.04349	1.07671
19.36	0.813536	0.555147	0.447566	0.387763	0.348612	0.320219	0.298184	0.280265	0.2652	0.252223	0.240836	0.230704	0.221586	0.213307	0.205734	0.198766	0.19232	0.186332	0.180746	0.0979519	0.187882	0.270816	0.347607	0.418973	0.485519	0.547765	0.606154	0.66107	0.712846	0.761772	0.808103	0.852063	0.893851	0.933643	0.971595	1.00785	1.04253	1.07575
19.41	0.812988	0.554729	0.447275	0.38757	0.348493	0.320157	0.298166	0.280283	0.265247	0.252293	0.240926	0.230809	0.221705	0.213437	0.205874	0.198913	0.192474	0.186491	0.18091	0.0977736	0.187558	0.270373	0.347065	0.41835	0.484829	0.54702	0.605364	0.660242	0.711987	0.760889	0.8072	0.851144	0.89292	0.932702	0.970648	1.0069	1.04158	1.0748
19.46	0.812441	0.554311	0.446984	0.387377	0.348373	0.320094	0.298148	0.2803	0.265293	0.252363	0.241015	0.230915	0.221823	0.213567	0.206013	0.19906	0.192627	0.186649	0.181073	0.0975959	0.187235	0.269931	0.346525	0.417728	0.484141	0.546277	0.604575	0.659417	0.711131	0.760008	0.806299	0.850228	0.891991	0.931764	0.969703	1.00595	1.04062	1.07384
19.51	0.811894	0.553893	0.446693	0.387183	0.348253	0.320031	0.29813	0.280317	0.265339	0.252433	0.241104	0.23102	0.221941	0.213696	0.206151	0.199206	0.19278	0.186808	0.181236	0.097419	0.186914	0.26949	0.345987	0.417109	0.483456	0.545536	0.603789	0.658593	0.710277	0.759129	0.8054	0.849313	0.891064	0.930828	0.96876	1.005	1.03967	1.07289
19.56	0.811348	0.553475	0.446402	0.386989	0.348133	0.319967	0.298111	0.280334	0.265385	0.252501	0.241192	0.231124	0.222059	0.213825	0.206289	0.199352	0.192932	0.186965	0.181398	0.0972428	0.186593	0.269051	0.34545	0.416492	0.482772	0.544797	0.603005	0.657772	0.709426	0.758252	0.804504	0.8484	0.890139	0.929893	0.967818	1.00405	1.03872	1.07194
19.61	0.810802	0.553058	0.446111	0.386794	0.348012	0.319903	0.298091	0.28035	0.26543	0.25257	0.24128	0.231228	0.222176	0.213953	0.206427	0.199498	0.193084	0.187123	0.18156	0.0970673	0.186274	0.268614	0.344915	0.415877	0.48209	0.544061	0.602223	0.656953	0.708576	0.757378	0.803609	0.84749	0.889216	0.92896	0.966879	1.00311	1.03778	1.07099
19.66	0.810256	0.55264	0.44582	0.3866	0.347891	0.319839	0.298071	0.280366	0.265474	0.252638	0.241368	0.231331	0.222293	0.214081	0.206564	0.199642	0.193236	0.18728	0.181722	0.0968925	0.185956	0.268178	0.344382	0.415264	0.481411	0.543326	0.601443	0.656136	0.707728	0.756505	0.802716	0.846581	0.888295	0.92803	0.965941	1.00217	1.03683	1.07004
19.71	0.80971	0.552222	0.445528	0.386405	0.347769	0.319774	0.298051	0.280381	0.265518	0.252705	0.241454	0.231434	0.222409	0.214208	0.206701	0.199787	0.193387	0.187436	0.181883	0.0967184	0.185639	0.267744	0.343851	0.414652	0.480733	0.542594	0.600666	0.655321	0.706883	0.755635	0.801826	0.845675	0.887376	0.927101	0.965005	1.00123	1.03589	1.0691
19.76	0.809165	0.551805	0.445236	0.38621	0.347647	0.319709	0.29803	0.280396	0.265562	0.252772	0.24154	0.231536	0.222524	0.214335	0.206837	0.199931	0.193537	0.187592	0.182043	0.096545	0.185324	0.267311	0.343322	0.414043	0.480058	0.541864	0.59989	0.654508	0.70604	0.754767	0.800938	0.84477	0.886458	0.926174	0.964071	1.00029	1.03494	1.06815
19.81	0.80862	0.551388	0.444945	0.386014	0.347525	0.319643	0.298009	0.28041	0.265604	0.252839	0.241626	0.231638	0.22264	0.214461	0.206973	0.200074	0.193687	0.187748	0.182204	0.0963722	0.185009	0.26688	0.342794	0.413436	0.479384	0.541136	0.599117	0.653698	0.705199	0.753901	0.800051	0.843868	0.885543	0.925249	0.963138	0.999348	1.034	1.06721
19.86	0.808076	0.55097	0.444653	0.385819	0.347403	0.319577	0.297987	0.280424	0.265647	0.252904	0.241711	0.231739	0.222754	0.214587	0.207108	0.200217	0.193837	0.187903	0.182363	0.0962002	0.184696	0.26645	0.342268	0.41283	0.478713	0.54041	0.598346	0.652889	0.704359	0.753037	0.799167	0.842967	0.88463	0.924326	0.962208	0.998412	1.03306	1.06627
19.91	0.807531	0.550553	0.444361	0.385623	0.34728	0.31951	0.297965	0.280437	0.265689	0.25297	0.241796	0.23184	0.222868	0.214712	0.207242	0.20036	0.193986	0.188058	0.182523	0.0960288	0.184384	0.266022	0.341744	0.412227	0.478043	0.539686	0.597577	0.652083	0.703523	0.752175	0.798285	0.842069	0.883718	0.923404	0.961279	0.997478	1.03213	1.06533
19.96	0.806988	0.550136	0.444069	0.385426	0.347157	0.319443	0.297942	0.28045	0.26573	0.253035	0.241881	0.23194	0.222982	0.214837	0.207377	0.200502	0.194135	0.188212	0.182682	0.0958581	0.184073	0.265595	0.341222	0.411625	0.477376	0.538964	0.59681	0.651279	0.702688	0.751315	0.797404	0.841172	0.882809	0.922485	0.960352	0.996546	1.03119	1.06439

## Sheet: Fig_3A
Sample id	Network Entropy	Total Forman-Ricci curvature
H1_Exp1.001	0.961103	-2.44835
H1_Exp1.002	0.960676	-2.47247
H1_Exp1.003	0.960505	-2.4301
H1_Exp1.004	0.959118	-2.46022
H1_Exp1.006	0.959588	-2.46587
H1_Exp1.007	0.95836	-2.44173
H1_Exp1.008	0.953481	-2.61698
H1_Exp1.009	0.95656	-2.5365
H1_Exp1.010	0.960693	-2.42268
H1_Exp1.011	0.959276	-2.49175
H1_Exp1.012	0.960088	-2.49696
H1_Exp1.014	0.96138	-2.42
H1_Exp1.015	0.959523	-2.47054
H1_Exp1.016	0.958772	-2.45215
H1_Exp1.017	0.958894	-2.43875
H1_Exp1.018	0.958021	-2.47648
H1_Exp1.019	0.959172	-2.41969
H1_Exp1.020	0.959078	-2.4247
H1_Exp1.021	0.958827	-2.51769
H1_Exp1.022	0.956719	-2.52228
H1_Exp1.023	0.959431	-2.43815
H1_Exp1.024	0.959674	-2.44868
H1_Exp1.025	0.956037	-2.549
H1_Exp1.026	0.958623	-2.51671
H1_Exp1.027	0.953286	-2.59759
H1_Exp1.029	0.958629	-2.48982
H1_Exp1.030	0.955641	-2.5667
H1_Exp1.031	0.95306	-2.60448
H1_Exp1.032	0.954674	-2.58577
H1_Exp1.033	0.958629	-2.49738
H1_Exp1.035	0.958783	-2.45749
H1_Exp1.036	0.955601	-2.60969
H1_Exp1.038	0.961059	-2.42703
H1_Exp1.039	0.957038	-2.49482
H1_Exp1.040	0.958128	-2.48467
H1_Exp1.041	0.957793	-2.47536
H1_Exp1.042	0.956001	-2.54547
H1_Exp1.043	0.956995	-2.49456
H1_Exp1.044	0.959007	-2.4765
H1_Exp1.045	0.959872	-2.4702
H1_Exp1.047	0.955956	-2.62044
H1_Exp1.048	0.958928	-2.50765
H1_Exp1.049	0.959937	-2.43862
H1_Exp1.050	0.958204	-2.47645
H1_Exp1.051	0.959097	-2.46998
H1_Exp1.052	0.957604	-2.48711
H1_Exp1.053	0.957504	-2.52469
H1_Exp1.054	0.954903	-2.51588
H1_Exp1.055	0.956438	-2.50495
H1_Exp1.057	0.955683	-2.58932
H1_Exp1.058	0.955943	-2.56421
H1_Exp1.060	0.958175	-2.54302
H1_Exp1.061	0.9591	-2.45469
H1_Exp1.062	0.959552	-2.46377
H1_Exp1.063	0.956978	-2.55137
H1_Exp1.064	0.960789	-2.42054
H1_Exp1.065	0.958511	-2.50771
H1_Exp1.066	0.958441	-2.4908
H1_Exp1.068	0.958058	-2.53283
H1_Exp1.070	0.958747	-2.48742
H1_Exp2.073	0.961719	-2.40584
H1_Exp2.074	0.959748	-2.52362
H1_Exp2.075	0.961011	-2.45006
H1_Exp2.076	0.960312	-2.46026
H1_Exp2.077	0.957045	-2.58746
H1_Exp2.078	0.957914	-2.55257
H1_Exp2.079	0.957679	-2.55095
H1_Exp2.080	0.960483	-2.50244
H1_Exp2.081	0.961446	-2.48942
H1_Exp2.082	0.955482	-2.6285
H1_Exp2.083	0.958832	-2.55176
H1_Exp2.084	0.959785	-2.4824
H1_Exp2.085	0.95933	-2.47031
H1_Exp2.086	0.96021	-2.4689
H1_Exp2.087	0.961224	-2.45976
H1_Exp2.088	0.959588	-2.49811
H1_Exp2.089	0.958581	-2.53455
H1_Exp2.090	0.960652	-2.46432
H1_Exp2.091	0.958768	-2.55726
H1_Exp2.092	0.962307	-2.4077
H1_Exp2.093	0.956734	-2.6472
H1_Exp2.094	0.95995	-2.46857
H1_Exp2.096	0.958091	-2.55425
H1_Exp2.097	0.957177	-2.57236
H1_Exp2.098	0.962061	-2.40308
H1_Exp2.099	0.95787	-2.59758
H1_Exp2.100	0.960655	-2.43431
H1_Exp2.101	0.959097	-2.53559
H1_Exp2.102	0.957592	-2.53167
H1_Exp2.103	0.96189	-2.40355
H1_Exp2.104	0.958402	-2.57583
H1_Exp2.105	0.95856	-2.52422
H1_Exp2.106	0.958109	-2.49986
H1_Exp2.107	0.957301	-2.64911
H1_Exp2.108	0.958609	-2.47022
H1_Exp2.109	0.955454	-2.62276
H1_Exp2.110	0.955973	-2.60687
H1_Exp2.111	0.959171	-2.53254
H1_Exp2.112	0.954341	-2.6243
H1_Exp2.113	0.959281	-2.53247
H1_Exp2.114	0.95695	-2.59106
H1_Exp2.115	0.95856	-2.54857
H1_Exp2.116	0.950702	-2.70629
H1_Exp2.117	0.957877	-2.57496
H1_Exp2.118	0.958863	-2.48866
H1_Exp2.120	0.955299	-2.62201
H1_Exp2.121	0.958853	-2.48096
H1_Exp2.122	0.959656	-2.51524
H1_Exp2.123	0.941722	-2.79385
H1_Exp2.124	0.959895	-2.45755
H1_Exp2.125	0.955072	-2.58652
H1_Exp2.126	0.954411	-2.60104
H1_Exp2.127	0.958258	-2.51218
H1_Exp2.128	0.959411	-2.51305
H1_Exp2.129	0.95806	-2.56275
H1_Exp2.130	0.957194	-2.60151
H1_Exp2.132	0.95839	-2.53929
H1_Exp2.133	0.954298	-2.61006
H1_Exp2.134	0.955563	-2.63509
H1_Exp2.135	0.945485	-2.73824
H1_Exp2.136	0.958452	-2.53635
H1_Exp2.137	0.95728	-2.56438
H1_Exp2.138	0.958047	-2.53923
H1_Exp2.139	0.949406	-2.69963
H1_Exp2.140	0.957556	-2.52928
H1_Exp2.141	0.956494	-2.60842
H1_Exp2.142	0.958651	-2.56218
H1_Exp2.144	0.95925	-2.53966
H1_Exp2.145	0.956107	-2.56448
H1_Exp2.146	0.94634	-2.67234
H1_Exp2.147	0.957934	-2.57044
H1_Exp2.148	0.959647	-2.38232
H1_Exp2.149	0.95422	-2.61509
H1_Exp2.150	0.947646	-2.66201
H1_Exp2.151	0.954521	-2.67549
H1_Exp2.152	0.959905	-2.43018
H1_Exp2.153	0.954826	-2.4975
H1_Exp2.154	0.955731	-2.53517
H1_Exp3.217	0.929517	-2.78478
H1_Exp3.218	0.955215	-2.5016
H1_Exp3.219	0.95798	-2.54574
H1_Exp3.220	0.94641	-2.7099
H1_Exp3.221	0.955487	-2.61614
H1_Exp3.222	0.957761	-2.55691
H1_Exp3.223	0.959607	-2.44439
H1_Exp3.224	0.949507	-2.72081
H1_Exp3.225	0.955146	-2.49819
H1_Exp3.226	0.955222	-2.63649
H1_Exp3.227	0.957056	-2.5743
H1_Exp3.228	0.958517	-2.49807
H1_Exp3.229	0.958125	-2.54853
H1_Exp3.230	0.956419	-2.53124
H1_Exp3.231	0.957665	-2.55505
H1_Exp3.232	0.956113	-2.56582
H1_Exp3.233	0.955115	-2.60007
H1_Exp3.234	0.958578	-2.54507
H1_Exp3.235	0.952888	-2.68659
H1_Exp3.236	0.958595	-2.5351
H1_Exp3.237	0.953427	-2.65029
H1_Exp3.238	0.952627	-2.66228
H1_Exp3.239	0.956909	-2.51108
H1_Exp3.240	0.95952	-2.53983
H1_Exp3.241	0.958624	-2.46452
H1_Exp3.242	0.95448	-2.54852
H1_Exp3.243	0.953132	-2.68307
H1_Exp3.244	0.954914	-2.63606
H1_Exp3.246	0.956699	-2.61219
H1_Exp3.247	0.955177	-2.63132
H1_Exp3.248	0.954659	-2.6245
H1_Exp3.249	0.957893	-2.52878
H1_Exp3.250	0.956693	-2.59545
H1_Exp3.251	0.957924	-2.58696
H1_Exp3.252	0.954755	-2.63969
H1_Exp3.253	0.956833	-2.5585
H1_Exp3.254	0.947702	-2.71721
H1_Exp3.255	0.950129	-2.73196
H1_Exp3.256	0.948246	-2.69892
H1_Exp3.257	0.954371	-2.63218
H1_Exp3.258	0.957526	-2.56701
H1_Exp3.259	0.956664	-2.56788
H1_Exp3.260	0.944514	-2.817
H1_Exp3.261	0.954498	-2.63417
H1_Exp3.262	0.955	-2.64104
H1_Exp3.263	0.953472	-2.65405
H1_Exp3.264	0.955707	-2.60461
H1_Exp3.265	0.955719	-2.61693
H1_Exp3.266	0.954781	-2.59573
H1_Exp3.267	0.951523	-2.72012
H1_Exp3.268	0.954886	-2.64793
H1_Exp3.269	0.957632	-2.58168
H1_Exp3.270	0.95391	-2.65282
H1_Exp3.271	0.954974	-2.62876
H1_Exp3.272	0.956628	-2.5612
H1_Exp3.273	0.955206	-2.64278
H1_Exp3.274	0.957987	-2.5198
H1_Exp3.275	0.960779	-2.47144
H1_Exp3.276	0.957079	-2.61571
H1_Exp3.277	0.955602	-2.58278
H1_Exp3.278	0.956015	-2.48581
H1_Exp3.279	0.956771	-2.6
H1_Exp3.280	0.955137	-2.62672
H1_Exp3.281	0.958561	-2.53406
H1_Exp3.282	0.955176	-2.60959
H1_Exp3.283	0.955557	-2.59844
H1_Exp3.284	0.953642	-2.62006
H1_Exp3.285	0.956339	-2.5968
H1_Exp3.286	0.95489	-2.65555
H1_Exp3.287	0.955292	-2.69545
H1_Exp3.288	0.954872	-2.64513
H1_Exp3.289	0.952833	-2.65206
H1_Exp3.290	0.958813	-2.49835
H1_Exp3.291	0.956555	-2.57
H9_Batch1.001	0.961285	-2.41452
H9_Batch1.002	0.961835	-2.45742
H9_Batch1.003	0.960761	-2.46954
H9_Batch1.004	0.962021	-2.3918
H9_Batch1.005	0.959567	-2.50098
H9_Batch1.006	0.959991	-2.49962
H9_Batch1.007	0.962499	-2.42299
H9_Batch1.008	0.960792	-2.47263
H9_Batch1.009	0.960467	-2.51602
H9_Batch1.010	0.960075	-2.48532
H9_Batch1.011	0.960006	-2.45562
H9_Batch1.012	0.960292	-2.51117
H9_Batch1.013	0.95896	-2.51465
H9_Batch1.014	0.959598	-2.54584
H9_Batch1.015	0.960671	-2.49235
H9_Batch1.016	0.960751	-2.48537
H9_Batch1.017	0.960513	-2.48633
H9_Batch1.018	0.95413	-2.64312
H9_Batch1.019	0.958319	-2.56082
H9_Batch1.020	0.960149	-2.49998
H9_Batch1.021	0.954801	-2.67547
H9_Batch1.022	0.958253	-2.57615
H9_Batch1.023	0.959218	-2.53045
H9_Batch1.024	0.954414	-2.71766
H9_Batch1.025	0.953191	-2.68576
H9_Batch1.026	0.957582	-2.55074
H9_Batch1.027	0.957269	-2.59505
H9_Batch1.028	0.95886	-2.51663
H9_Batch1.029	0.956568	-2.57242
H9_Batch1.030	0.956112	-2.59163
H9_Batch1.031	0.960447	-2.49462
H9_Batch1.032	0.956494	-2.59053
H9_Batch1.033	0.957103	-2.56505
H9_Batch1.034	0.95836	-2.55646
H9_Batch1.035	0.960072	-2.51753
H9_Batch1.036	0.959079	-2.57143
H9_Batch1.037	0.960198	-2.46563
H9_Batch1.038	0.957148	-2.56988
H9_Batch1.039	0.959914	-2.50825
H9_Batch1.040	0.956116	-2.60319
H9_Batch1.041	0.958842	-2.53898
H9_Batch1.042	0.955168	-2.57332
H9_Batch1.043	0.957249	-2.55384
H9_Batch1.044	0.960782	-2.45671
H9_Batch1.045	0.959383	-2.54268
H9_Batch1.046	0.956364	-2.59471
H9_Batch1.047	0.95712	-2.56294
H9_Batch1.048	0.955374	-2.60228
H9_Batch1.049	0.958963	-2.55943
H9_Batch1.050	0.955072	-2.55937
H9_Batch1.051	0.957891	-2.57523
H9_Batch1.052	0.958323	-2.53731
H9_Batch1.053	0.952574	-2.6712
H9_Batch1.054	0.9574	-2.55918
H9_Batch1.055	0.956114	-2.57496
H9_Batch1.056	0.95654	-2.59662
H9_Batch1.057	0.957807	-2.56321
H9_Batch1.058	0.958448	-2.55538
H9_Batch1.059	0.957328	-2.57274
H9_Batch1.060	0.95891	-2.56632
H9_Batch1.061	0.958658	-2.56031
H9_Batch1.062	0.95854	-2.52365
H9_Batch1.063	0.957919	-2.50846
H9_Batch1.064	0.955263	-2.58291
H9_Batch1.065	0.954676	-2.60561
H9_Batch1.066	0.954021	-2.66358
H9_Batch1.067	0.957661	-2.54683
H9_Batch1.068	0.955792	-2.56581
H9_Batch1.069	0.957775	-2.5598
H9_Batch1.070	0.955126	-2.61741
H9_Batch1.071	0.956446	-2.59553
H9_Batch1.072	0.957034	-2.58027
H9_Batch1.073	0.960897	-2.46409
H9_Batch1.074	0.95514	-2.62317
H9_Batch1.075	0.959501	-2.50987
H9_Batch1.076	0.957128	-2.53126
H9_Batch1.077	0.959391	-2.51324
H9_Batch1.078	0.958959	-2.5149
H9_Batch1.079	0.957867	-2.53886
H9_Batch1.080	0.960108	-2.48651
H9_Batch1.081	0.957822	-2.55162
H9_Batch1.082	0.959272	-2.53103
H9_Batch1.083	0.956862	-2.56671
H9_Batch1.084	0.954808	-2.62274
H9_Batch1.160	0.95763	-2.50407
H9_Batch1.161	0.956836	-2.52672
H9_Batch1.162	0.959429	-2.51655
H9_Batch2.085	0.956039	-2.57794
H9_Batch2.086	0.959281	-2.54895
H9_Batch2.087	0.95937	-2.50183
H9_Batch2.088	0.95511	-2.58226
H9_Batch2.089	0.958563	-2.48807
H9_Batch2.090	0.962575	-2.3792
H9_Batch2.091	0.960295	-2.46881
H9_Batch2.092	0.960358	-2.49823
H9_Batch2.093	0.958382	-2.52988
H9_Batch2.094	0.960541	-2.46402
H9_Batch2.095	0.959025	-2.51456
H9_Batch2.096	0.958416	-2.46255
H9_Batch2.097	0.961496	-2.40061
H9_Batch2.098	0.960564	-2.45259
H9_Batch2.099	0.958022	-2.57069
H9_Batch2.100	0.95897	-2.52598
H9_Batch2.101	0.957008	-2.5715
H9_Batch2.102	0.958972	-2.52023
H9_Batch2.103	0.957806	-2.58513
H9_Batch2.104	0.958939	-2.55166
H9_Batch2.105	0.960768	-2.45718
H9_Batch2.106	0.956653	-2.57139
H9_Batch2.107	0.957442	-2.55517
H9_Batch2.108	0.959791	-2.47585
H9_Batch2.109	0.959229	-2.48678
H9_Batch2.110	0.958869	-2.50994
H9_Batch2.111	0.95825	-2.59731
H9_Batch2.112	0.957399	-2.53486
H9_Batch2.113	0.954657	-2.64898
H9_Batch2.114	0.960985	-2.45068
H9_Batch2.115	0.958001	-2.57379
H9_Batch2.116	0.955952	-2.58147
H9_Batch2.117	0.958114	-2.58716
H9_Batch2.118	0.957661	-2.53523
H9_Batch2.119	0.953781	-2.6348
H9_Batch2.120	0.954981	-2.61635
H9_Batch2.121	0.959339	-2.50487
H9_Batch2.122	0.95547	-2.59913
H9_Batch2.123	0.959981	-2.46164
H9_Batch2.124	0.957425	-2.56565
H9_Batch2.125	0.957673	-2.55566
H9_Batch2.126	0.956753	-2.54792
H9_Batch2.127	0.958613	-2.52116
H9_Batch2.128	0.956312	-2.61692
H9_Batch2.129	0.956431	-2.59876
H9_Batch2.130	0.956652	-2.57476
H9_Batch2.131	0.957165	-2.58285
H9_Batch2.132	0.95925	-2.48414
H9_Batch2.133	0.958118	-2.53922
H9_Batch2.134	0.956324	-2.57858
H9_Batch2.135	0.955478	-2.62899
H9_Batch2.136	0.960203	-2.46245
H9_Batch2.137	0.957042	-2.57105
H9_Batch2.138	0.95937	-2.527
H9_Batch2.139	0.95009	-2.6958
H9_Batch2.140	0.957524	-2.58127
H9_Batch2.141	0.956656	-2.59548
H9_Batch2.142	0.957631	-2.55494
H9_Batch2.143	0.956747	-2.55268
H9_Batch2.144	0.954885	-2.62952
H9_Batch2.145	0.956912	-2.57535
H9_Batch2.146	0.95926	-2.49976
H9_Batch2.147	0.958098	-2.5782
H9_Batch2.148	0.958101	-2.5393
H9_Batch2.149	0.955698	-2.64239
H9_Batch2.150	0.959301	-2.50393
H9_Batch2.151	0.960531	-2.50981
H9_Batch2.152	0.957999	-2.55065
H9_Batch2.153	0.956963	-2.59586
H9_Batch2.154	0.957202	-2.57086
H9_Batch2.155	0.957924	-2.58848
H9_Batch2.156	0.959012	-2.47924
H9_Batch2.157	0.958977	-2.47081
H9_Batch2.158	0.950878	-2.66725
H9_Batch2.159	0.957334	-2.53975
DEC_Batch1.001	0.953445	-2.62396
DEC_Batch1.002	0.93555	-2.59757
DEC_Batch1.003	0.956795	-2.46639
DEC_Batch1.004	0.955043	-2.5351
DEC_Batch1.005	0.954849	-2.55425
DEC_Batch1.007	0.949156	-2.5943
DEC_Batch1.009	0.940764	-2.5742
DEC_Batch1.010	0.9554	-2.58564
DEC_Batch1.011	0.949482	-2.65603
DEC_Batch1.012	0.951886	-2.6141
DEC_Batch1.013	0.93348	-2.62855
DEC_Batch1.014	0.952184	-2.60848
DEC_Batch1.015	0.952124	-2.61218
DEC_Batch1.016	0.949327	-2.68888
DEC_Batch1.017	0.941014	-2.60977
DEC_Batch1.019	0.954803	-2.56304
DEC_Batch1.020	0.952852	-2.6241
DEC_Batch1.021	0.9325	-2.63649
DEC_Batch1.022	0.953723	-2.61518
DEC_Batch1.023	0.949971	-2.60785
DEC_Batch1.024	0.946362	-2.68782
DEC_Batch1.025	0.94822	-2.66045
DEC_Batch1.026	0.945746	-2.68751
DEC_Batch1.027	0.948007	-2.67468
DEC_Batch1.028	0.950105	-2.61597
DEC_Batch1.029	0.94432	-2.65544
DEC_Batch1.030	0.949384	-2.58641
DEC_Batch1.031	0.944137	-2.67686
DEC_Batch1.032	0.949036	-2.71343
DEC_Batch1.033	0.953445	-2.60987
DEC_Batch1.034	0.946893	-2.66385
DEC_Batch1.035	0.948544	-2.68189
DEC_Batch1.036	0.939931	-2.74252
DEC_Batch1.037	0.948773	-2.66802
DEC_Batch1.038	0.950781	-2.66983
DEC_Batch1.039	0.949196	-2.64514
DEC_Batch1.040	0.954044	-2.58078
DEC_Batch1.041	0.948852	-2.68351
DEC_Batch1.042	0.927717	-2.70749
DEC_Batch1.043	0.931727	-2.72679
DEC_Batch1.044	0.954491	-2.54416
DEC_Batch1.046	0.948767	-2.63804
DEC_Batch1.047	0.95039	-2.65054
DEC_Batch1.048	0.957064	-2.57429
DEC_Batch1.049	0.943577	-2.71439
DEC_Batch1.050	0.945622	-2.69621
DEC_Batch1.051	0.94402	-2.67566
DEC_Batch1.052	0.944419	-2.62938
DEC_Batch1.053	0.948839	-2.60911
DEC_Batch1.054	0.949356	-2.69971
DEC_Batch1.055	0.93471	-2.74703
DEC_Batch1.056	0.952638	-2.61654
DEC_Batch1.057	0.942728	-2.67278
DEC_Batch1.058	0.952289	-2.62541
DEC_Batch1.059	0.943085	-2.65185
DEC_Batch1.060	0.947644	-2.71298
DEC_Batch1.061	0.93977	-2.76851
DEC_Batch1.062	0.943697	-2.68938
DEC_Batch1.063	0.948657	-2.61191
DEC_Batch1.064	0.941133	-2.77143
DEC_Batch1.066	0.94553	-2.75208
DEC_Batch1.068	0.940069	-2.86066
DEC_Batch1.069	0.945133	-2.80736
DEC_Batch1.070	0.952358	-2.59565
DEC_Batch2.071	0.949715	-2.54245
DEC_Batch2.072	0.954275	-2.57196
DEC_Batch2.073	0.934131	-2.64818
DEC_Batch2.074	0.938296	-2.58494
DEC_Batch2.075	0.952267	-2.57175
DEC_Batch2.076	0.934286	-2.58668
DEC_Batch2.077	0.945597	-2.70838
DEC_Batch2.078	0.935705	-2.66734
DEC_Batch2.079	0.941313	-2.68479
DEC_Batch2.080	0.951354	-2.60629
DEC_Batch2.081	0.948238	-2.65261
DEC_Batch2.082	0.946577	-2.67014
DEC_Batch2.083	0.946288	-2.6743
DEC_Batch2.084	0.931187	-2.64812
DEC_Batch2.085	0.950642	-2.63607
DEC_Batch2.086	0.949764	-2.63162
DEC_Batch2.087	0.948881	-2.66311
DEC_Batch2.088	0.952509	-2.62512
DEC_Batch2.089	0.952814	-2.55857
DEC_Batch2.090	0.948908	-2.62689
DEC_Batch2.091	0.941043	-2.73367
DEC_Batch2.092	0.952928	-2.59336
DEC_Batch2.093	0.953405	-2.60327
DEC_Batch2.094	0.934207	-2.6512
DEC_Batch2.095	0.94173	-2.6222
DEC_Batch2.096	0.932538	-2.69499
DEC_Batch2.097	0.947254	-2.70638
DEC_Batch2.098	0.925382	-2.70189
DEC_Batch2.099	0.951508	-2.618
DEC_Batch2.100	0.948298	-2.64439
DEC_Batch2.101	0.943345	-2.707
DEC_Batch2.102	0.948094	-2.60631
DEC_Batch2.103	0.94835	-2.6144
DEC_Batch2.104	0.948375	-2.65435
DEC_Batch2.105	0.950154	-2.6223
DEC_Batch2.106	0.947917	-2.67385
DEC_Batch2.107	0.922667	-2.69808
DEC_Batch2.108	0.927267	-2.72042
DEC_Batch2.109	0.945643	-2.6738
DEC_Batch2.110	0.934252	-2.65898
DEC_Batch2.111	0.940523	-2.74975
DEC_Batch2.112	0.948429	-2.65329
DEC_Batch2.113	0.930747	-2.6981
DEC_Batch2.114	0.947974	-2.68081
DEC_Batch2.115	0.944923	-2.69454
DEC_Batch2.116	0.948962	-2.66729
DEC_Batch2.117	0.930276	-2.68821
DEC_Batch2.118	0.932357	-2.64723
DEC_Batch2.119	0.938042	-2.56176
DEC_Batch2.120	0.94956	-2.65701
DEC_Batch2.121	0.947344	-2.66371
DEC_Batch2.122	0.925957	-2.62361
DEC_Batch2.123	0.94865	-2.66392
DEC_Batch2.124	0.931486	-2.6235
DEC_Batch2.125	0.955999	-2.59266
DEC_Batch2.126	0.933785	-2.7113
DEC_Batch2.127	0.949232	-2.66769
DEC_Batch2.128	0.936538	-2.62622
DEC_Batch2.129	0.949223	-2.68198
DEC_Batch2.130	0.949339	-2.67952
DEC_Batch2.131	0.94311	-2.65911
DEC_Batch2.132	0.944903	-2.70944
DEC_Batch2.133	0.950877	-2.65577
DEC_Batch2.134	0.947228	-2.70632
DEC_Batch2.135	0.948299	-2.67235
DEC_Batch2.136	0.951714	-2.62723
DEC_Batch2.137	0.955091	-2.55422
DEC_Batch2.138	0.955522	-2.56573
DEC_Batch2.139	0.955267	-2.59532
DEC_Batch2.140	0.947706	-2.67035
DEC_Batch2.141	0.947262	-2.65799
DEC_Batch2.142	0.950262	-2.60029
DEC_Batch2.143	0.930932	-2.67663
DEC_Batch2.144	0.930702	-2.76541
EC_Batch1.001	0.931032	-2.71912
EC_Batch1.002	0.933611	-2.68841
EC_Batch1.003	0.944988	-2.70575
EC_Batch1.004	0.935455	-2.65601
EC_Batch1.005	0.923985	-2.80336
EC_Batch1.006	0.929297	-2.73438
EC_Batch1.007	0.932704	-2.80452
EC_Batch1.008	0.935561	-2.7686
EC_Batch1.009	0.922419	-2.85086
EC_Batch1.010	0.922885	-2.84839
EC_Batch1.011	0.919668	-2.88077
EC_Batch1.012	0.933093	-2.83651
EC_Batch1.013	0.931829	-2.8776
EC_Batch1.014	0.914932	-2.82266
EC_Batch1.015	0.934168	-2.85464
EC_Batch1.016	0.916943	-2.8681
EC_Batch1.017	0.924981	-2.91144
EC_Batch1.018	0.918934	-2.9187
EC_Batch1.019	0.929571	-2.8487
EC_Batch1.020	0.942215	-2.79743
EC_Batch1.021	0.931186	-2.86468
EC_Batch1.022	0.925798	-2.84795
EC_Batch1.023	0.934437	-2.8097
EC_Batch1.026	0.941006	-2.74012
EC_Batch1.027	0.938181	-2.71039
EC_Batch1.028	0.935315	-2.78495
EC_Batch1.030	0.931308	-2.82103
EC_Batch1.031	0.939411	-2.80902
EC_Batch1.032	0.940734	-2.78887
EC_Batch1.033	0.925716	-2.94375
EC_Batch1.034	0.918452	-2.87579
EC_Batch1.036	0.920824	-2.81655
EC_Batch1.037	0.89289	-2.84188
EC_Batch1.038	0.922981	-2.92975
EC_Batch1.040	0.924456	-2.90346
EC_Batch1.042	0.921945	-2.89457
EC_Batch1.043	0.932909	-2.88365
EC_Batch1.044	0.921723	-2.93351
EC_Batch1.046	0.920936	-2.90828
EC_Batch1.047	0.93025	-2.89801
EC_Batch1.048	0.928587	-2.92551
EC_Batch1.049	0.931767	-2.86281
EC_Batch1.050	0.927496	-2.89535
EC_Batch1.051	0.936168	-2.82154
EC_Batch1.052	0.925753	-2.85891
EC_Batch1.053	0.926336	-2.86119
EC_Batch1.054	0.923753	-2.94839
EC_Batch1.055	0.917304	-2.85263
EC_Batch1.056	0.920886	-2.88994
EC_Batch1.057	0.921294	-2.93481
EC_Batch1.058	0.910472	-2.90792
EC_Batch1.059	0.928334	-2.91891
EC_Batch1.060	0.944574	-2.76143
EC_Batch1.061	0.935279	-2.85872
EC_Batch1.062	0.934161	-2.81001
EC_Batch1.063	0.926826	-2.89568
EC_Batch1.064	0.934591	-2.78466
EC_Batch1.065	0.934677	-2.84778
EC_Batch1.066	0.938057	-2.71161
EC_Batch1.067	0.940888	-2.74912
EC_Batch1.068	0.931277	-2.83096
EC_Batch1.069	0.944294	-2.66749
EC_Batch1.070	0.945143	-2.72222
EC_Batch1.071	0.938078	-2.79072
EC_Batch2.072	0.942546	-2.74535
EC_Batch2.073	0.949629	-2.6138
EC_Batch2.074	0.932285	-2.80651
EC_Batch2.075	0.927973	-2.71176
EC_Batch2.076	0.934501	-2.76169
EC_Batch2.077	0.949525	-2.58275
EC_Batch2.078	0.93191	-2.79211
EC_Batch2.079	0.930435	-2.80122
EC_Batch2.080	0.943702	-2.7054
EC_Batch2.081	0.941654	-2.72009
EC_Batch2.083	0.927948	-2.86667
EC_Batch2.085	0.944916	-2.74147
EC_Batch2.086	0.933738	-2.81055
EC_Batch2.087	0.937939	-2.77459
EC_Batch2.088	0.945702	-2.73111
EC_Batch2.090	0.932005	-2.85183
EC_Batch2.091	0.939025	-2.81612
EC_Batch2.092	0.943268	-2.73608
EC_Batch2.095	0.931765	-2.86521
EC_Batch2.096	0.944087	-2.74223
EC_Batch2.097	0.935532	-2.84019
EC_Batch2.098	0.931618	-2.81179
EC_Batch2.101	0.904635	-2.68097
EC_Batch2.102	0.943106	-2.7103
EC_Batch2.103	0.92992	-2.88978
EC_Batch2.104	0.93516	-2.78936
EC_Batch2.105	0.927851	-2.89143
EC_Batch2.106	0.920083	-2.88262
EC_Batch2.107	0.932046	-2.88377
EC_Batch2.108	0.943043	-2.75722
EC_Batch2.111	0.931718	-2.85688
EC_Batch2.112	0.940523	-2.74698
EC_Batch2.113	0.929939	-2.75796
EC_Batch2.114	0.926891	-2.89937
EC_Batch2.115	0.938605	-2.80511
EC_Batch2.116	0.93742	-2.85616
EC_Batch2.117	0.941984	-2.78334
EC_Batch2.118	0.934633	-2.88791
EC_Batch2.121	0.928295	-2.91163
EC_Batch2.123	0.910694	-2.71944
EC_Batch2.125	0.937342	-2.86896
HFF_Batch1.001	0.943344	-2.60687
HFF_Batch1.002	0.949438	-2.57564
HFF_Batch1.003	0.950519	-2.59343
HFF_Batch1.004	0.948141	-2.62838
HFF_Batch1.005	0.950852	-2.59459
HFF_Batch1.006	0.946732	-2.63083
HFF_Batch1.007	0.937882	-2.73254
HFF_Batch1.008	0.941107	-2.73625
HFF_Batch1.009	0.949887	-2.70054
HFF_Batch1.010	0.933284	-2.76625
HFF_Batch1.012	0.944106	-2.7096
HFF_Batch1.013	0.948128	-2.66801
HFF_Batch1.014	0.931557	-2.80056
HFF_Batch1.015	0.951392	-2.64221
HFF_Batch1.016	0.946025	-2.65296
HFF_Batch1.017	0.937688	-2.74014
HFF_Batch1.018	0.944419	-2.72933
HFF_Batch1.019	0.952363	-2.62163
HFF_Batch1.020	0.937043	-2.78629
HFF_Batch1.021	0.951115	-2.658
HFF_Batch1.022	0.946304	-2.69648
HFF_Batch1.023	0.940286	-2.84284
HFF_Batch1.024	0.951582	-2.63942
HFF_Batch1.025	0.950193	-2.66044
HFF_Batch1.026	0.945121	-2.66232
HFF_Batch1.027	0.935842	-2.69827
HFF_Batch1.028	0.943448	-2.69599
HFF_Batch1.029	0.954357	-2.54083
HFF_Batch1.030	0.946652	-2.68953
HFF_Batch1.031	0.946843	-2.71376
HFF_Batch1.032	0.951604	-2.59755
HFF_Batch1.033	0.945414	-2.72944
HFF_Batch1.034	0.946042	-2.63582
HFF_Batch1.035	0.94201	-2.75682
HFF_Batch1.036	0.946298	-2.75737
HFF_Batch1.037	0.953519	-2.58822
HFF_Batch1.038	0.943929	-2.78949
HFF_Batch1.039	0.946614	-2.7506
HFF_Batch1.040	0.948589	-2.69368
HFF_Batch1.041	0.943449	-2.73099
HFF_Batch1.042	0.93365	-2.8209
HFF_Batch1.043	0.948218	-2.7007
HFF_Batch1.044	0.923475	-2.89555
HFF_Batch1.045	0.949788	-2.67788
HFF_Batch1.046	0.942941	-2.82649
HFF_Batch1.047	0.950314	-2.56198
HFF_Batch1.048	0.942068	-2.79096
HFF_Batch1.049	0.943734	-2.77396
HFF_Batch1.050	0.951949	-2.67424
HFF_Batch2.051	0.940922	-2.68747
HFF_Batch2.052	0.943267	-2.73274
HFF_Batch2.053	0.939417	-2.79969
HFF_Batch2.054	0.934996	-2.83182
HFF_Batch2.055	0.938206	-2.83039
HFF_Batch2.056	0.942852	-2.75624
HFF_Batch2.057	0.941985	-2.77767
HFF_Batch2.058	0.948037	-2.6422
HFF_Batch2.059	0.938002	-2.7931
HFF_Batch2.060	0.950437	-2.59931
HFF_Batch2.061	0.937549	-2.84896
HFF_Batch2.062	0.94476	-2.67329
HFF_Batch2.063	0.949812	-2.59331
HFF_Batch2.064	0.934878	-2.78347
HFF_Batch2.065	0.933891	-2.8337
HFF_Batch2.066	0.940558	-2.71234
HFF_Batch2.067	0.949651	-2.60463
HFF_Batch2.068	0.940085	-2.73069
HFF_Batch2.069	0.946042	-2.67947
HFF_Batch2.070	0.951792	-2.59133
HFF_Batch2.071	0.938353	-2.78649
HFF_Batch2.072	0.940033	-2.75328
HFF_Batch2.073	0.951783	-2.60145
HFF_Batch2.074	0.942192	-2.67243
HFF_Batch2.075	0.944713	-2.6364
HFF_Batch2.076	0.944517	-2.60617
HFF_Batch2.077	0.943845	-2.67093
HFF_Batch2.078	0.946618	-2.58374
HFF_Batch2.079	0.94154	-2.6622
HFF_Batch2.080	0.944043	-2.70513
HFF_Batch2.081	0.945036	-2.74218
HFF_Batch2.082	0.94115	-2.78574
HFF_Batch2.083	0.933956	-2.82393
HFF_Batch2.084	0.944491	-2.69837
HFF_Batch2.085	0.944424	-2.71369
HFF_Batch2.086	0.951323	-2.51406
HFF_Batch2.087	0.939737	-2.80844
HFF_Batch2.088	0.941884	-2.74185
HFF_Batch2.089	0.939243	-2.82766
HFF_Batch2.090	0.950101	-2.63964
HFF_Batch2.091	0.944249	-2.77215
HFF_Batch2.092	0.952458	-2.67308
HFF_Batch2.093	0.944138	-2.73066
HFF_Batch2.094	0.948407	-2.67484
HFF_Batch2.095	0.947273	-2.66109
HFF_Batch2.096	0.93603	-2.80858
HFF_Batch2.097	0.944589	-2.69064
HFF_Batch2.098	0.936221	-2.79499
HFF_Batch2.099	0.947281	-2.60552
HFF_Batch2.100	0.949616	-2.69003
HFF_Batch2.101	0.938605	-2.75665
HFF_Batch2.102	0.949946	-2.67038
HFF_Batch2.103	0.943412	-2.77421
HFF_Batch2.104	0.946119	-2.73756
HFF_Batch2.105	0.949013	-2.63752
HFF_Batch2.106	0.942807	-2.75983
HFF_Batch2.108	0.947734	-2.73649
HFF_Batch2.109	0.946106	-2.74454
HFF_Batch2.110	0.934243	-2.85603
HFF_Batch2.111	0.943463	-2.75768
HFF_Batch2.112	0.943866	-2.72321
HFF_Batch2.113	0.938741	-2.83553
HFF_Batch2.114	0.948016	-2.71706
HFF_Batch2.115	0.942501	-2.78589
HFF_Batch2.116	0.947752	-2.69576
HFF_Batch2.117	0.935428	-2.84987
HFF_Batch2.118	0.951448	-2.65637
HFF_Batch2.119	0.952054	-2.64268
HFF_Batch2.120	0.938106	-2.82029
HFF_Batch2.121	0.936855	-2.79751
HFF_Batch2.122	0.927957	-2.84305
HFF_Batch2.123	0.939508	-2.77064
HFF_Batch2.124	0.937521	-2.78881
HFF_Batch2.125	0.937257	-2.78878
HFF_Batch2.126	0.936461	-2.8107
HFF_Batch2.127	0.950131	-2.69446
HFF_Batch2.128	0.944481	-2.70759
HFF_Batch2.129	0.953591	-2.49043
HFF_Batch2.130	0.93332	-2.8176
HFF_Batch3.131	0.927788	-2.91209
HFF_Batch3.132	0.926127	-2.8971
HFF_Batch3.133	0.948455	-2.68214
HFF_Batch3.134	0.932314	-2.78973
HFF_Batch3.135	0.937252	-2.78082
HFF_Batch3.136	0.930522	-2.81702
HFF_Batch3.137	0.947498	-2.69386
HFF_Batch3.138	0.93743	-2.78594
HFF_Batch3.139	0.934931	-2.76867
HFF_Batch3.140	0.944928	-2.70914
HFF_Batch3.141	0.936979	-2.79541
HFF_Batch3.142	0.938292	-2.79734
HFF_Batch3.143	0.936989	-2.78762
HFF_Batch3.144	0.934028	-2.86504
HFF_Batch3.145	0.931699	-2.77347
HFF_Batch3.147	0.92657	-2.76887
HFF_Batch3.148	0.93339	-2.74558
HFF_Batch3.149	0.93657	-2.78013
HFF_Batch3.150	0.938228	-2.71015
HFF_Batch3.151	0.935731	-2.80514
HFF_Batch3.152	0.933628	-2.81932
HFF_Batch3.153	0.936928	-2.83494
HFF_Batch3.154	0.940933	-2.7994
HFF_Batch3.155	0.94167	-2.76123
HFF_Batch3.156	0.939406	-2.81873
HFF_Batch3.157	0.948948	-2.64014
HFF_Batch3.158	0.947049	-2.64303
HFF_Batch3.159	0.947356	-2.73625
HFF_Batch3.160	0.942618	-2.70785
HFF_Batch3.161	0.939816	-2.81451
HFF_Batch3.162	0.943411	-2.78668
NPC_Batch1.001	0.95182	-2.57587
NPC_Batch1.002	0.939121	-2.69689
NPC_Batch1.003	0.942273	-2.71475
NPC_Batch1.004	0.953921	-2.56065
NPC_Batch1.005	0.952159	-2.60996
NPC_Batch1.006	0.949881	-2.58932
NPC_Batch1.007	0.930886	-2.65363
NPC_Batch1.008	0.951784	-2.58212
NPC_Batch1.009	0.949892	-2.57762
NPC_Batch1.010	0.947611	-2.64075
NPC_Batch1.011	0.934278	-2.73067
NPC_Batch1.012	0.953239	-2.55685
NPC_Batch1.013	0.949251	-2.65418
NPC_Batch1.014	0.955176	-2.5488
NPC_Batch1.015	0.951938	-2.57331
NPC_Batch1.016	0.948046	-2.66683
NPC_Batch1.017	0.939082	-2.68342
NPC_Batch1.018	0.951615	-2.6272
NPC_Batch1.019	0.950216	-2.60317
NPC_Batch1.020	0.954376	-2.5268
NPC_Batch1.021	0.939238	-2.72801
NPC_Batch1.022	0.951629	-2.59587
NPC_Batch1.023	0.948859	-2.61406
NPC_Batch1.024	0.951223	-2.62943
NPC_Batch1.025	0.94298	-2.74612
NPC_Batch1.026	0.947689	-2.62189
NPC_Batch1.027	0.945858	-2.71767
NPC_Batch1.028	0.935883	-2.74897
NPC_Batch1.029	0.947235	-2.68532
NPC_Batch1.030	0.953484	-2.56431
NPC_Batch1.031	0.951938	-2.61768
NPC_Batch1.032	0.935212	-2.77704
NPC_Batch1.033	0.952546	-2.56755
NPC_Batch1.034	0.953923	-2.57521
NPC_Batch1.035	0.952838	-2.63427
NPC_Batch1.036	0.950686	-2.67078
NPC_Batch1.037	0.933425	-2.80623
NPC_Batch1.038	0.95486	-2.56062
NPC_Batch1.039	0.945199	-2.71804
NPC_Batch1.040	0.948554	-2.68747
NPC_Batch1.041	0.946172	-2.66352
NPC_Batch1.042	0.953025	-2.60763
NPC_Batch1.043	0.954852	-2.59141
NPC_Batch1.044	0.951804	-2.61587
NPC_Batch1.045	0.954402	-2.54416
NPC_Batch1.046	0.949328	-2.63227
NPC_Batch1.047	0.95195	-2.61162
NPC_Batch1.048	0.947899	-2.70591
NPC_Batch1.049	0.95263	-2.60581
NPC_Batch1.050	0.949807	-2.62355
NPC_Batch1.051	0.924659	-2.60607
NPC_Batch1.052	0.946708	-2.66903
NPC_Batch1.053	0.95403	-2.57939
NPC_Batch1.054	0.94918	-2.65466
NPC_Batch1.055	0.949988	-2.69529
NPC_Batch1.056	0.94652	-2.70314
NPC_Batch1.057	0.946686	-2.69187
NPC_Batch1.058	0.954806	-2.51365
NPC_Batch1.059	0.953595	-2.59876
NPC_Batch1.060	0.95087	-2.66229
NPC_Batch1.061	0.942611	-2.74925
NPC_Batch1.062	0.943633	-2.7243
NPC_Batch1.063	0.948372	-2.68741
NPC_Batch1.064	0.951683	-2.61941
NPC_Batch1.065	0.944529	-2.72393
NPC_Batch1.066	0.949872	-2.63748
NPC_Batch1.067	0.953399	-2.58477
NPC_Batch1.068	0.953166	-2.5996
NPC_Batch1.069	0.956202	-2.52247
NPC_Batch1.070	0.94911	-2.62228
NPC_Batch1.071	0.955207	-2.55038
NPC_Batch1.072	0.953285	-2.58811
NPC_Batch1.073	0.957311	-2.44878
NPC_Batch1.074	0.944132	-2.755
NPC_Batch1.075	0.937809	-2.79031
NPC_Batch1.076	0.945397	-2.68285
NPC_Batch1.077	0.941855	-2.64125
NPC_Batch1.078	0.953023	-2.58993
NPC_Batch1.079	0.95205	-2.62722
NPC_Batch1.080	0.949955	-2.69481
NPC_Batch1.081	0.944353	-2.73418
NPC_Batch1.082	0.959116	-2.38412
NPC_Batch1.083	0.954588	-2.51949
NPC_Batch1.084	0.957873	-2.45442
NPC_Batch1.085	0.936956	-2.73992
NPC_Batch1.086	0.946974	-2.72335
NPC_Batch2.087	0.948739	-2.72116
NPC_Batch2.088	0.951963	-2.57779
NPC_Batch2.089	0.953794	-2.54537
NPC_Batch2.090	0.950861	-2.55249
NPC_Batch2.091	0.946707	-2.58866
NPC_Batch2.092	0.953425	-2.55579
NPC_Batch2.093	0.949731	-2.63594
NPC_Batch2.094	0.950434	-2.63262
NPC_Batch2.095	0.951241	-2.61383
NPC_Batch2.096	0.953451	-2.56849
NPC_Batch2.097	0.955498	-2.49869
NPC_Batch2.098	0.954226	-2.57232
NPC_Batch2.099	0.955321	-2.53122
NPC_Batch2.100	0.959196	-2.43955
NPC_Batch2.101	0.959616	-2.44111
NPC_Batch2.102	0.956388	-2.48481
NPC_Batch2.103	0.953878	-2.59282
NPC_Batch2.104	0.952585	-2.60044
NPC_Batch2.105	0.958868	-2.462
NPC_Batch2.106	0.954689	-2.546
NPC_Batch2.107	0.954732	-2.54288
NPC_Batch2.108	0.953891	-2.54578
NPC_Batch2.109	0.956534	-2.51351
NPC_Batch2.110	0.955845	-2.5162
NPC_Batch2.111	0.949765	-2.61073
NPC_Batch2.112	0.947113	-2.55963
NPC_Batch2.113	0.944066	-2.65864
NPC_Batch2.114	0.953322	-2.58011
NPC_Batch2.115	0.95671	-2.52541
NPC_Batch2.116	0.951858	-2.55204
NPC_Batch2.117	0.950121	-2.62801
NPC_Batch2.118	0.947741	-2.60244
NPC_Batch2.119	0.954337	-2.54672
NPC_Batch2.120	0.954907	-2.52024
NPC_Batch2.121	0.958343	-2.4913
NPC_Batch2.122	0.952256	-2.57883
NPC_Batch2.123	0.956054	-2.52305
NPC_Batch2.124	0.95838	-2.4544
NPC_Batch2.125	0.952342	-2.57955
NPC_Batch2.126	0.955744	-2.51833
NPC_Batch2.127	0.954098	-2.49059
NPC_Batch2.128	0.954475	-2.52949
NPC_Batch2.129	0.94768	-2.64187
NPC_Batch2.130	0.953999	-2.54259
NPC_Batch2.131	0.952881	-2.61033
NPC_Batch2.132	0.953165	-2.61039
NPC_Batch2.133	0.943561	-2.66937
NPC_Batch2.134	0.946546	-2.64872
NPC_Batch2.135	0.957482	-2.51427
NPC_Batch2.136	0.95576	-2.51902
NPC_Batch2.137	0.954538	-2.51772
NPC_Batch2.138	0.955941	-2.51016
NPC_Batch2.139	0.956983	-2.52915
NPC_Batch2.140	0.92823	-2.61087
NPC_Batch2.141	0.957016	-2.53952
NPC_Batch2.142	0.95769	-2.48793
NPC_Batch2.143	0.954225	-2.52479
NPC_Batch2.144	0.954597	-2.52683
NPC_Batch2.145	0.946536	-2.64403
NPC_Batch2.146	0.952768	-2.53758
NPC_Batch2.147	0.956869	-2.49069
NPC_Batch2.148	0.952516	-2.53052
NPC_Batch2.149	0.950915	-2.55688
NPC_Batch2.150	0.951881	-2.62885
NPC_Batch2.151	0.95152	-2.6386
NPC_Batch2.152	0.951401	-2.57985
NPC_Batch2.153	0.948122	-2.60511
NPC_Batch2.154	0.957473	-2.46959
NPC_Batch2.155	0.953845	-2.50422
NPC_Batch2.156	0.952834	-2.63909
NPC_Batch2.157	0.957517	-2.51624
NPC_Batch2.158	0.956243	-2.4741
NPC_Batch2.159	0.934049	-2.68563
NPC_Batch2.160	0.947778	-2.63116
NPC_Batch2.161	0.95863	-2.47242
NPC_Batch2.162	0.956024	-2.53229
NPC_Batch2.163	0.943334	-2.63449
NPC_Batch2.164	0.95596	-2.55193
NPC_Batch2.165	0.954008	-2.53166
NPC_Batch2.166	0.951485	-2.59806
NPC_Batch2.167	0.954012	-2.56155
NPC_Batch2.168	0.950379	-2.61719
NPC_Batch2.169	0.941926	-2.66721
NPC_Batch2.170	0.953252	-2.49823
NPC_Batch2.173	0.957797	-2.49649
NPC_Batch2.174	0.95467	-2.5043
NPC_Batch2.175	0.955677	-2.59023
TB_Batch2.073	0.951188	-2.60255
TB_Batch2.074	0.951544	-2.59922
TB_Batch2.075	0.944415	-2.6798
TB_Batch2.076	0.953617	-2.57053
TB_Batch2.077	0.953496	-2.58789
TB_Batch2.078	0.948253	-2.6098
TB_Batch2.079	0.92837	-2.60216
TB_Batch2.080	0.942805	-2.68515
TB_Batch2.081	0.922444	-2.67569
TB_Batch2.082	0.952785	-2.627
TB_Batch2.083	0.945123	-2.68475
TB_Batch2.084	0.944337	-2.68313
TB_Batch2.085	0.951815	-2.64824
TB_Batch2.086	0.944931	-2.63994
TB_Batch2.087	0.946557	-2.64031
TB_Batch2.088	0.958944	-2.49548
TB_Batch2.089	0.944714	-2.7048
TB_Batch2.090	0.949647	-2.5978
TB_Batch2.091	0.958597	-2.52641
TB_Batch2.092	0.94116	-2.75242
TB_Batch2.093	0.953844	-2.46068
TB_Batch2.094	0.944875	-2.60819
TB_Batch2.095	0.947024	-2.63955
TB_Batch2.096	0.945458	-2.72192
TB_Batch2.097	0.949347	-2.59883
TB_Batch2.098	0.947596	-2.66507
TB_Batch2.099	0.955602	-2.59715
TB_Batch2.100	0.944787	-2.66464
TB_Batch2.101	0.946586	-2.64289
TB_Batch2.102	0.952822	-2.64289
TB_Batch2.103	0.957284	-2.5385
TB_Batch2.104	0.941485	-2.69725
TB_Batch2.105	0.944628	-2.71605
TB_Batch2.106	0.947792	-2.63406
TB_Batch2.107	0.943502	-2.69252
TB_Batch2.108	0.952186	-2.64814
TB_Batch2.109	0.948145	-2.66096
TB_Batch2.110	0.952918	-2.62005
TB_Batch2.111	0.940776	-2.70867
TB_Batch2.112	0.951351	-2.60315
TB_Batch2.114	0.950699	-2.66143
TB_Batch2.115	0.947308	-2.66694
TB_Batch2.117	0.938407	-2.73057
TB_Batch2.118	0.942808	-2.73665
TB_Batch2.119	0.94468	-2.68382
TB_Batch2.120	0.955653	-2.54778
TB_Batch2.121	0.950884	-2.67129
TB_Batch2.122	0.944594	-2.71279
TB_Batch2.123	0.942958	-2.74889
TB_Batch2.124	0.944884	-2.69392
TB_Batch2.126	0.959312	-2.388
TB_Batch2.127	0.945199	-2.66908
TB_Batch2.128	0.950898	-2.63988
TB_Batch2.129	0.946699	-2.66428
TB_Batch2.130	0.952832	-2.66883
TB_Batch2.131	0.952331	-2.62895
TB_Batch2.132	0.943892	-2.75142
TB_Batch2.133	0.944099	-2.70805
TB_Batch2.134	0.950058	-2.62582
TB_Batch2.135	0.954413	-2.59913
TB_Batch2.136	0.946842	-2.67447
TB_Batch2.137	0.953655	-2.56415
TB_Batch2.138	0.944082	-2.71954
TB_Batch2.139	0.943152	-2.68911
TB_Batch2.140	0.94095	-2.67935
TB_Batch2.141	0.946568	-2.671
TB_Batch2.142	0.94737	-2.67129
TB_Batch2.143	0.944002	-2.69208
TB_Batch2.144	0.938092	-2.75277

## Sheet: Fig_3B
Sample id	Network Entropy	Total Forman Ricci Curvature
H9.00hb4s_001	0.960002	-2.45872
H9.00hb4s_002	0.960488	-2.468
H9.00hb4s_003	0.959902	-2.43449
H9.00hb4s_004	0.956564	-2.47462
H9.00hb4s_005	0.95977	-2.44757
H9.00hb4s_006	0.961396	-2.39297
H9.00hb4s_007	0.959707	-2.48677
H9.00hb4s_008	0.958277	-2.46378
H9.00hb4s_009	0.960579	-2.44057
H9.00hb4s_010	0.961697	-2.4127
H9.00hb4s_011	0.961597	-2.39877
H9.00hb4s_012	0.949826	-2.59735
H9.00hb4s_013	0.953203	-2.59336
H9.00hb4s_015	0.957937	-2.52071
H9.00hb4s_016	0.960371	-2.43231
H9.00hb4s_017	0.953703	-2.56491
H9.00hb4s_018	0.959114	-2.45041
H9.00hb4s_019	0.954532	-2.53948
H9.00hb4s_020	0.957077	-2.48808
H9.00hb4s_021	0.957857	-2.38708
H9.00hb4s_022	0.953019	-2.51899
H9.00hb4s_023	0.946187	-2.58325
H9.00hb4s_024	0.952341	-2.55251
H9.00hb4s_025	0.948393	-2.63498
H9.00hb4s_026	0.958388	-2.46709
H9.00hb4s_027	0.9593	-2.44344
H9.00hb4s_028	0.95042	-2.58068
H9.00hb4s_029	0.957041	-2.49207
H9.00hb4s_030	0.945362	-2.6489
H9.00hb4s_031	0.960728	-2.43308
H9.00hb4s_032	0.956865	-2.4883
H9.00hb4s_033	0.953715	-2.58175
H9.00hb4s_034	0.948805	-2.59935
H9.00hb4s_035	0.958445	-2.47393
H9.00hb4s_036	0.953571	-2.56378
H9.00hb4s_037	0.954521	-2.53928
H9.00hb4s_038	0.959021	-2.46062
H9.00hb4s_039	0.954334	-2.55396
H9.00hb4s_040	0.952688	-2.58671
H9.00hb4s_041	0.956665	-2.52977
H9.00hb4s_043	0.957961	-2.46961
H9.00hb4s_044	0.959852	-2.44335
H9.00hb4s_045	0.954081	-2.53676
H9.00hb4s_046	0.946106	-2.65
H9.00hb4s_047	0.949545	-2.59772
H9.00hb4s_048	0.95491	-2.54285
H9.00hb4s_050	0.954627	-2.53003
H9.00hb4s_051	0.942553	-2.58103
H9.00hb4s_052	0.948469	-2.58971
H9.00hb4s_053	0.952384	-2.57706
H9.00hb4s_054	0.959724	-2.47278
H9.00hb4s_055	0.955582	-2.5751
H9.00hb4s_056	0.959414	-2.42674
H9.00hb4s_057	0.957079	-2.48309
H9.00hb4s_058	0.949543	-2.62505
H9.00hb4s_059	0.950867	-2.65239
H9.00hb4s_060	0.954191	-2.56056
H9.00hb4s_061	0.958588	-2.46959
H9.00hb4s_062	0.957755	-2.49841
H9.00hb4s_063	0.956757	-2.52097
H9.00hb4s_064	0.960249	-2.41105
H9.00hb4s_065	0.949268	-2.59144
H9.00hb4s_066	0.948156	-2.65324
H9.00hb4s_067	0.95155	-2.57536
H9.00hb4s_068	0.956035	-2.49603
H9.00hb4s_069	0.957709	-2.47086
H9.00hb4s_070	0.960419	-2.42191
H9.00hb4s_071	0.953717	-2.60084
H9.00hb4s_072	0.954191	-2.53175
H9.00hb4s_073	0.958698	-2.46939
H9.00hb4s_074	0.958281	-2.48799
H9.00hb4s_075	0.956393	-2.48845
H9.00hb4s_076	0.949091	-2.43357
H9.00hb4s_077	0.946412	-2.66335
H9.00hb4s_078	0.950013	-2.59604
H9.00hb4s_079	0.956641	-2.51951
H9.00hb4s_080	0.957849	-2.47391
H9.00hb4s_081	0.958201	-2.45164
H9.00hb4s_082	0.946344	-2.64523
H9.00hb4s_083	0.954631	-2.58056
H9.00hb4s_084	0.954678	-2.54934
H9.00hb4s_085	0.951955	-2.49608
H9.00hb4s_086	0.956899	-2.48564
H9.00hb4s_087	0.95849	-2.5023
H9.00hb4s_088	0.95482	-2.53845
H9.00hb4s_089	0.958837	-2.45229
H9.00hb4s_090	0.951492	-2.48043
H9.00hb4s_091	0.960256	-2.4136
H9.00hb4s_092	0.960221	-2.4037
H9.00hb4s_094	0.954336	-2.48488
H9.00hb4s_095	0.95893	-2.4426
H9.00hb4s_096	0.955542	-2.52118
H9.12h_001	0.950597	-2.55672
H9.12h_002	0.948632	-2.61865
H9.12h_003	0.951382	-2.60981
H9.12h_004	0.938789	-2.54304
H9.12h_005	0.950448	-2.53898
H9.12h_006	0.924049	-2.45685
H9.12h_007	0.948936	-2.5869
H9.12h_008	0.950975	-2.57249
H9.12h_009	0.950648	-2.53806
H9.12h_010	0.947095	-2.59708
H9.12h_011	0.948932	-2.57438
H9.12h_012	0.955091	-2.54363
H9.12h_013	0.950302	-2.60622
H9.12h_014	0.950035	-2.55336
H9.12h_015	0.949141	-2.58822
H9.12h_016	0.95045	-2.54331
H9.12h_017	0.948043	-2.5695
H9.12h_018	0.944251	-2.57129
H9.12h_019	0.949146	-2.59513
H9.12h_021	0.948006	-2.55067
H9.12h_022	0.935656	-2.59735
H9.12h_023	0.946759	-2.56701
H9.12h_024	0.947997	-2.61127
H9.12h_025	0.947697	-2.62161
H9.12h_026	0.938326	-2.60878
H9.12h_027	0.944924	-2.54729
H9.12h_029	0.946492	-2.60499
H9.12h_030	0.946416	-2.6046
H9.12h_031	0.932823	-2.6333
H9.12h_032	0.947176	-2.57455
H9.12h_033	0.937737	-2.55253
H9.12h_034	0.943069	-2.53826
H9.12h_038	0.949549	-2.60285
H9.12h_039	0.954866	-2.54578
H9.12h_040	0.940119	-2.52643
H9.12h_041	0.947057	-2.56686
H9.12h_042	0.947926	-2.61547
H9.12h_043	0.947225	-2.58276
H9.12h_044	0.94282	-2.54656
H9.12h_045	0.95185	-2.55359
H9.12h_046	0.952113	-2.59478
H9.12h_048	0.95272	-2.5948
H9.12h_051	0.959262	-2.49753
H9.12h_052	0.957951	-2.50955
H9.12h_053	0.954332	-2.60485
H9.12h_054	0.958097	-2.50795
H9.12h_055	0.960324	-2.50137
H9.12h_056	0.958528	-2.51832
H9.12h_057	0.949148	-2.6264
H9.12h_058	0.954167	-2.59264
H9.12h_059	0.951368	-2.62988
H9.12h_060	0.952336	-2.62205
H9.12h_061	0.954005	-2.58333
H9.12h_062	0.951735	-2.61041
H9.12h_063	0.950974	-2.637
H9.12h_064	0.95795	-2.55268
H9.12h_065	0.954985	-2.57657
H9.12h_066	0.953975	-2.59328
H9.12h_067	0.953115	-2.61674
H9.12h_068	0.951533	-2.62286
H9.12h_069	0.948	-2.662
H9.12h_070	0.950288	-2.6564
H9.12h_071	0.946199	-2.69176
H9.12h_072	0.955128	-2.59734
H9.12h_073	0.95076	-2.65373
H9.12h_074	0.949457	-2.62931
H9.12h_075	0.947675	-2.64617
H9.12h_076	0.940931	-2.5817
H9.12h_077	0.948582	-2.68422
H9.12h_078	0.949781	-2.62741
H9.12h_079	0.949283	-2.66903
H9.12h_080	0.945452	-2.70434
H9.12h_081	0.953563	-2.57164
H9.12h_082	0.946682	-2.66195
H9.12h_083	0.95048	-2.64067
H9.12h_084	0.94899	-2.65114
H9.12h_085	0.937941	-2.61094
H9.12h_086	0.947964	-2.64364
H9.12h_087	0.950837	-2.64851
H9.12h_088	0.949912	-2.69094
H9.12h_089	0.953403	-2.60153
H9.12h_090	0.943295	-2.60181
H9.12h_091	0.948817	-2.6466
H9.12h_092	0.947478	-2.67913
H9.12h_093	0.951284	-2.64573
H9.12h_094	0.949042	-2.64882
H9.12h_095	0.951088	-2.66316
H9.12h_096	0.947794	-2.63925
H9.12h_097	0.956476	-2.57476
H9.12h_098	0.958818	-2.44161
H9.12h_099	0.951529	-2.62302
H9.12h_100	0.950127	-2.61746
H9.12h_101	0.952547	-2.60695
H9.12h_102	0.950599	-2.6592
H9.12h_103	0.95121	-2.62599
H9.12h_104	0.948844	-2.66759
H9.12h_105	0.951868	-2.62858
H9.12h_106	0.952659	-2.6221
H9.12h_107	0.95613	-2.537
H9.12h_108	0.951469	-2.64841
H9.12h_109	0.94923	-2.65583
H9.12h_110	0.957368	-2.55945
H9.24h_013	0.953432	-2.56054
H9.24h_014	0.957617	-2.54669
H9.24h_015	0.949125	-2.62323
H9.24h_016	0.954059	-2.54009
H9.24h_017	0.958076	-2.48829
H9.24h_018	0.949948	-2.59056
H9.24h_019	0.958717	-2.4744
H9.24h_020	0.952253	-2.49749
H9.24h_021	0.959628	-2.48446
H9.24h_022	0.952899	-2.60633
H9.24h_023	0.958527	-2.5059
H9.24h_024	0.95167	-2.60171
H9.24h_025	0.957572	-2.49206
H9.24h_026	0.961787	-2.42049
H9.24h_027	0.954256	-2.54608
H9.24h_028	0.951129	-2.59143
H9.24h_029	0.957741	-2.5418
H9.24h_030	0.959166	-2.47933
H9.24h_031	0.960362	-2.41319
H9.24h_032	0.944959	-2.63336
H9.24h_033	0.957643	-2.52431
H9.24h_034	0.954243	-2.53306
H9.24h_035	0.957419	-2.52587
H9.24h_036	0.957141	-2.54953
H9.24h_037	0.954214	-2.57213
H9.24h_038	0.952591	-2.59584
H9.24h_039	0.950724	-2.59563
H9.24h_040	0.958261	-2.50759
H9.24h_041	0.954687	-2.60597
H9.24h_042	0.95625	-2.53863
H9.24h_043	0.958269	-2.55739
H9.24h_044	0.956565	-2.55729
H9.24h_045	0.953538	-2.61308
H9.24h_046	0.95194	-2.65763
H9.24h_047	0.954675	-2.58812
H9.24h_048	0.957497	-2.52163
H9.24h_049	0.95355	-2.47515
H9.24h_050	0.961662	-2.40213
H9.24h_051	0.948929	-2.61172
H9.24h_052	0.951134	-2.64159
H9.24h_053	0.95845	-2.49942
H9.24h_054	0.961612	-2.40137
H9.24h_055	0.953836	-2.58789
H9.24h_056	0.9591	-2.47065
H9.24h_057	0.956677	-2.48936
H9.24h_058	0.951758	-2.47235
H9.24h_059	0.95573	-2.54294
H9.24h_060	0.953894	-2.58662
H9.24h_061	0.952566	-2.58954
H9.24h_062	0.926844	-2.62494
H9.24h_063	0.954107	-2.59664
H9.24h_064	0.9522	-2.60044
H9.24h_065	0.960633	-2.43917
H9.24h_066	0.952151	-2.64047
H9.24h_067	0.949503	-2.56507
H9.24h_068	0.952103	-2.59309
H9.24h_069	0.954339	-2.63163
H9.24h_070	0.953099	-2.60911
H9.24h_071	0.958681	-2.48168
H9.24h_072	0.940295	-2.58356
H9.24h_073	0.954409	-2.59468
H9.24h_074	0.955116	-2.54064
H9.24h_075	0.954487	-2.61284
H9.24h_076	0.955729	-2.49215
H9.24h_077	0.954801	-2.5762
H9.24h_078	0.952565	-2.6342
H9.36h_001	0.953948	-2.50261
H9.36h_002	0.955832	-2.52387
H9.36h_003	0.95646	-2.46938
H9.36h_004	0.938419	-2.51887
H9.36h_005	0.959242	-2.45752
H9.36h_006	0.956458	-2.50088
H9.36h_007	0.961081	-2.42459
H9.36h_008	0.959934	-2.44928
H9.36h_009	0.954639	-2.44801
H9.36h_010	0.947357	-2.62652
H9.36h_011	0.953929	-2.53284
H9.36h_012	0.940185	-2.72472
H9.36h_013	0.95593	-2.53005
H9.36h_014	0.947582	-2.6651
H9.36h_015	0.953348	-2.59459
H9.36h_016	0.960641	-2.45122
H9.36h_017	0.954659	-2.53568
H9.36h_018	0.958408	-2.47139
H9.36h_019	0.936296	-2.59343
H9.36h_020	0.947487	-2.57496
H9.36h_022	0.94259	-2.5877
H9.36h_023	0.952546	-2.58968
H9.36h_024	0.955714	-2.52951
H9.36h_025	0.946856	-2.62999
H9.36h_026	0.950642	-2.60085
H9.36h_027	0.9468	-2.66883
H9.36h_028	0.947339	-2.69314
H9.36h_029	0.947765	-2.62401
H9.36h_030	0.952078	-2.6027
H9.36h_031	0.948526	-2.65184
H9.36h_033	0.952633	-2.6099
H9.36h_034	0.94932	-2.62046
H9.36h_035	0.949512	-2.57504
H9.36h_036	0.946459	-2.68575
H9.36h_037	0.941828	-2.71433
H9.36h_038	0.94918	-2.65338
H9.36h_040	0.957369	-2.46273
H9.36h_041	0.954726	-2.56551
H9.36h_042	0.942	-2.68999
H9.36h_043	0.954714	-2.53776
H9.36h_044	0.936159	-2.6433
H9.36h_045	0.939476	-2.6472
H9.36h_046	0.953065	-2.59669
H9.36h_047	0.952717	-2.58622
H9.36h_048	0.943236	-2.76108
H9.36h_049	0.944565	-2.62934
H9.36h_050	0.951185	-2.58617
H9.36h_051	0.907081	-2.53409
H9.36h_052	0.949313	-2.5514
H9.36h_053	0.95515	-2.53029
H9.36h_054	0.951282	-2.61664
H9.36h_055	0.953301	-2.58945
H9.36h_056	0.960513	-2.3955
H9.36h_057	0.956258	-2.46926
H9.36h_058	0.95979	-2.4295
H9.36h_059	0.960732	-2.45367
H9.36h_060	0.960956	-2.41178
H9.36h_061	0.958483	-2.44669
H9.36h_062	0.95918	-2.45083
H9.36h_063	0.961115	-2.40642
H9.36h_064	0.956425	-2.37957
H9.36h_065	0.958076	-2.47133
H9.36h_066	0.957753	-2.48923
H9.36h_067	0.957492	-2.47848
H9.36h_068	0.957028	-2.46888
H9.36h_070	0.961249	-2.40081
H9.36h_071	0.957434	-2.4545
H9.36h_072	0.955347	-2.49816
H9.36h_073	0.956722	-2.49708
H9.36h_074	0.955828	-2.48918
H9.36h_075	0.9568	-2.46208
H9.36h_076	0.948758	-2.42147
H9.36h_077	0.957872	-2.42129
H9.36h_078	0.949702	-2.52952
H9.36h_079	0.954839	-2.47349
H9.36h_080	0.959495	-2.3974
H9.36h_081	0.955273	-2.42506
H9.36h_082	0.955904	-2.46932
H9.36h_083	0.957493	-2.43285
H9.36h_084	0.958809	-2.42125
H9.36h_085	0.958436	-2.41326
H9.36h_086	0.955914	-2.44663
H9.36h_087	0.956401	-2.47881
H9.36h_088	0.956713	-2.47309
H9.36h_089	0.958656	-2.43236
H9.36h_090	0.924572	-2.49255
H9.36h_091	0.955877	-2.4955
H9.36h_092	0.96028	-2.38324
H9.36h_093	0.958112	-2.41976
H9.36h_094	0.952528	-2.49694
H9.36h_095	0.95843	-2.43966
H9.36h_096	0.955014	-2.48798
H9.36h_097	0.954443	-2.3866
H9.36h_098	0.958685	-2.43024
H9.36h_099	0.955922	-2.45734
H9.36h_100	0.955759	-2.4313
H9.36h_101	0.959613	-2.39303
H9.36h_102	0.954821	-2.50492
H9.36h_103	0.960671	-2.38911
H9.36h_104	0.955948	-2.46323
H9.36h_105	0.959083	-2.42162
H9.36h_106	0.956429	-2.46764
H9.36h_107	0.959509	-2.41879
H9.36h_108	0.960344	-2.38517
H9.36h_109	0.959676	-2.4459
H9.36h_110	0.957671	-2.50024
H9.36h_111	0.956804	-2.36984
H9.36h_112	0.958246	-2.41935
H9.36h_113	0.95831	-2.40547
H9.36h_114	0.960495	-2.3787
H9.36h_115	0.920217	-2.56477
H9.36h_116	0.961234	-2.42141
H9.36h_117	0.962072	-2.39417
H9.36h_118	0.9608	-2.40185
H9.36h_119	0.962251	-2.31989
H9.36h_120	0.962214	-2.41031
H9.36h_121	0.959576	-2.48123
H9.36h_122	0.961348	-2.44739
H9.36h_123	0.961085	-2.4285
H9.36h_124	0.959883	-2.47869
H9.36h_125	0.960444	-2.44062
H9.36h_126	0.96084	-2.45013
H9.36h_127	0.961918	-2.40942
H9.36h_128	0.96246	-2.38006
H9.36h_129	0.95994	-2.42655
H9.36h_130	0.9618	-2.39456
H9.36h_131	0.953553	-2.39306
H9.36h_132	0.957978	-2.48395
H9.36h_133	0.957789	-2.49915
H9.36h_134	0.961563	-2.39745
H9.36h_135	0.95624	-2.50264
H9.36h_136	0.960923	-2.41808
H9.36h_137	0.959543	-2.4515
H9.36h_138	0.96203	-2.3762
H9.36h_139	0.960153	-2.4488
H9.36h_140	0.960904	-2.40675
H9.36h_141	0.96205	-2.36699
H9.36h_142	0.962052	-2.40127
H9.36h_143	0.961481	-2.38812
H9.36h_144	0.960073	-2.43347
H9.36h_145	0.961893	-2.39046
H9.36h_146	0.962025	-2.40217
H9.36h_147	0.962631	-2.3617
H9.36h_148	0.962349	-2.37957
H9.36h_149	0.958421	-2.48246
H9.36h_150	0.960362	-2.4093
H9.36h_151	0.960087	-2.36772
H9.36h_152	0.956085	-2.54129
H9.36h_153	0.962133	-2.41913
H9.36h_154	0.963209	-2.37628
H9.36h_155	0.953014	-2.61174
H9.36h_156	0.962848	-2.37528
H9.36h_158	0.962344	-2.38129
H9.36h_159	0.962365	-2.38714
H9.36h_160	0.959816	-2.42882
H9.36h_161	0.959338	-2.44344
H9.36h_162	0.958661	-2.45555
H9.36h_163	0.962832	-2.37903
H9.36h_164	0.960026	-2.41182
H9.36h_165	0.957508	-2.44123
H9.36h_166	0.960515	-2.45043
H9.36h_168	0.962847	-2.33645
H9.36h_170	0.944999	-2.4352
H9.36h_171	0.964334	-2.3617
H9.36h_172	0.954664	-2.42293
H9.36h_173	0.95945	-2.47363
H9.36h_174	0.961836	-2.41028
H9.36h_175	0.951315	-2.41909
H9.36h_176	0.961976	-2.42849
H9.36h_177	0.964529	-2.34084
H9.36h_178	0.962305	-2.38295
H9.36h_179	0.96184	-2.39529
H9.72h_001	0.920134	-2.64719
H9.72h_002	0.949805	-2.58626
H9.72h_003	0.951153	-2.526
H9.72h_004	0.951384	-2.60186
H9.72h_005	0.952114	-2.55022
H9.72h_006	0.945876	-2.57681
H9.72h_007	0.953709	-2.55848
H9.72h_008	0.949527	-2.57005
H9.72h_009	0.957458	-2.4386
H9.72h_010	0.942749	-2.58316
H9.72h_011	0.954761	-2.47654
H9.72h_012	0.948345	-2.57074
H9.72h_013	0.951953	-2.55178
H9.72h_014	0.950373	-2.5537
H9.72h_015	0.953927	-2.53603
H9.72h_016	0.924251	-2.59239
H9.72h_017	0.952075	-2.51176
H9.72h_018	0.944553	-2.67311
H9.72h_019	0.950057	-2.54251
H9.72h_020	0.950467	-2.50997
H9.72h_021	0.916058	-2.59783
H9.72h_022	0.947807	-2.48295
H9.72h_023	0.949404	-2.53958
H9.72h_024	0.951347	-2.53176
H9.72h_025	0.938647	-2.6496
H9.72h_026	0.94534	-2.62095
H9.72h_027	0.951279	-2.52982
H9.72h_028	0.944182	-2.66118
H9.72h_029	0.946928	-2.61271
H9.72h_030	0.95214	-2.52871
H9.72h_031	0.954688	-2.4871
H9.72h_032	0.94558	-2.58442
H9.72h_033	0.947052	-2.55123
H9.72h_034	0.95089	-2.57184
H9.72h_035	0.952179	-2.54731
H9.72h_036	0.949469	-2.51393
H9.72h_037	0.946136	-2.58918
H9.72h_038	0.942467	-2.62716
H9.72h_039	0.945238	-2.62898
H9.72h_040	0.949068	-2.58196
H9.72h_041	0.951587	-2.49498
H9.72h_042	0.951797	-2.47721
H9.72h_043	0.950228	-2.55966
H9.72h_044	0.952144	-2.53228
H9.72h_045	0.952545	-2.5246
H9.72h_046	0.952307	-2.54005
H9.72h_047	0.947309	-2.53564
H9.72h_048	0.948631	-2.54462
H9.72h_049	0.950782	-2.54481
H9.72h_050	0.951566	-2.52105
H9.72h_051	0.952309	-2.5236
H9.72h_052	0.95288	-2.51602
H9.72h_053	0.948924	-2.54408
H9.72h_054	0.940991	-2.69144
H9.72h_055	0.947238	-2.54652
H9.72h_056	0.947741	-2.60099
H9.72h_057	0.950638	-2.48754
H9.72h_058	0.940297	-2.62408
H9.72h_059	0.948343	-2.55204
H9.72h_060	0.949996	-2.58338
H9.72h_061	0.945991	-2.65897
H9.72h_062	0.947489	-2.60477
H9.72h_063	0.951367	-2.54133
H9.72h_064	0.952697	-2.5013
H9.72h_065	0.945735	-2.56397
H9.72h_066	0.952375	-2.51043
H9.72h_067	0.943734	-2.61909
H9.72h_068	0.948965	-2.52529
H9.72h_069	0.952811	-2.5115
H9.72h_070	0.944211	-2.60712
H9.72h_071	0.955909	-2.44105
H9.72h_072	0.950551	-2.61322
H9.72h_073	0.942204	-2.68395
H9.72h_074	0.939328	-2.72106
H9.72h_075	0.939825	-2.60326
H9.72h_077	0.954054	-2.5736
H9.72h_078	0.943009	-2.64662
H9.72h_079	0.952746	-2.49425
H9.72h_080	0.951559	-2.55704
H9.72h_081	0.949035	-2.60113
H9.72h_082	0.9536	-2.51791
H9.72h_083	0.946919	-2.65785
H9.72h_084	0.933142	-2.61139
H9.72h_085	0.945458	-2.55671
H9.72h_086	0.945629	-2.53364
H9.72h_087	0.951327	-2.53093
H9.72h_088	0.950347	-2.52402
H9.72h_089	0.943095	-2.66387
H9.72h_090	0.949325	-2.44332
H9.72h_091	0.922547	-2.64179
H9.72h_092	0.955873	-2.45587
H9.72h_093	0.952769	-2.47961
H9.72h_094	0.949518	-2.51561
H9.72h_095	0.941687	-2.68878
H9.72h_096	0.946774	-2.56267
H9.72h_097	0.934559	-2.70152
H9.72h_098	0.953933	-2.44481
H9.72h_099	0.953375	-2.51731
H9.72h_100	0.947983	-2.71226
H9.72h_101	0.953877	-2.50422
H9.72h_102	0.949856	-2.52392
H9.72h_103	0.943436	-2.63023
H9.72h_104	0.95453	-2.50216
H9.72h_105	0.949996	-2.54021
H9.72h_106	0.952156	-2.51846
H9.72h_107	0.952778	-2.50985
H9.72h_108	0.950615	-2.53652
H9.72h_109	0.944661	-2.66303
H9.72h_110	0.945486	-2.62524
H9.72h_111	0.946517	-2.58163
H9.72h_112	0.949172	-2.55685
H9.72h_113	0.950625	-2.57946
H9.72h_114	0.954248	-2.53364
H9.72h_115	0.949578	-2.5867
H9.72h_116	0.950654	-2.53619
H9.72h_117	0.935705	-2.54854
H9.72h_118	0.952902	-2.49257
H9.72h_119	0.956922	-2.47034
H9.72h_120	0.945601	-2.60224
H9.72h_121	0.953263	-2.46783
H9.72h_122	0.956646	-2.47168
H9.72h_123	0.95697	-2.43545
H9.72h_124	0.946848	-2.61428
H9.72h_125	0.953315	-2.55322
H9.72h_126	0.95641	-2.40837
H9.72h_127	0.951321	-2.56037
H9.72h_128	0.954923	-2.48974
H9.72h_129	0.947991	-2.6544
H9.72h_130	0.954094	-2.5447
H9.72h_131	0.954412	-2.49646
H9.72h_132	0.948712	-2.61298
H9.72h_133	0.942465	-2.5922
H9.72h_134	0.948445	-2.49909
H9.72h_135	0.956314	-2.46073
H9.72h_137	0.948674	-2.59637
H9.72h_138	0.944113	-2.60674
H9.72h_139	0.946762	-2.58172
H9.72h_140	0.936546	-2.59126
H9.96h_001	0.941206	-2.70294
H9.96h_002	0.938529	-2.61854
H9.96h_003	0.943887	-2.62819
H9.96h_004	0.935636	-2.69096
H9.96h_005	0.919778	-2.73264
H9.96h_006	0.927106	-2.69326
H9.96h_007	0.932628	-2.69477
H9.96h_008	0.948337	-2.65038
H9.96h_009	0.938783	-2.71677
H9.96h_010	0.9427	-2.69475
H9.96h_011	0.934388	-2.71855
H9.96h_012	0.933963	-2.75391
H9.96h_013	0.947126	-2.6374
H9.96h_014	0.940578	-2.69973
H9.96h_015	0.912601	-2.5938
H9.96h_016	0.936157	-2.73959
H9.96h_017	0.940475	-2.75093
H9.96h_018	0.939593	-2.70339
H9.96h_019	0.946077	-2.6926
H9.96h_020	0.931777	-2.69167
H9.96h_021	0.925967	-2.69595
H9.96h_022	0.936954	-2.66916
H9.96h_023	0.930721	-2.76883
H9.96h_024	0.935723	-2.74712
H9.96h_025	0.948811	-2.61532
H9.96h_026	0.934153	-2.71596
H9.96h_027	0.946644	-2.6396
H9.96h_028	0.939681	-2.69929
H9.96h_029	0.935217	-2.67519
H9.96h_030	0.943127	-2.69034
H9.96h_031	0.939872	-2.71734
H9.96h_032	0.95059	-2.5691
H9.96h_033	0.936927	-2.70392
H9.96h_034	0.938603	-2.73473
H9.96h_035	0.939266	-2.72985
H9.96h_036	0.938329	-2.73446
H9.96h_037	0.937044	-2.75289
H9.96h_038	0.944165	-2.6706
H9.96h_039	0.942094	-2.71945
H9.96h_040	0.950458	-2.63683
H9.96h_041	0.944316	-2.66802
H9.96h_042	0.944909	-2.6746
H9.96h_043	0.94463	-2.60987
H9.96h_044	0.938027	-2.73611
H9.96h_045	0.945088	-2.68337
H9.96h_046	0.943276	-2.67643
H9.96h_047	0.940833	-2.72952
H9.96h_048	0.943029	-2.73393
H9.96h_049	0.942794	-2.68726
H9.96h_050	0.941223	-2.72374
H9.96h_051	0.922113	-2.74315
H9.96h_052	0.928863	-2.7257
H9.96h_053	0.933673	-2.73411
H9.96h_054	0.936833	-2.71319
H9.96h_055	0.939897	-2.71426
H9.96h_056	0.937003	-2.76498
H9.96h_057	0.92998	-2.74587
H9.96h_058	0.931111	-2.73891
H9.96h_059	0.957254	-2.45529
H9.96h_060	0.943068	-2.69176
H9.96h_061	0.941931	-2.74251
H9.96h_062	0.943041	-2.66945
H9.96h_063	0.943998	-2.69312
H9.96h_064	0.937489	-2.73521
H9.96h_065	0.943992	-2.68243
H9.96h_066	0.932115	-2.74586
H9.96h_067	0.939247	-2.73333
H9.96h_068	0.937749	-2.70918
H9.96h_069	0.936067	-2.71111
H9.96h_070	0.933684	-2.72826
H9.96h_071	0.945686	-2.67515
H9.96h_072	0.938276	-2.73567
H9.96h_073	0.942638	-2.70748
H9.96h_074	0.931829	-2.73697
H9.96h_075	0.934249	-2.74885
H9.96h_077	0.936776	-2.74158
H9.96h_078	0.942247	-2.75035
H9.96h_079	0.94504	-2.69051
H9.96h_080	0.940494	-2.71556
H9.96h_081	0.94098	-2.66618
H9.96h_082	0.955768	-2.54354
H9.96h_083	0.950318	-2.53502
H9.96h_084	0.951723	-2.56477
H9.96h_085	0.953427	-2.51735
H9.96h_086	0.950034	-2.57049
H9.96h_087	0.953811	-2.5407
H9.96h_088	0.950595	-2.58224
H9.96h_089	0.955375	-2.45049
H9.96h_090	0.942766	-2.49183
H9.96h_091	0.955046	-2.47259
H9.96h_092	0.952193	-2.51555
H9.96h_093	0.948546	-2.58396
H9.96h_094	0.948645	-2.4882
H9.96h_095	0.954227	-2.51254
H9.96h_096	0.957091	-2.50357
H9.96h_097	0.951776	-2.53156
H9.96h_098	0.946262	-2.6281
H9.96h_099	0.95126	-2.54041
H9.96h_100	0.953098	-2.52111
H9.96h_101	0.951488	-2.52061
H9.96h_102	0.944206	-2.61075
H9.96h_103	0.950293	-2.5491
H9.96h_104	0.953287	-2.48426
H9.96h_105	0.94085	-2.62184
H9.96h_106	0.951396	-2.53721
H9.96h_107	0.949023	-2.55675
H9.96h_108	0.951011	-2.50591
H9.96h_109	0.95258	-2.48639
H9.96h_110	0.949983	-2.53751
H9.96h_111	0.952715	-2.53654
H9.96h_112	0.945487	-2.63921
H9.96h_113	0.94337	-2.64352
H9.96h_114	0.951193	-2.60414
H9.96h_115	0.912687	-2.57229
H9.96h_116	0.951083	-2.52243
H9.96h_117	0.952392	-2.51961
H9.96h_118	0.949897	-2.46879
H9.96h_119	0.948092	-2.60685
H9.96h_120	0.949187	-2.64778
H9.96h_121	0.952846	-2.47196
H9.96h_122	0.952943	-2.54011
H9.96h_123	0.952891	-2.47455
H9.96h_124	0.932029	-2.635
H9.96h_125	0.949942	-2.6301
H9.96h_126	0.948066	-2.6079
H9.96h_127	0.954184	-2.49418
H9.96h_128	0.957538	-2.44184
H9.96h_129	0.955876	-2.50165
H9.96h_130	0.946257	-2.63077
H9.96h_131	0.934366	-2.74352
H9.96h_132	0.951738	-2.63202
H9.96h_133	0.925379	-2.80437
H9.96h_134	0.930076	-2.79209
H9.96h_135	0.921937	-2.7883
H9.96h_136	0.929017	-2.80331
H9.96h_137	0.922408	-2.79503
H9.96h_138	0.935191	-2.73067
H9.96h_139	0.930415	-2.76079
H9.96h_140	0.93274	-2.77847
H9.96h_141	0.945866	-2.6693
H9.96h_142	0.944698	-2.71342
H9.96h_143	0.942443	-2.64209
H9.96h_144	0.930243	-2.72914
H9.96h_145	0.946463	-2.67106
H9.96h_146	0.922951	-2.75333
H9.96h_147	0.932477	-2.7674
H9.96h_148	0.936136	-2.68008
H9.96h_149	0.936553	-2.71237
H9.96h_150	0.933748	-2.72799
H9.96h_151	0.948701	-2.66221
H9.96h_152	0.936537	-2.74345
H9.96h_153	0.940457	-2.68457
H9.96h_154	0.940897	-2.73746
H9.96h_155	0.940834	-2.7248
H9.96h_156	0.933103	-2.7837
H9.96h_157	0.949619	-2.66809
H9.96h_158	0.9341	-2.75505
H9.96h_159	0.919231	-2.81503
H9.96h_160	0.930437	-2.74674
H9.96h_161	0.933974	-2.77566
H9.96h_162	0.928718	-2.7569
H9.96h_163	0.923459	-2.78298
H9.96h_164	0.940761	-2.69059
H9.96h_165	0.93385	-2.7098
H9.96h_166	0.938034	-2.72278
H9.96h_167	0.940008	-2.73828
H9.96h_168	0.936613	-2.72949
H9.96h_169	0.943945	-2.70475
H9.96h_170	0.945983	-2.66255
H9.96h_171	0.950968	-2.61903
H9.96h_173	0.93681	-2.78954
H9.96h_174	0.934132	-2.74183
H9.96h_175	0.939599	-2.68818
H9.96h_176	0.933955	-2.76765
H9.96h_177	0.925468	-2.72678
H9.96h_178	0.945912	-2.73833
H9.96h_179	0.922744	-2.79143
H9.96h_180	0.9436	-2.6829
H9.96h_182	0.92922	-2.72593
H9.96h_183	0.933827	-2.81703
H9.96h_184	0.929931	-2.78184
H9.96h_185	0.939737	-2.72942
H9.96h_186	0.933795	-2.59493
H9.96h_187	0.943098	-2.68678
H9.96h_188	0.940864	-2.73199
H9.96h_189	0.938392	-2.76124
H9.96h_190	0.935955	-2.66465
H9.96h_192	0.944507	-2.64719

## Sheet: Fig_3C
Sample id	Annotation (1=Cancer, 2=Control, 0=unknown)	Network entropy	Total Forman Ricci Curvature
Cy72_CD45_H02_S758_comb	1	0.823247	-2.10976
CY58_1_CD45_B02_S974_comb	1	0.844877	-2.23677
Cy71_CD45_D08_S524_comb	2	0.909505	-2.50913
Cy81_FNA_CD45_B01_S301_comb	2	0.928709	-2.51498
Cy80_II_CD45_B07_S883_comb	2	0.928932	-2.50065
Cy81_Bulk_CD45_B10_S118_comb	2	0.934162	-2.42049
Cy72_CD45_D09_S717_comb	1	0.831475	-2.16771
Cy74_CD45_A03_S387_comb	1	0.830388	-2.16791
Cy71_CD45_B05_S497_comb	2	0.926135	-2.55666
Cy80_II_CD45_C09_S897_comb	2	0.917974	-2.49492
Cy74_CD45_F09_S453_comb	1	0.830646	-2.15871
CY58_1_CD45_D03_S999_comb	1	0.835285	-2.19945
Cy72_CD45_C01_S697_comb	1	0.806565	-1.97711
Cy71_CD45_D07_S523_comb	1	0.891621	-2.51301
Cy81_FNA_CD45_C12_S228_comb	1	0.811986	-2.03612
Cy81_FNA_CD45_E05_S341_comb	2	0.939315	-2.39814
Cy74_CD45_D04_S424_comb	1	0.819585	-2.09989
Cy74_CD45_C11_S419_comb	1	0.813449	-2.08055
Cy81_Bulk_CD45_E10_S154_comb	2	0.921684	-2.4459
Cy80_II_CD45_H07_S955_comb	2	0.897425	-2.53455
CY58_1_CD45_F01_S1021_comb	1	0.860708	-2.30098
Cy81_FNA_CD45_D09_S333_comb	2	0.916036	-2.48447
Cy71_CD45_E12_S540_comb	2	0.899826	-2.49923
Cy81_FNA_CD45_D07_S235_comb	1	0.84502	-2.21653
Cy72_CD45_D07_S715_comb	1	0.838445	-2.20358
Cy72_CD45_E08_S728_comb	1	0.843171	-2.23478
Cy71_CD45_B07_S499_comb	1	0.837256	-2.24838
Cy71_CD45_G02_S554_comb	2	0.892994	-2.50108
Cy71_CD45_E03_S531_comb	1	0.835119	-2.20974
Cy74_CD45_H03_S471_comb	1	0.848871	-2.30979
Cy81_Bulk_CD45_B11_S119_comb	0	0.867446	-2.30946
Cy80_II_CD45_H09_S957_comb	2	0.933421	-2.47271
Cy72_CD45_E02_S722_comb	1	0.829685	-2.13669
Cy72_CD45_D03_S711_comb	1	0.873384	-2.40015
Cy80_II_CD45_B11_S887_comb	2	0.927804	-2.46373
Cy81_Bulk_CD45_B07_S115_comb	1	0.829306	-2.12467
Cy81_Bulk_CD45_E04_S148_comb	2	0.92638	-2.46836
CY58_1_CD45_A06_S966_comb	1	0.838606	-2.2055
Cy80_II_CD45_D11_S911_comb	2	0.938135	-2.43943
Cy81_FNA_CD45_A09_S201_comb	1	0.817133	-2.07514
Cy81_FNA_CD45_B12_S216_comb	1	0.816813	-2.07191
Cy71_CD45_B08_S500_comb	1	0.835287	-2.20374
Cy81_FNA_CD45_G10_S370_comb	2	0.889481	-2.55744
Cy71_CD45_E11_S539_comb	2	0.919551	-2.52574
Cy81_FNA_CD45_C09_S321_comb	2	0.935898	-2.4343
CY58_1_CD45_D11_S1007_comb	1	0.840074	-2.22774
Cy80_II_CD45_G07_S943_comb	2	0.935117	-2.47889
Cy72_CD45_F12_S744_comb	1	0.837071	-2.17765
Cy80_II_CD45_G05_S941_comb	1	0.884001	-2.45629
Cy72_CD45_C07_S703_comb	1	0.831526	-2.13379
Cy71_CD45_G08_S560_comb	2	0.92194	-2.57456
Cy72_CD45_H07_S763_comb	1	0.874394	-2.42204
Cy74_CD45_F07_S451_comb	1	0.838197	-2.23628
Cy71_CD45_F06_S546_comb	2	0.915554	-2.51764
Cy81_FNA_CD45_B04_S208_comb	1	0.837708	-2.20587
Cy81_Bulk_CD45_D09_S141_comb	0	0.952848	-2.16202
Cy74_CD45_C02_S410_comb	1	0.848434	-2.29387
Cy81_Bulk_CD45_D01_S133_comb	2	0.91406	-2.45993
Cy81_FNA_CD45_G01_S265_comb	1	0.853316	-2.30693
Cy81_FNA_CD45_D02_S230_comb	1	0.82598	-2.10294
Cy81_Bulk_CD45_D10_S142_comb	2	0.942137	-2.32924
CY58_1_CD45_A10_S970_comb	1	0.837359	-2.19551
Cy81_FNA_CD45_C05_S317_comb	2	0.910676	-2.51708
Cy72_CD45_D12_S720_comb	1	0.826918	-2.14145
Cy80_II_CD45_B01_S877_comb	2	0.92438	-2.47981
CY58_1_CD45_F11_S1031_comb	1	0.84222	-2.21213
Cy81_Bulk_CD45_G12_S180_comb	2	0.941737	-2.37418
Cy81_FNA_CD45_F01_S253_comb	1	0.860002	-2.32113
Cy74_CD45_A08_S392_comb	1	0.854498	-2.29633
Cy71_CD45_G06_S558_comb	1	0.849342	-2.29777
Cy74_CD45_A04_S388_comb	1	0.827064	-2.13953
CY58_1_CD45_B01_S973_comb	1	0.82649	-2.10559
CY58_1_CD45_H12_S1056_comb	1	0.934056	-2.44022
Cy81_FNA_CD45_F02_S350_comb	2	0.918153	-2.52679
CY58_1_CD45_F05_S1025_comb	1	0.822459	-2.14324
Cy71_CD45_H06_S570_comb	2	0.91953	-2.52734
Cy74_CD45_E06_S438_comb	1	0.837993	-2.2078
CY58_1_CD45_H02_S1046_comb	1	0.834083	-2.19692
Cy80_II_CD45_B09_S885_comb	2	0.916288	-2.51004
Cy72_CD45_A07_S679_comb	1	0.862239	-2.32921
Cy74_CD45_G02_S458_comb	1	0.860195	-2.35276
Cy81_FNA_CD45_H12_S384_comb	2	0.945931	-2.31182
Cy71_CD45_H05_S569_comb	1	0.838421	-2.23417
Cy72_CD45_G12_S756_comb	1	0.834518	-2.141
Cy72_CD45_B02_S686_comb	1	0.835872	-2.19522
CY58_1_CD45_B09_S981_comb	1	0.84786	-2.26422
Cy81_Bulk_CD45_E08_S152_comb	2	0.92753	-2.4663
Cy71_CD45_H07_S571_comb	0	0.853047	-2.2771
Cy74_CD45_E04_S436_comb	1	0.873368	-2.42294
Cy80_II_CD45_G09_S945_comb	2	0.920861	-2.51541
Cy81_FNA_CD45_A02_S194_comb	1	0.839645	-2.20083
Cy81_FNA_CD45_H12_S288_comb	0	0.908939	-2.55724
Cy81_FNA_CD45_A06_S198_comb	1	0.807639	-2.00225
Cy80_II_CD45_D09_S909_comb	2	0.920555	-2.51115
Cy74_CD45_F01_S445_comb	1	0.8416	-2.25519
Cy72_CD45_E06_S726_comb	1	0.840387	-2.2136
Cy72_CD45_E11_S731_comb	1	0.839696	-2.21925
Cy71_CD45_D11_S527_comb	2	0.920599	-2.51277
Cy74_CD45_D01_S421_comb	1	0.848639	-2.26304
Cy74_CD45_B08_S404_comb	1	0.809549	-2.02654
Cy72_CD45_B07_S691_comb	1	0.851146	-2.26619
Cy81_FNA_CD45_A03_S195_comb	1	0.821377	-2.09874
Cy81_FNA_CD45_G02_S266_comb	1	0.832327	-2.15355
Cy81_FNA_CD45_D11_S239_comb	1	0.843855	-2.24586
Cy81_Bulk_CD45_B09_S117_comb	2	0.940009	-2.39398
CY58_1_CD45_F10_S1030_comb	1	0.841759	-2.20793
Cy81_FNA_CD45_C06_S222_comb	1	0.820081	-2.0632
Cy72_CD45_B06_S690_comb	1	0.820096	-2.0739
Cy71_CD45_G09_S561_comb	2	0.914338	-2.55063
Cy71_CD45_F11_S551_comb	2	0.89755	-2.49139
Cy72_CD45_G09_S753_comb	1	0.840499	-2.189
Cy81_FNA_CD45_B10_S310_comb	2	0.905707	-2.5267
Cy74_CD45_B03_S399_comb	1	0.836131	-2.22313
Cy74_CD45_F08_S452_comb	1	0.82242	-2.13548
Cy71_CD45_H10_S574_comb	2	0.915593	-2.53131
Cy72_CD45_D01_S709_comb	1	0.824815	-2.13902
Cy74_CD45_H08_S476_comb	1	0.86115	-2.33736
Cy81_Bulk_CD45_C06_S126_comb	2	0.896861	-2.45213
Cy74_CD45_G01_S457_comb	1	0.845599	-2.28721
Cy74_CD45_F02_S446_comb	1	0.838709	-2.21525
Cy81_FNA_CD45_H10_S382_comb	2	0.900353	-2.48787
Cy80_II_CD45_B02_S878_comb	2	0.914082	-2.47255
Cy81_FNA_CD45_B08_S212_comb	1	0.812054	-2.03755
Cy71_CD45_D12_S528_comb	1	0.837038	-2.20344
Cy74_CD45_C03_S411_comb	1	0.842841	-2.2195
Cy71_CD45_A04_S484_comb	0	0.899165	-2.49851
Cy81_FNA_CD45_B11_S311_comb	2	0.919497	-2.53254
Cy81_Bulk_CD45_B12_S120_comb	2	0.921179	-2.46149
Cy74_CD45_H06_S474_comb	1	0.868444	-2.40515
Cy72_CD45_H06_S762_comb	1	0.83226	-2.15419
Cy81_Bulk_CD45_D05_S137_comb	1	0.831202	-2.13698
Cy71_CD45_A10_S490_comb	2	0.912469	-2.54978
Cy72_CD45_A05_S677_comb	1	0.823627	-2.12038
Cy80_II_CD45_F12_S936_comb	2	0.928183	-2.47049
Cy81_Bulk_CD45_B01_S109_comb	2	0.864045	-2.30143
Cy80_II_CD45_B06_S882_comb	2	0.939074	-2.44024
Cy71_CD45_F10_S550_comb	2	0.931484	-2.51321
Cy71_CD45_D09_S525_comb	2	0.908857	-2.51263
Cy72_CD45_G01_S745_comb	1	0.828863	-2.14516
Cy74_CD45_H12_S480_comb	1	0.911335	-2.5516
CY58_1_CD45_G11_S1043_comb	1	0.830457	-2.17886
CY58_1_CD45_D04_S1000_comb	1	0.833326	-2.17205
Cy71_CD45_D04_S520_comb	1	0.849351	-2.23694
Cy72_CD45_A11_S683_comb	1	0.852703	-2.25953
Cy81_FNA_CD45_C11_S227_comb	1	0.832942	-2.17613
Cy71_CD45_F03_S543_comb	1	0.846183	-2.27467
Cy80_II_CD45_F07_S931_comb	2	0.922595	-2.5263
Cy72_CD45_E10_S730_comb	1	0.821202	-2.14691
Cy71_CD45_E10_S538_comb	2	0.907299	-2.52062
CY58_1_CD45_F09_S1029_comb	1	0.831309	-2.17937
CY58_1_CD45_B06_S978_comb	1	0.875367	-2.41408
Cy80_II_CD45_B12_S888_comb	2	0.912434	-2.54371
CY58_1_CD45_E05_S1013_comb	1	0.847178	-2.29765
Cy71_CD45_C01_S505_comb	1	0.854789	-2.29971
Cy74_CD45_D08_S428_comb	1	0.839716	-2.22338
CY58_1_CD45_F04_S1024_comb	1	0.863628	-2.36811
Cy72_CD45_A01_S673_comb	1	0.939312	-2.3297
Cy80_II_CD45_A09_S873_comb	2	0.913327	-2.51726
CY58_1_CD45_F12_S1032_comb	1	0.841401	-2.22935
CY58_1_CD45_G09_S1041_comb	1	0.850861	-2.3026
Cy81_FNA_CD45_F04_S256_comb	1	0.825726	-2.15602
Cy74_CD45_C10_S418_comb	1	0.858066	-2.33948
Cy80_II_CD45_F11_S935_comb	2	0.92668	-2.51993
Cy74_CD45_G04_S460_comb	1	0.822029	-2.12536
CY58_1_CD45_C03_S987_comb	1	0.843025	-2.22609
Cy81_Bulk_CD45_F04_S160_comb	1	0.842664	-2.08311
Cy81_Bulk_CD45_E03_S147_comb	2	0.931974	-2.43993
Cy72_CD45_F05_S737_comb	1	0.84294	-2.21714
Cy72_CD45_G03_S747_comb	1	0.826991	-2.12166
Cy74_CD45_D03_S423_comb	1	0.837739	-2.23593
Cy80_II_CD45_D04_S904_comb	2	0.937251	-2.45279
Cy74_CD45_G03_S459_comb	1	0.825417	-2.12553
Cy81_FNA_CD45_A07_S199_comb	1	0.818391	-2.09988
Cy71_CD45_B12_S504_comb	2	0.887743	-2.52906
Cy72_CD45_B05_S689_comb	1	0.822293	-2.14516
Cy81_Bulk_CD45_A11_S107_comb	2	0.889579	-2.41859
Cy81_Bulk_CD45_C09_S129_comb	0	0.952452	-2.15277
CY58_1_CD45_A07_S967_comb	1	0.860347	-2.34052
Cy72_CD45_B09_S693_comb	1	0.84585	-2.26173
CY58_1_CD45_F03_S1023_comb	1	0.850179	-2.27159
Cy71_CD45_E02_S530_comb	2	0.904332	-2.54413
Cy71_CD45_B03_S495_comb	2	0.906531	-2.51379
Cy81_FNA_CD45_C08_S320_comb	2	0.91087	-2.51446
Cy81_Bulk_CD45_G05_S173_comb	1	0.812829	-2.02346
Cy74_CD45_G08_S464_comb	1	0.854641	-2.32888
Cy81_Bulk_CD45_G08_S176_comb	1	0.82766	-2.05625
Cy81_Bulk_CD45_C05_S125_comb	2	0.869156	-2.2939
Cy72_CD45_F02_S734_comb	1	0.842097	-2.22789
Cy74_CD45_E08_S440_comb	1	0.825338	-2.11968
Cy81_FNA_CD45_C02_S218_comb	1	0.841934	-2.22452
CY58_1_CD45_A04_S964_comb	1	0.839965	-2.23127
Cy72_CD45_C10_S706_comb	1	0.807026	-1.9467
Cy71_CD45_F01_S541_comb	2	0.903303	-2.50569
Cy81_Bulk_CD45_B04_S112_comb	2	0.932483	-2.42615
Cy74_CD45_G07_S463_comb	1	0.828622	-2.15955
Cy71_CD45_G05_S557_comb	2	0.928072	-2.52752
Cy81_Bulk_CD45_B08_S116_comb	0	0.836426	-2.16356
Cy81_FNA_CD45_A05_S197_comb	1	0.829455	-2.13706
Cy81_FNA_CD45_H05_S281_comb	1	0.825372	-2.11167
Cy81_FNA_CD45_A08_S200_comb	1	0.836388	-2.18245
Cy72_CD45_A06_S678_comb	1	0.864166	-2.33243
Cy72_CD45_F10_S742_comb	1	0.845611	-2.23887
Cy74_CD45_B06_S402_comb	1	0.825452	-2.16518
Cy74_CD45_H02_S470_comb	1	0.870617	-2.40938
CY58_1_CD45_B08_S980_comb	1	0.834961	-2.19565
Cy80_II_CD45_C12_S900_comb	1	0.866757	-2.36447
Cy74_CD45_A02_S386_comb	1	0.825783	-2.1253
Cy72_CD45_F07_S739_comb	1	0.830768	-2.13891
Cy81_FNA_CD45_F03_S351_comb	2	0.921987	-2.54248
Cy71_CD45_C08_S512_comb	1	0.834475	-2.1855
CY58_1_CD45_H08_S1052_comb	1	0.857775	-2.2808
Cy81_Bulk_CD45_B05_S113_comb	2	0.930009	-2.43534
CY58_1_CD45_F08_S1028_comb	1	0.83437	-2.19016
Cy74_CD45_C06_S414_comb	1	0.827023	-2.13268
Cy71_CD45_F07_S547_comb	2	0.909923	-2.51997
Cy72_CD45_A03_S675_comb	1	0.837746	-2.19531
Cy81_FNA_CD45_F10_S262_comb	1	0.828233	-2.13235
Cy74_CD45_E02_S434_comb	1	0.835326	-2.20554
Cy72_CD45_C03_S699_comb	1	0.844162	-2.20923
Cy81_FNA_CD45_G11_S275_comb	1	0.855146	-2.28788
Cy81_FNA_CD45_B01_S205_comb	1	0.856438	-2.31462
CY58_1_CD45_D06_S1002_comb	1	0.827708	-2.1114
Cy72_CD45_D04_S712_comb	1	0.818924	-2.09857
Cy72_CD45_C06_S702_comb	1	0.833514	-2.14392
Cy71_CD45_B04_S496_comb	0	0.900787	-2.50703
Cy74_CD45_F10_S454_comb	1	0.835628	-2.20146
Cy72_CD45_C12_S708_comb	1	0.808506	-2.02504
Cy72_CD45_E04_S724_comb	1	0.85853	-2.29266
Cy81_Bulk_CD45_E11_S155_comb	1	0.821137	-2.07336
Cy81_FNA_CD45_B02_S206_comb	1	0.827447	-2.13396
Cy80_II_CD45_C02_S890_comb	2	0.947391	-2.34762
Cy80_II_CD45_F01_S925_comb	2	0.885478	-2.48206
Cy74_CD45_D10_S430_comb	1	0.816678	-2.07082
Cy72_CD45_D11_S719_comb	1	0.82334	-2.11333
Cy72_CD45_H03_S759_comb	1	0.828406	-2.14667
Cy80_II_CD45_G10_S946_comb	1	0.893157	-2.51398
Cy81_FNA_CD45_H02_S278_comb	1	0.828831	-2.16661
Cy80_II_CD45_F08_S932_comb	1	0.878122	-2.44341
Cy80_II_CD45_E01_S913_comb	2	0.935275	-2.4831
Cy81_FNA_CD45_B02_S302_comb	2	0.920681	-2.55294
Cy72_CD45_F04_S736_comb	1	0.821569	-2.11407
CY58_1_CD45_H11_S1055_comb	1	0.833274	-2.18314
Cy71_CD45_D05_S521_comb	1	0.833095	-2.21
CY58_1_CD45_A03_S963_comb	1	0.840094	-2.21556
Cy74_CD45_E07_S439_comb	1	0.847431	-2.2715
Cy72_CD45_C02_S698_comb	1	0.839932	-2.23165
Cy81_FNA_CD45_F07_S355_comb	2	0.900321	-2.49114
Cy80_II_CD45_H11_S959_comb	2	0.909779	-2.53623
Cy81_FNA_CD45_E04_S340_comb	2	0.921991	-2.55446
Cy81_FNA_CD45_F03_S255_comb	1	0.835504	-2.20172
CY58_1_CD45_C02_S986_comb	1	0.873008	-2.39919
Cy74_CD45_F04_S448_comb	1	0.858465	-2.34648
Cy74_CD45_G10_S466_comb	1	0.828197	-2.15225
Cy81_FNA_CD45_H09_S381_comb	2	0.902017	-2.41396
Cy81_FNA_CD45_C03_S219_comb	1	0.842289	-2.22218
Cy71_CD45_F02_S542_comb	1	0.871659	-2.41239
Cy80_II_CD45_A01_S865_comb	2	0.933834	-2.49924
Cy72_CD45_F03_S735_comb	1	0.834892	-2.19966
CY58_1_CD45_C05_S989_comb	1	0.833313	-2.22431
Cy81_Bulk_CD45_F12_S168_comb	2	0.916897	-2.47744
Cy72_CD45_G11_S755_comb	1	0.872455	-2.39526
CY58_1_CD45_B11_S983_comb	1	0.83782	-2.20792
Cy81_FNA_CD45_E05_S245_comb	1	0.883947	-2.49882
Cy72_CD45_G06_S750_comb	1	0.835305	-2.1845
Cy71_CD45_E06_S534_comb	2	0.918829	-2.53767
Cy71_CD45_F04_S544_comb	1	0.850845	-2.30101
CY58_1_CD45_D07_S1003_comb	1	0.841299	-2.25926
Cy71_CD45_E07_S535_comb	1	0.842697	-2.26331
CY58_1_CD45_F06_S1026_comb	1	0.880102	-2.43673
Cy71_CD45_C12_S516_comb	2	0.942339	-2.42863
Cy81_FNA_CD45_B06_S210_comb	1	0.819211	-2.09403
CY58_1_CD45_B10_S982_comb	1	0.845663	-2.2374
Cy81_FNA_CD45_A10_S202_comb	1	0.832245	-2.20252
Cy72_CD45_A10_S682_comb	1	0.835939	-2.17718
Cy72_CD45_A12_S684_comb	1	0.825036	-2.08189
Cy71_CD45_A06_S486_comb	2	0.935969	-2.46487
CY58_1_CD45_G02_S1034_comb	1	0.82558	-2.14376
CY58_1_CD45_A05_S965_comb	1	0.885407	-2.47244
Cy80_II_CD45_E11_S923_comb	2	0.913529	-2.53141
CY58_1_CD45_G03_S1035_comb	1	0.825885	-2.15635
Cy72_CD45_D10_S718_comb	1	0.84793	-2.25479
Cy81_FNA_CD45_C01_S217_comb	0	0.865943	-2.36741
Cy81_FNA_CD45_D01_S229_comb	1	0.859716	-2.3493
Cy71_CD45_C09_S513_comb	2	0.924205	-2.49468
Cy71_CD45_E05_S533_comb	2	0.898027	-2.501
Cy72_CD45_E01_S721_comb	1	0.825756	-2.1047
Cy81_Bulk_CD45_A08_S104_comb	2	0.868392	-2.34308
Cy74_CD45_A06_S390_comb	1	0.859323	-2.34027
Cy81_FNA_CD45_F07_S259_comb	1	0.847836	-2.27822
Cy72_CD45_B12_S696_comb	1	0.823896	-2.11588
Cy71_CD45_H12_S672_comb	0	0.889199	-2.45668
Cy71_CD45_H12_S576_comb	2	0.902808	-2.56111
Cy81_Bulk_CD45_E07_S151_comb	0	0.841714	-2.09923
Cy81_Bulk_CD45_F07_S163_comb	0	0.865792	-2.33322
Cy72_CD45_D06_S714_comb	1	0.835827	-2.17531
Cy80_II_CD45_E08_S920_comb	2	0.898669	-2.48946
CY58_1_CD45_G12_S1044_comb	1	0.812987	-2.0748
CY58_1_CD45_A08_S968_comb	1	0.854391	-2.29746
Cy72_CD45_H08_S764_comb	1	0.826054	-2.12293
Cy74_CD45_C07_S415_comb	1	0.843864	-2.23564
Cy81_FNA_CD45_H05_S377_comb	2	0.897517	-2.51691
Cy72_CD45_G08_S752_comb	1	0.8283	-2.13805
Cy81_FNA_CD45_D12_S336_comb	2	0.93534	-2.44639
CY58_1_CD45_C07_S991_comb	1	0.854755	-2.30121
Cy81_Bulk_CD45_C07_S127_comb	0	0.879371	-2.40117
CY58_1_CD45_G01_S1033_comb	1	0.841229	-2.26156
Cy72_CD45_D02_S710_comb	1	0.857508	-2.31324
Cy81_FNA_CD45_G06_S270_comb	1	0.829163	-2.12969
Cy81_FNA_CD45_A11_S203_comb	1	0.821709	-2.11793
Cy71_CD45_H09_S573_comb	1	0.830284	-2.18084
Cy72_CD45_G10_S754_comb	1	0.83942	-2.17661
Cy74_CD45_G09_S465_comb	1	0.817417	-2.07371
Cy74_CD45_F11_S455_comb	1	0.797787	-1.97601
Cy71_CD45_A07_S487_comb	2	0.90411	-2.53374
Cy71_CD45_G11_S563_comb	2	0.925444	-2.55577
CY58_1_CD45_H10_S1054_comb	1	0.820415	-2.11872
CY58_1_CD45_A11_S971_comb	1	0.833742	-2.15499
Cy81_Bulk_CD45_F08_S164_comb	1	0.831108	-2.14125
Cy80_II_CD45_C03_S891_comb	1	0.865004	-2.36866
Cy72_CD45_E03_S723_comb	1	0.825943	-2.15108
Cy72_CD45_B11_S695_comb	1	0.84108	-2.20086
Cy74_CD45_D09_S429_comb	1	0.830527	-2.15026
Cy72_CD45_H09_S765_comb	1	0.802192	-1.96596
Cy81_Bulk_CD45_F05_S161_comb	2	0.924081	-2.45838
Cy72_CD45_G07_S751_comb	1	0.829204	-2.11922
Cy72_CD45_G05_S749_comb	1	0.8323	-2.15634
Cy72_CD45_E09_S729_comb	1	0.831515	-2.14833
Cy71_CD45_D03_S519_comb	1	0.826164	-2.14649
Cy81_FNA_CD45_F05_S257_comb	1	0.835717	-2.20149
Cy72_CD45_B03_S687_comb	1	0.833665	-2.19997
Cy72_CD45_C11_S707_comb	1	0.829643	-2.13013
Cy81_Bulk_CD45_E09_S153_comb	1	0.837191	-2.18522
Cy81_FNA_CD45_F12_S264_comb	1	0.816459	-2.03511
Cy81_Bulk_CD45_D08_S140_comb	2	0.909756	-2.59033
Cy80_II_CD45_A04_S868_comb	1	0.892015	-2.49092
CY58_1_CD45_G06_S1038_comb	1	0.821531	-2.13028
Cy81_FNA_CD45_B04_S304_comb	2	0.937615	-2.46382
Cy80_II_CD45_H12_S960_comb	2	0.919623	-2.5712
Cy81_FNA_CD45_H01_S373_comb	2	0.924457	-2.48856
Cy72_CD45_F01_S733_comb	1	0.819808	-2.1057
CY58_1_CD45_G07_S1039_comb	1	0.855769	-2.33344
Cy71_CD45_C07_S511_comb	2	0.925433	-2.48225
Cy81_Bulk_CD45_A12_S108_comb	2	0.935352	-2.3821
Cy80_II_CD45_A06_S870_comb	2	0.925726	-2.52519
Cy74_CD45_B02_S398_comb	1	0.8282	-2.13785
Cy71_CD45_H03_S567_comb	1	0.821306	-2.10469
CY58_1_CD45_A02_S962_comb	1	0.833955	-2.18062
Cy71_CD45_F12_S552_comb	1	0.827643	-2.16615
Cy81_Bulk_CD45_E06_S150_comb	2	0.92891	-2.4981
Cy81_Bulk_CD45_A02_S98_comb	2	0.867099	-2.34471
Cy74_CD45_A11_S395_comb	1	0.853881	-2.31144
Cy81_FNA_CD45_D06_S234_comb	1	0.81651	-2.12364
Cy71_CD45_C10_S514_comb	2	0.929334	-2.51053
Cy81_Bulk_CD45_D06_S138_comb	2	0.920041	-2.46507
CY58_1_CD45_C12_S996_comb	1	0.848082	-2.22379
Cy71_CD45_D10_S526_comb	1	0.868482	-2.40003
Cy71_CD45_C02_S506_comb	2	0.901962	-2.48102
Cy72_CD45_H01_S757_comb	1	0.800656	-1.94504
Cy72_CD45_A09_S681_comb	1	0.820666	-2.08627
Cy71_CD45_F08_S548_comb	2	0.922313	-2.50701
Cy71_CD45_C04_S508_comb	2	0.911338	-2.46424
Cy81_FNA_CD45_D11_S335_comb	2	0.930391	-2.48442
Cy71_CD45_F09_S549_comb	1	0.816908	-2.08558
Cy74_CD45_H09_S477_comb	1	0.826049	-2.13672
Cy71_CD45_H04_S568_comb	2	0.938671	-2.48307
Cy81_FNA_CD45_C10_S322_comb	2	0.912036	-2.51216
CY58_1_CD45_C10_S994_comb	1	0.837371	-2.21111
CY58_1_CD45_G04_S1036_comb	1	0.83808	-2.22509
Cy71_CD45_D01_S517_comb	2	0.913852	-2.47999
Cy81_FNA_CD45_H10_S286_comb	1	0.817632	-2.05364
Cy71_CD45_E01_S529_comb	1	0.823829	-2.10132
Cy71_CD45_A09_S489_comb	1	0.889797	-2.46903
Cy71_CD45_C06_S510_comb	1	0.850533	-2.2737
Cy71_CD45_B09_S501_comb	2	0.903809	-2.52714
Cy81_FNA_CD45_D04_S232_comb	1	0.83014	-2.16667
Cy81_FNA_CD45_G12_S276_comb	1	0.840125	-2.15822
Cy71_CD45_H03_S663_comb	0	0.851531	-2.31257
Cy74_CD45_H11_S479_comb	1	0.837665	-2.20979
Cy74_CD45_D02_S422_comb	1	0.823089	-2.12535
Cy81_FNA_CD45_A04_S196_comb	1	0.842021	-2.22324
Cy81_Bulk_CD45_G06_S174_comb	2	0.911447	-2.46302
Cy71_CD45_H11_S575_comb	2	0.929862	-2.50571
Cy81_FNA_CD45_B05_S209_comb	1	0.80873	-2.01332
Cy71_CD45_D06_S522_comb	2	0.936622	-2.46053
Cy74_CD45_H10_S478_comb	1	0.848475	-2.29053
Cy80_II_CD45_C08_S896_comb	2	0.923455	-2.47616
Cy72_CD45_G02_S746_comb	1	0.836813	-2.19886
Cy71_CD45_H01_S565_comb	2	0.880843	-2.45675
CY58_1_CD45_H01_S1045_comb	1	0.819562	-2.09625
Cy81_FNA_CD45_E01_S337_comb	2	0.902541	-2.53924
Cy71_CD45_B10_S502_comb	2	0.916477	-2.53026
Cy81_Bulk_CD45_D12_S144_comb	2	0.930778	-2.43653
Cy71_CD45_F05_S545_comb	2	0.917958	-2.55269
CY58_1_CD45_B12_S984_comb	1	0.838862	-2.20336
Cy74_CD45_C01_S409_comb	1	0.838341	-2.21964
CY58_1_CD45_B03_S975_comb	1	0.843269	-2.21683
Cy81_Bulk_CD45_G03_S171_comb	2	0.930871	-2.43297
Cy72_CD45_D08_S716_comb	1	0.820321	-2.07973
Cy72_CD45_A04_S676_comb	1	0.831493	-2.15
Cy74_CD45_D06_S426_comb	1	0.839297	-2.2256
Cy72_CD45_C05_S701_comb	1	0.837701	-2.18356
Cy81_Bulk_CD45_D11_S143_comb	2	0.933333	-2.42246
Cy74_CD45_C04_S412_comb	1	0.856105	-2.31665
Cy80_II_CD45_A08_S872_comb	1	0.870673	-2.39816
Cy80_II_CD45_G03_S939_comb	2	0.90632	-2.55996
Cy74_CD45_G06_S462_comb	1	0.850985	-2.31529
CY58_1_CD45_B04_S976_comb	1	0.84976	-2.28531
CY58_1_CD45_F07_S1027_comb	1	0.844224	-2.26836
Cy74_CD45_E09_S441_comb	1	0.829907	-2.19324
Cy71_CD45_G01_S553_comb	1	0.844272	-2.20779
Cy71_CD45_C03_S507_comb	2	0.919206	-2.50447
Cy71_CD45_H08_S572_comb	2	0.922339	-2.54929
Cy72_CD45_F08_S740_comb	1	0.840768	-2.2132
Cy81_FNA_CD45_B12_S312_comb	2	0.916668	-2.52034
Cy74_CD45_H07_S475_comb	1	0.835736	-2.19852
Cy81_FNA_CD45_H04_S376_comb	2	0.915903	-2.512
Cy81_FNA_CD45_C04_S220_comb	1	0.827366	-2.13257
Cy72_CD45_D05_S713_comb	1	0.861418	-2.33882
Cy81_Bulk_CD45_D04_S136_comb	2	0.868493	-2.30812
Cy81_FNA_CD45_H08_S380_comb	2	0.890677	-2.44742
Cy71_CD45_B11_S503_comb	2	0.918324	-2.51734
Cy71_CD45_H02_S566_comb	2	0.908057	-2.54834
Cy74_CD45_F06_S450_comb	1	0.853289	-2.32478
Cy71_CD45_G07_S559_comb	1	0.831485	-2.1682
Cy71_CD45_D02_S518_comb	1	0.865247	-2.41532
Cy80_II_CD45_C01_S889_comb	2	0.865865	-2.39193
Cy71_CD45_G03_S555_comb	2	0.9219	-2.52388
Cy72_CD45_F06_S738_comb	1	0.859865	-2.31103
Cy80_II_CD45_E12_S924_comb	2	0.940109	-2.4167
Cy74_CD45_E10_S442_comb	1	0.823845	-2.13138
Cy80_II_CD45_B08_S884_comb	2	0.944667	-2.40448
Cy80_II_CD45_E06_S918_comb	2	0.92741	-2.46573
Cy81_Bulk_CD45_C12_S132_comb	0	0.833535	-2.10647
Cy71_CD45_E08_S536_comb	2	0.914163	-2.52177
Cy74_CD45_C09_S417_comb	1	0.839036	-2.21164
Cy72_CD45_H04_S760_comb	1	0.832464	-2.15793
Cy81_FNA_CD45_D05_S233_comb	1	0.823635	-2.09838
Cy74_CD45_C08_S416_comb	1	0.820189	-2.09201
Cy71_CD45_B06_S498_comb	2	0.889304	-2.48021
Cy72_CD45_E12_S732_comb	1	0.84641	-2.22364
CY58_1_CD45_C08_S992_comb	1	0.838295	-2.23212
Cy74_CD45_E01_S433_comb	1	0.810621	-2.05705
Cy72_CD45_E05_S725_comb	1	0.834891	-2.20021
Cy80_II_CD45_A02_S866_comb	2	0.927813	-2.48049
Cy80_II_CD45_D07_S907_comb	2	0.866442	-2.37888
CY58_1_CD45_D01_S997_comb	1	0.832934	-2.17709
Cy74_CD45_B10_S406_comb	1	0.837555	-2.24176
Cy72_CD45_A08_S680_comb	1	0.820338	-2.07803
Cy72_CD45_F11_S743_comb	1	0.821845	-2.1089
Cy72_CD45_C09_S705_comb	1	0.820394	-2.09926
Cy80_II_CD45_H03_S951_comb	1	0.863656	-2.33242
Cy72_CD45_H05_S761_comb	1	0.829106	-2.12917
CY58_1_CD45_B07_S979_comb	1	0.835554	-2.17612
Cy72_CD45_G04_S748_comb	1	0.814271	-2.06147
Cy81_FNA_CD45_F10_S358_comb	2	0.935632	-2.45781
Cy81_Bulk_CD45_C08_S128_comb	1	0.833942	-2.12945
Cy71_CD45_E04_S532_comb	1	0.890294	-2.49197
Cy80_II_CD45_F10_S934_comb	2	0.925978	-2.47656
Cy81_Bulk_CD45_G02_S170_comb	2	0.881895	-2.32135
Cy80_II_CD45_D12_S912_comb	2	0.881681	-2.476
Cy72_CD45_F09_S741_comb	1	0.813816	-2.05074
Cy72_CD45_C08_S704_comb	1	0.831898	-2.16297
Cy71_CD45_A03_S483_comb	2	0.919125	-2.48082
Cy71_CD45_G04_S556_comb	1	0.847012	-2.28444
Cy81_FNA_CD45_C02_S314_comb	2	0.917594	-2.50212
Cy81_FNA_CD45_G05_S269_comb	1	0.837493	-2.20504
Cy81_FNA_CD45_H07_S283_comb	1	0.804947	-2.00826
Cy81_Bulk_CD45_E01_S145_comb	2	0.923874	-2.50331
Cy71_CD45_G10_S562_comb	1	0.858535	-2.35526
CY58_1_CD45_B05_S977_comb	1	0.83989	-2.22301
Cy81_FNA_CD45_B07_S211_comb	1	0.813532	-2.05245
CY58_1_CD45_C06_S990_comb	1	0.825607	-2.11121
Cy80_II_CD45_C04_S892_comb	2	0.928989	-2.45191
Cy81_Bulk_CD45_C11_S131_comb	2	0.901616	-2.44858
Cy71_CD45_B01_S493_comb	2	0.891663	-2.49028
Cy72_CD45_A02_S674_comb	1	0.825575	-2.12225
Cy71_CD45_E09_S537_comb	2	0.93436	-2.44452
Cy74_CD45_B04_S400_comb	1	0.862434	-2.36383
Cy72_CD45_H11_S767_comb	1	0.829857	-2.14096
Cy81_Bulk_CD45_F10_S166_comb	1	0.867315	-2.35147
Cy81_FNA_CD45_C07_S319_comb	2	0.936146	-2.41782
Cy72_CD45_H12_S864_comb	1	0.80521	-1.90554
Cy80_II_CD45_B04_S880_comb	1	0.87924	-2.43411
Cy80_II_CD45_B10_S886_comb	2	0.921499	-2.49537
Cy74_CD45_E11_S443_comb	1	0.846614	-2.27624
Cy74_CD45_H04_S472_comb	1	0.824862	-2.13966
Cy71_CD45_G12_S564_comb	2	0.899961	-2.48791
Cy72_CD45_E07_S727_comb	1	0.835263	-2.22686
Cy74_CD45_G11_S467_comb	1	0.827574	-2.17003
Cy81_FNA_CD45_H09_S285_comb	1	0.814216	-2.05209
Cy81_FNA_CD45_F05_S353_comb	2	0.872426	-2.4198
Cy74_CD45_D07_S427_comb	1	0.831401	-2.18729
cy80.Cd45.pos.PD1.pos.B09.S45.comb	1	0.876942	-2.39227
cy80.Cd45.pos.Pd1.neg.S366.H06.S366.comb	1	0.842586	-2.21784
cy80.Cd45.pos.Pd1.neg.S202.A10.S202.comb	1	0.881322	-2.36793
cy80.Cd45.pos.Pd1.neg.S201.A09.S201.comb	1	0.859872	-2.24365
cy80.Cd45.pos.Pd1.neg.S221.B05.S221.comb	1	0.870602	-2.35275
cy80.Cd45.pos.PD1.pos.A03.S15.comb	1	0.913126	-2.38431
cy80.Cd45.pos.PD1.pos.B11.S47.comb	1	0.869783	-2.366
cy80.Cd45.pos.PD1.pos.S189.H09.S189.comb	1	0.889769	-2.46834
cy80.Cd45.pos.PD1.pos.A05.S17.comb	1	0.887065	-2.41435
cy80.Cd45.pos.PD1.pos.C02.S62.comb	1	0.888572	-2.43912
cy80.Cd45.pos.PD1.pos.D12.S96.comb	1	0.892489	-2.41855
cy80.Cd45.pos.PD1.pos.S165.G09.S165.comb	1	0.881778	-2.43104
cy80.Cd45.pos.PD1.pos.S115.E07.S115.comb	1	0.870456	-2.39385
cy80.Cd45.pos.Pd1.neg.S294.E06.S294.comb	1	0.880174	-2.3494
cy80.Cd45.pos.PD1.pos.C07.S67.comb	1	0.912357	-2.47265
cy80.Cd45.pos.Pd1.neg.S228.B12.S228.comb	1	0.853097	-2.30067
cy80.Cd45.pos.Pd1.neg.S370.H10.S370.comb	1	0.873852	-2.33799
cy80.Cd45.pos.Pd1.neg.S196.A04.S196.comb	1	0.825613	-2.14928
cy80.Cd45.pos.PD1.pos.S120.E12.S120.comb	1	0.856603	-2.30889
cy80.Cd45.pos.Pd1.neg.S272.D08.S272.comb	1	0.847353	-2.2391
cy80.Cd45.pos.PD1.pos.S159.G03.S159.comb	1	0.875488	-2.40047
cy80.Cd45.pos.PD1.pos.S138.F06.S138.comb	1	0.869037	-2.37376
cy80.Cd45.pos.PD1.pos.S191.H11.S191.comb	1	0.918178	-2.51731
cy80.Cd45.pos.PD1.pos.S192.H12.S192.comb	1	0.954222	-2.16847
cy80.Cd45.pos.Pd1.neg.S251.C11.S251.comb	1	0.873175	-2.37354
cy80.Cd45.pos.PD1.pos.S162.G06.S162.comb	1	0.905703	-2.45385
cy80.Cd45.pos.PD1.pos.D02.S86.comb	1	0.876779	-2.37752
cy80.Cd45.pos.PD1.pos.S157.G01.S157.comb	1	0.912369	-2.46695
cy80.Cd45.pos.Pd1.neg.S194.A02.S194.comb	1	0.852363	-2.29776
cy80.Cd45.pos.PD1.pos.S161.G05.S161.comb	1	0.891116	-2.4494
cy80.Cd45.pos.PD1.pos.B06.S42.comb	1	0.870428	-2.35494
cy80.Cd45.pos.PD1.pos.S182.H02.S182.comb	1	0.865103	-2.36776
cy80.Cd45.pos.Pd1.neg.S248.C08.S248.comb	1	0.880624	-2.36986
cy80.Cd45.pos.PD1.pos.A02.S14.comb	1	0.888139	-2.43272
cy80.Cd45.pos.PD1.pos.S137.F05.S137.comb	1	0.885102	-2.43312
cy80.Cd45.pos.Pd1.neg.S340.G04.S340.comb	1	0.8497	-2.26433
cy80.Cd45.pos.Pd1.neg.S222.B06.S222.comb	1	0.877683	-2.3727
cy80.Cd45.pos.Pd1.neg.S224.B08.S224.comb	1	0.876208	-2.39236
cy80.Cd45.pos.Pd1.neg.S204.A12.S204.comb	1	0.860594	-2.30828
cy80.Cd45.pos.PD1.pos.A09.S21.comb	1	0.877993	-2.39654
cy80.Cd45.pos.Pd1.neg.S197.A05.S197.comb	1	0.866712	-2.26822
cy80.Cd45.pos.PD1.pos.S135.F03.S135.comb	1	0.888894	-2.42948
cy80.Cd45.pos.PD1.pos.B01.S37.comb	1	0.912165	-2.49513
cy80.Cd45.pos.Pd1.neg.S203.A11.S203.comb	1	0.859509	-2.2726
cy80.Cd45.pos.Pd1.neg.S276.D12.S276.comb	1	0.83315	-2.16613
cy80.Cd45.pos.PD1.pos.S140.F08.S140.comb	1	0.890118	-2.40686
cy80.Cd45.pos.PD1.pos.B07.S43.comb	1	0.877216	-2.39887
cy80.Cd45.pos.Pd1.neg.S275.D11.S275.comb	1	0.854808	-2.27576
cy80.Cd45.pos.Pd1.neg.S265.D01.S265.comb	1	0.869607	-2.35927
cy80.Cd45.pos.Pd1.neg.S241.C01.S241.comb	1	0.864181	-2.296
cy80.Cd45.pos.Pd1.neg.S364.H04.S364.comb	1	0.868263	-2.37256
cy80.Cd45.pos.Pd1.neg.S339.G03.S339.comb	1	0.842306	-2.24015
cy80.Cd45.pos.PD1.pos.S190.H10.S190.comb	1	0.876169	-2.39896
cy80.Cd45.pos.Pd1.neg.S337.G01.S337.comb	1	0.869434	-2.35466
cy80.Cd45.pos.PD1.pos.C12.S72.comb	1	0.918293	-2.43031
cy80.Cd45.pos.PD1.pos.D11.S95.comb	1	0.886353	-2.42169
cy80.Cd45.pos.PD1.pos.A06.S18.comb	1	0.876405	-2.38699
cy80.Cd45.pos.Pd1.neg.S243.C03.S243.comb	1	0.878334	-2.38271
cy80.Cd45.pos.PD1.pos.S136.F04.S136.comb	1	0.907534	-2.43837
cy80.Cd45.pos.PD1.pos.A07.S19.comb	1	0.891979	-2.45768
cy80.Cd45.pos.Pd1.neg.S245.C05.S245.comb	1	0.874512	-2.3278
cy80.Cd45.pos.Pd1.neg.S226.B10.S226.comb	1	0.847922	-2.23006
cy80.Cd45.pos.PD1.pos.S166.G10.S166.comb	1	0.882779	-2.4462
cy80.Cd45.pos.Pd1.neg.S297.E09.S297.comb	1	0.861503	-2.29963
cy80.Cd45.pos.Pd1.neg.S225.B09.S225.comb	1	0.871147	-2.35957
cy80.Cd45.pos.PD1.pos.S144.F12.S144.comb	1	0.866559	-2.35506
cy80.Cd45.pos.Pd1.neg.S291.E03.S291.comb	1	0.871811	-2.32696
cy80.Cd45.pos.Pd1.neg.S266.D02.S266.comb	1	0.848388	-2.26815
cy80.Cd45.pos.Pd1.neg.S342.G06.S342.comb	1	0.862478	-2.33228
cy80.Cd45.pos.Pd1.neg.S369.H09.S369.comb	1	0.859984	-2.29955
cy80.Cd45.pos.PD1.pos.S142.F10.S142.comb	1	0.86696	-2.34569
cy80.Cd45.pos.PD1.pos.D01.S85.comb	1	0.874881	-2.23038
cy80.Cd45.pos.PD1.pos.S110.E02.S110.comb	1	0.877537	-2.41168
cy80.Cd45.pos.Pd1.neg.S267.D03.S267.comb	1	0.864763	-2.31664
cy80.Cd45.pos.PD1.pos.C11.S71.comb	1	0.895639	-2.42952
cy80.Cd45.pos.PD1.pos.D09.S93.comb	1	0.895119	-2.4396
cy80.Cd45.pos.PD1.pos.B08.S44.comb	1	0.859727	-2.30803
cy80.Cd45.pos.PD1.pos.S184.H04.S184.comb	1	0.887976	-2.45852
cy80.Cd45.pos.Pd1.neg.S290.E02.S290.comb	1	0.859556	-2.32967
cy80.Cd45.pos.PD1.pos.B12.S48.comb	1	0.90385	-2.48487
cy80.Cd45.pos.Pd1.neg.S289.E01.S289.comb	1	0.855731	-2.28973
cy80.Cd45.pos.PD1.pos.S160.G04.S160.comb	1	0.88858	-2.45288
cy80.Cd45.pos.PD1.pos.S183.H03.S183.comb	1	0.87908	-2.39456
cy80.Cd45.pos.Pd1.neg.S343.G07.S343.comb	1	0.861213	-2.32325
cy80.Cd45.pos.Pd1.neg.S271.D07.S271.comb	1	0.87524	-2.38766
cy80.Cd45.pos.Pd1.neg.S273.D09.S273.comb	1	0.852465	-2.24584
cy80.Cd45.pos.Pd1.neg.S269.D05.S269.comb	1	0.863325	-2.32398
cy80.Cd45.pos.Pd1.neg.S365.H05.S365.comb	1	0.885224	-2.45369
cy80.Cd45.pos.PD1.pos.S187.H07.S187.comb	1	0.902742	-2.47304
cy80.Cd45.pos.Pd1.neg.S341.G05.S341.comb	1	0.901875	-2.40211
cy80.Cd45.pos.Pd1.neg.S200.A08.S200.comb	1	0.856905	-2.27086
cy80.Cd45.pos.Pd1.neg.S295.E07.S295.comb	1	0.865868	-2.35093
cy80.Cd45.pos.Pd1.neg.S346.G10.S346.comb	1	0.897712	-2.42018
cy80.Cd45.pos.Pd1.neg.S252.C12.S252.comb	1	0.875588	-2.38019
cy80.Cd45.pos.Pd1.neg.S299.E11.S299.comb	1	0.85013	-2.26071
cy80.Cd45.pos.PD1.pos.D05.S89.comb	1	0.880043	-2.41982
cy80.Cd45.pos.Pd1.neg.S292.E04.S292.comb	1	0.873632	-2.35506
cy80.Cd45.pos.PD1.pos.S118.E10.S118.comb	1	0.892263	-2.41108
cy80.Cd45.pos.Pd1.neg.S199.A07.S199.comb	1	0.854692	-2.23401
cy80.Cd45.pos.PD1.pos.S167.G11.S167.comb	1	0.897016	-2.46426
cy80.Cd45.pos.PD1.pos.D06.S90.comb	1	0.87576	-2.36461
cy80.Cd45.pos.PD1.pos.A08.S20.comb	1	0.889703	-2.43798
cy80.Cd45.pos.PD1.pos.B10.S46.comb	1	0.895265	-2.45296
cy80.Cd45.pos.PD1.pos.S158.G02.S158.comb	1	0.872794	-2.39639
cy80.Cd45.pos.PD1.pos.S114.E06.S114.comb	1	0.872741	-2.3979
cy80.Cd45.pos.PD1.pos.B03.S39.comb	1	0.880769	-2.40263
cy80.Cd45.pos.PD1.pos.B05.S41.comb	1	0.876241	-2.40337
cy80.Cd45.pos.Pd1.neg.S372.H12.S372.comb	1	0.943705	-2.23061
cy80.Cd45.pos.PD1.pos.S117.E09.S117.comb	1	0.887465	-2.43365
cy80.Cd45.pos.PD1.pos.C04.S64.comb	1	0.894776	-2.43306
cy80.Cd45.pos.PD1.pos.C01.S61.comb	1	0.871501	-2.3242
cy80.Cd45.pos.PD1.pos.B02.S38.comb	1	0.861806	-2.32001
cy80.Cd45.pos.PD1.pos.C05.S65.comb	1	0.880764	-2.40662
cy80.Cd45.pos.PD1.pos.S181.H01.S181.comb	1	0.895819	-2.47847
cy80.Cd45.pos.PD1.pos.S113.E05.S113.comb	1	0.859028	-2.3161
cy80.Cd45.pos.PD1.pos.B04.S40.comb	1	0.883988	-2.41996
cy80.Cd45.pos.PD1.pos.S139.F07.S139.comb	1	0.905168	-2.47621
cy80.Cd45.pos.PD1.pos.D08.S92.comb	1	0.858354	-2.31724
cy80.Cd45.pos.PD1.pos.D07.S91.comb	1	0.94099	-2.38078
cy80.Cd45.pos.PD1.pos.S111.E03.S111.comb	1	0.878398	-2.39527
cy80.Cd45.pos.Pd1.neg.S293.E05.S293.comb	1	0.909142	-2.48065
cy80.Cd45.pos.PD1.pos.S164.G08.S164.comb	1	0.871912	-2.40714
cy80.Cd45.pos.Pd1.neg.S347.G11.S347.comb	1	0.85461	-2.29319
cy80.Cd45.pos.Pd1.neg.S249.C09.S249.comb	1	0.859196	-2.31016
cy80.Cd45.pos.PD1.pos.A11.S23.comb	1	0.895527	-2.43232
cy80.Cd45.pos.Pd1.neg.S217.B01.S217.comb	1	0.84051	-2.23143
cy80.Cd45.pos.Pd1.neg.S344.G08.S344.comb	1	0.871847	-2.39001
cy80.Cd45.pos.PD1.pos.S119.E11.S119.comb	1	0.884003	-2.38729
cy80.Cd45.pos.PD1.pos.C09.S69.comb	1	0.87473	-2.40115
cy80.Cd45.pos.PD1.pos.A12.S24.comb	1	0.88819	-2.41594
cy80.Cd45.pos.Pd1.neg.S242.C02.S242.comb	1	0.870499	-2.35637
cy80.Cd45.pos.PD1.pos.S109.E01.S109.comb	1	0.872657	-2.37975
cy80.Cd45.pos.Pd1.neg.S268.D04.S268.comb	1	0.912396	-2.52977
cy80.Cd45.pos.Pd1.neg.S223.B07.S223.comb	1	0.868443	-2.33819
cy80.Cd45.pos.PD1.pos.C03.S63.comb	1	0.890414	-2.42723
cy80.Cd45.pos.PD1.pos.S143.F11.S143.comb	1	0.882697	-2.43802
cy80.Cd45.pos.Pd1.neg.S219.B03.S219.comb	1	0.880203	-2.38191
cy80.Cd45.pos.Pd1.neg.S227.B11.S227.comb	1	0.859693	-2.25695
cy80.Cd45.pos.PD1.pos.C10.S70.comb	1	0.876458	-2.38619
cy80.Cd45.pos.Pd1.neg.S361.H01.S361.comb	1	0.866519	-2.34335
cy80.Cd45.pos.PD1.pos.S116.E08.S116.comb	1	0.860769	-2.33523
cy80.Cd45.pos.PD1.pos.D10.S94.comb	1	0.857621	-2.29692
cy80.Cd45.pos.PD1.pos.S141.F09.S141.comb	1	0.879444	-2.39891
cy80.Cd45.pos.Pd1.neg.S338.G02.S338.comb	1	0.86033	-2.33572
cy80.Cd45.pos.PD1.pos.C06.S66.comb	1	0.89472	-2.46327
cy80.Cd45.pos.PD1.pos.C08.S68.comb	1	0.908125	-2.42119
cy80.Cd45.pos.PD1.pos.S112.E04.S112.comb	1	0.880706	-2.41085
cy80.Cd45.pos.Pd1.neg.S247.C07.S247.comb	1	0.865331	-2.31184
cy80.Cd45.pos.Pd1.neg.S368.H08.S368.comb	1	0.852379	-2.3033
cy80.Cd45.pos.PD1.pos.S133.F01.S133.comb	1	0.869922	-2.37875
cy80.Cd45.pos.Pd1.neg.S362.H02.S362.comb	1	0.856056	-2.31348
cy80.Cd45.pos.PD1.pos.S188.H08.S188.comb	1	0.915952	-2.53201
cy80.Cd45.pos.PD1.pos.A04.S16.comb	1	0.857767	-2.28959
cy80.Cd45.pos.PD1.pos.S168.G12.S168.comb	1	0.879775	-2.4292
cy80.Cd45.pos.PD1.pos.D03.S87.comb	1	0.856023	-2.31152
cy80.Cd45.pos.Pd1.neg.S296.E08.S296.comb	1	0.865086	-2.33178
cy79.p1.CD45.pos.PD1.neg.AS.C1.R2.C11.S515.comb	1	0.923086	-2.40927
cy79.p1.CD45.pos.PD1.neg.AS.C1.R2.B08.S500.comb	1	0.851848	-2.27237
cy79.p3.CD45.pos.PD1.pos.AS.C2.R1.G10.S466.comb	1	0.851464	-2.27354
cy79.p3.CD45.pos.PD1.pos.AS.C2.R1.G11.S467.comb	1	0.85029	-2.26639
cy79.p1.CD45.neg.PDL1.pos.AS.C1.R1.F07.S67.comb	2	0.92298	-2.4872
cy79.p1.CD45.neg.PDL1.pos.AS.C1.R1.G01.S73.comb	2	0.930008	-2.43854
cy79.p1.CD45.neg.PDL1.neg.AS.C4.R1.D09.S141.comb	2	0.910682	-2.47623
cy79.p1.CD45.neg.PDL1.neg.AS.C4.R1.D06.S138.comb	2	0.90103	-2.47333
cy79.p1.CD45.neg.PDL1.pos.AS.C1.R1.C04.S28.comb	2	0.880856	-2.36034
cy79.p1.CD45.pos.PD1.pos.AS.C5.R1.D05.S233.comb	1	0.886315	-2.42687
cy79.p1.CD45.pos.PD1.pos.AS.C5.R1.G01.S265.comb	1	0.851302	-2.29623
cy79.p1.CD45.neg.PDL1.neg.AS.C4.R1.C01.S121.comb	2	0.912844	-2.50326
cy79.p1.CD45.neg.PDL1.neg.AS.C4.R1.D02.S134.comb	2	0.888154	-2.53639
cy79.p1.CD45.neg.PDL1.neg.AS.C4.R1.F07.S163.comb	2	0.912373	-2.4825
cy79.p1.CD45.pos.PD1.neg.AS.C1.R2.G09.S561.comb	1	0.857054	-2.29899
cy79.p3.CD45.pos.PD1.pos.AS.C2.R1.C08.S416.comb	1	0.836516	-2.1996
cy79.p3.CD45.neg.PD1.pos.AS.C3.R1.C01.S313.comb	2	0.920736	-2.43273
cy79.p1.CD45.neg.PDL1.pos.AS.C1.R1.A10.S10.comb	2	0.907857	-2.4208
cy79.p1.CD45.neg.PDL1.pos.AS.C1.R1.G10.S82.comb	2	0.930993	-2.42096
cy79.p1.CD45.pos.PD1.pos.AS.C5.R1.H01.S277.comb	1	0.890437	-2.39099
cy79.p1.CD45.neg.PDL1.pos.AS.C1.R1.B07.S19.comb	2	0.914772	-2.44973
cy79.p3.CD45.pos.PD1.pos.AS.C2.R1.B10.S406.comb	1	0.864036	-2.32184
cy79.p1.CD45.pos.PD1.neg.AS.C1.R2.H08.S572.comb	1	0.868066	-2.33289
cy79.p1.CD45.pos.PD1.pos.AS.C5.R1.C02.S218.comb	1	0.879195	-2.43245
cy79.p1.CD45.pos.PD1.pos.AS.C5.R1.C08.S224.comb	1	0.869569	-2.40078
cy79.p1.CD45.neg.PDL1.neg.AS.C4.R1.B10.S118.comb	2	0.914287	-2.48122
cy79.p1.CD45.pos.PD1.neg.AS.C1.R2.B04.S496.comb	1	0.861308	-2.34073
cy79.p1.CD45.neg.PDL1.neg.AS.C4.R1.D12.S144.comb	2	0.887051	-2.43904
cy79.p1.CD45.pos.PD1.pos.AS.C5.R1.H10.S286.comb	1	0.858454	-2.32962
cy79.p1.CD45.pos.PD1.neg.AS.C1.R2.H05.S569.comb	1	0.861412	-2.30687
cy79.p1.CD45.neg.PDL1.neg.AS.C4.R1.D05.S137.comb	2	0.911583	-2.48302
cy79.p3.CD45.neg.PD1.pos.AS.C3.R1.B08.S308.comb	2	0.881509	-2.38991
cy79.p1.CD45.neg.PDL1.pos.AS.C1.R1.B12.S24.comb	2	0.914525	-2.44338
cy79.p1.CD45.neg.PDL1.pos.AS.C1.R1.B02.S14.comb	2	0.916251	-2.47139
cy79.p3.CD45.pos.PD1.pos.AS.C2.R1.F08.S452.comb	1	0.855802	-2.30355
cy79.p1.CD45.pos.PD1.neg.AS.C1.R2.F05.S545.comb	1	0.866725	-2.39673
cy79.p1.CD45.neg.PDL1.pos.AS.C1.R1.C08.S32.comb	2	0.924828	-2.45044
cy79.p1.CD45.neg.PDL1.pos.AS.C1.R1.F06.S66.comb	2	0.931504	-2.44061
cy79.p3.CD45.pos.PD1.pos.AS.C2.R1.C01.S409.comb	1	0.853708	-2.32021
cy79.p1.CD45.neg.PDL1.pos.AS.C1.R1.E01.S49.comb	2	0.914489	-2.48439
cy79.p1.CD45.neg.PDL1.neg.AS.C4.R1.F01.S157.comb	2	0.919521	-2.48574
cy79.p1.CD45.neg.PDL1.pos.AS.C1.R1.D09.S45.comb	2	0.891767	-2.4126
cy79.p3.CD45.pos.PD1.pos.AS.C2.R1.A08.S392.comb	1	0.843803	-2.22064
cy79.p3.CD45.pos.PD1.pos.AS.C2.R1.D12.S432.comb	1	0.864135	-2.35465
cy79.p1.CD45.pos.PD1.pos.AS.C5.R1.H03.S279.comb	1	0.847305	-2.24228
cy79.p1.CD45.neg.PDL1.neg.AS.C4.R1.H01.S181.comb	2	0.91828	-2.47571
cy79.p1.CD45.neg.PDL1.pos.AS.C1.R1.A04.S4.comb	2	0.909699	-2.449
cy79.p3.CD45.pos.PD1.pos.AS.C2.R1.C04.S412.comb	1	0.873048	-2.41948
cy79.p1.CD45.neg.PDL1.pos.AS.C1.R1.B08.S20.comb	2	0.918675	-2.47816
cy79.p3.CD45.neg.PD1.pos.AS.C3.R1.D11.S335.comb	2	0.904257	-2.41932
cy79.p3.CD45.neg.PD1.pos.AS.C3.R1.D10.S334.comb	2	0.864972	-2.29766
cy79.p3.CD45.neg.PD1.pos.AS.C3.R1.H01.S373.comb	2	0.86209	-2.31242
cy79.p1.CD45.neg.PDL1.neg.AS.C4.R1.F03.S159.comb	2	0.914742	-2.47706
cy79.p3.CD45.pos.PD1.pos.AS.C2.R1.C11.S419.comb	1	0.840049	-2.21146
cy79.p1.CD45.neg.PDL1.pos.AS.C1.R1.E08.S56.comb	2	0.932838	-2.41034
cy79.p1.CD45.pos.PD1.neg.AS.C1.R2.B12.S504.comb	1	0.842108	-2.24998
cy79.p1.CD45.pos.PD1.pos.AS.C5.R1.G08.S272.comb	1	0.877396	-2.40883
cy79.p1.CD45.neg.PDL1.pos.AS.C1.R1.A07.S7.comb	2	0.910101	-2.43664
cy79.p1.CD45.neg.PDL1.neg.AS.C4.R1.B11.S119.comb	2	0.900061	-2.51511
cy79.p3.CD45.neg.PD1.pos.AS.C3.R1.D04.S328.comb	1	0.834719	-2.1762
cy79.p1.CD45.neg.PDL1.neg.AS.C4.R1.G02.S170.comb	2	0.91353	-2.46111
cy79.p1.CD45.pos.PD1.neg.AS.C1.R2.E11.S539.comb	1	0.865806	-2.37954
cy79.p1.CD45.pos.PD1.neg.AS.C1.R2.E06.S534.comb	1	0.839122	-2.2282
cy79.p3.CD45.pos.PD1.pos.AS.C2.R1.B02.S398.comb	1	0.876102	-2.35436
cy79.p3.CD45.pos.PD1.pos.AS.C2.R1.F04.S448.comb	1	0.849218	-2.28867
cy79.p1.CD45.pos.PD1.pos.AS.C5.R1.C10.S226.comb	1	0.875535	-2.42022
cy79.p1.CD45.pos.PD1.neg.AS.C1.R2.G02.S554.comb	1	0.871219	-2.36437
cy79.p3.CD45.neg.PD1.pos.AS.C3.R1.H03.S375.comb	2	0.903605	-2.43803
cy79.p1.CD45.neg.PDL1.neg.AS.C4.R1.F11.S167.comb	2	0.897893	-2.36833
cy79.p1.CD45.pos.PD1.pos.AS.C5.R1.G09.S273.comb	1	0.848745	-2.27858
cy79.p3.CD45.neg.PD1.pos.AS.C3.R1.C04.S316.comb	2	0.915563	-2.47866
cy79.p1.CD45.neg.PDL1.neg.AS.C4.R1.F06.S162.comb	2	0.910466	-2.47483
cy79.p1.CD45.pos.PD1.pos.AS.C5.R1.H05.S281.comb	1	0.865934	-2.35851
cy79.p1.CD45.pos.PD1.pos.AS.C5.R1.B06.S210.comb	1	0.855672	-2.35085
cy79.p1.CD45.pos.PD1.neg.AS.C1.R2.C03.S507.comb	1	0.870465	-2.3719
cy79.p1.CD45.pos.PD1.pos.AS.C5.R1.D07.S235.comb	1	0.8903	-2.45202
cy79.p1.CD45.neg.PDL1.neg.AS.C4.R1.A12.S108.comb	2	0.889575	-2.45588
cy79.p3.CD45.neg.PD1.pos.AS.C3.R1.B04.S304.comb	2	0.901287	-2.43781
cy79.p1.CD45.neg.PDL1.neg.AS.C4.R1.F04.S160.comb	2	0.903398	-2.46261
cy79.p1.CD45.neg.PDL1.neg.AS.C4.R1.C08.S128.comb	2	0.912847	-2.48182
cy79.p3.CD45.pos.PD1.pos.AS.C2.R1.F09.S453.comb	1	0.840483	-2.24393
cy79.p1.CD45.neg.PDL1.pos.AS.C1.R1.F03.S63.comb	2	0.916519	-2.49482
cy79.p1.CD45.neg.PDL1.neg.AS.C4.R1.H07.S187.comb	2	0.897897	-2.48766
cy79.p1.CD45.neg.PDL1.neg.AS.C4.R1.B07.S115.comb	2	0.926137	-2.45459
cy79.p1.CD45.neg.PDL1.neg.AS.C4.R1.G04.S172.comb	2	0.907246	-2.47902
cy79.p1.CD45.pos.PD1.neg.AS.C1.R2.F09.S549.comb	1	0.860975	-2.3155
cy79.p1.CD45.neg.PDL1.pos.AS.C1.R1.G07.S79.comb	2	0.938216	-2.36747
cy79.p1.CD45.neg.PDL1.neg.AS.C4.R1.G12.S180.comb	2	0.870224	-2.46157
cy79.p3.CD45.neg.PD1.pos.AS.C3.R1.B10.S310.comb	2	0.8851	-2.41838
cy79.p1.CD45.pos.PD1.pos.AS.C5.R1.G11.S275.comb	1	0.853399	-2.31601
cy79.p1.CD45.pos.PD1.neg.AS.C1.R2.E07.S535.comb	1	0.853836	-2.30243
cy79.p1.CD45.pos.PD1.pos.AS.C5.R1.A10.S202.comb	1	0.864297	-2.37453
cy79.p1.CD45.neg.PDL1.pos.AS.C1.R1.G03.S75.comb	2	0.92283	-2.45206
cy79.p1.CD45.pos.PD1.pos.AS.C5.R1.C07.S223.comb	1	0.833196	-2.14201
cy79.p1.CD45.pos.PD1.pos.AS.C5.R1.F10.S262.comb	1	0.857038	-2.32341
cy79.p1.CD45.neg.PDL1.pos.AS.C1.R1.G09.S81.comb	2	0.919845	-2.48008
cy79.p1.CD45.pos.PD1.neg.AS.C1.R2.H04.S568.comb	1	0.88156	-2.41876
cy79.p3.CD45.neg.PD1.pos.AS.C3.R1.B11.S311.comb	0	0.871814	-2.38859
cy79.p1.CD45.neg.PDL1.neg.AS.C4.R1.B04.S112.comb	2	0.913598	-2.51418
cy79.p1.CD45.neg.PDL1.pos.AS.C1.R1.C10.S34.comb	2	0.921624	-2.46224
cy79.p1.CD45.pos.PD1.neg.AS.C1.R2.B03.S495.comb	1	0.873899	-2.38605
cy79.p1.CD45.pos.PD1.neg.AS.C1.R2.E04.S532.comb	1	0.859301	-2.34292
cy79.p3.CD45.pos.PD1.pos.AS.C2.R1.B08.S404.comb	1	0.870402	-2.34552
cy79.p1.CD45.neg.PDL1.pos.AS.C1.R1.E11.S59.comb	2	0.925163	-2.457
cy79.p1.CD45.neg.PDL1.neg.AS.C4.R1.C07.S127.comb	2	0.91936	-2.46462
cy79.p1.CD45.neg.PDL1.pos.AS.C1.R1.D10.S46.comb	2	0.924257	-2.45374
cy79.p1.CD45.neg.PDL1.pos.AS.C1.R1.G06.S78.comb	2	0.930082	-2.4421
cy79.p3.CD45.pos.PD1.pos.AS.C2.R1.F12.S456.comb	1	0.848271	-2.25445
cy79.p1.CD45.pos.PD1.neg.AS.C1.R2.G06.S558.comb	1	0.864139	-2.3417
cy79.p1.CD45.pos.PD1.pos.AS.C5.R1.B09.S213.comb	1	0.841307	-2.26346
cy79.p3.CD45.pos.PD1.pos.AS.C2.R1.B12.S408.comb	1	0.865145	-2.30772
cy79.p3.CD45.neg.PD1.pos.AS.C3.R1.H02.S374.comb	2	0.922558	-2.44218
cy79.p1.CD45.pos.PD1.pos.AS.C5.R1.H12.S288.comb	1	0.915599	-2.22477
cy79.p1.CD45.neg.PDL1.neg.AS.C4.R1.B09.S117.comb	2	0.916742	-2.49398
cy79.p1.CD45.pos.PD1.neg.AS.C1.R2.C12.S516.comb	1	0.844638	-2.2321
cy79.p3.CD45.pos.PD1.pos.AS.C2.R1.G04.S460.comb	1	0.868922	-2.36733
cy79.p3.CD45.pos.PD1.pos.AS.C2.R1.B01.S397.comb	1	0.863604	-2.27656
cy79.p1.CD45.neg.PDL1.neg.AS.C4.R1.H09.S189.comb	2	0.911981	-2.46567
cy79.p3.CD45.pos.PD1.pos.AS.C2.R1.E01.S433.comb	1	0.830981	-2.16682
cy79.p3.CD45.pos.PD1.pos.AS.C2.R1.B03.S399.comb	1	0.889417	-2.48288
cy79.p1.CD45.pos.PD1.pos.AS.C5.R1.B08.S212.comb	1	0.903231	-2.53896
cy79.p3.CD45.neg.PD1.pos.AS.C3.R1.B06.S306.comb	2	0.912956	-2.47131
cy79.p1.CD45.pos.PD1.pos.AS.C5.R1.B02.S206.comb	1	0.859162	-2.32963
cy79.p3.CD45.pos.PD1.pos.AS.C2.R1.C10.S418.comb	1	0.891436	-2.45888
cy79.p3.CD45.neg.PD1.pos.AS.C3.R1.C05.S317.comb	2	0.902593	-2.44008
cy79.p3.CD45.neg.PD1.pos.AS.C3.R1.D07.S331.comb	2	0.885176	-2.44683
cy79.p3.CD45.pos.PD1.pos.AS.C2.R1.D02.S422.comb	1	0.867529	-2.36223
cy79.p1.CD45.neg.PDL1.neg.AS.C4.R1.A10.S106.comb	2	0.913561	-2.49709
cy79.p1.CD45.pos.PD1.neg.AS.C1.R2.G03.S555.comb	1	0.860823	-2.31317
cy79.p1.CD45.neg.PDL1.pos.AS.C1.R1.G08.S80.comb	2	0.909171	-2.50026
cy79.p1.CD45.neg.PDL1.pos.AS.C1.R1.E04.S52.comb	2	0.915101	-2.48488
cy79.p1.CD45.pos.PD1.neg.AS.C1.R2.D08.S524.comb	1	0.866099	-2.34142
cy79.p1.CD45.pos.PD1.pos.AS.C5.R1.F09.S261.comb	1	0.869708	-2.39677
cy79.p3.CD45.neg.PD1.pos.AS.C3.R1.E11.S347.comb	2	0.927118	-2.43854
cy79.p1.CD45.pos.PD1.pos.AS.C5.R1.D08.S236.comb	1	0.852034	-2.29588
cy79.p1.CD45.neg.PDL1.pos.AS.C1.R1.A12.S12.comb	1	0.841453	-2.18283
cy79.p1.CD45.pos.PD1.pos.AS.C5.R1.F05.S257.comb	1	0.86851	-2.36705
cy79.p1.CD45.neg.PDL1.pos.AS.C1.R1.B04.S16.comb	2	0.909703	-2.45244
cy79.p3.CD45.pos.PD1.pos.AS.C2.R1.F03.S447.comb	1	0.848944	-2.29569
cy79.p3.CD45.pos.PD1.pos.AS.C2.R1.F10.S454.comb	1	0.854784	-2.29593
cy79.p1.CD45.pos.PD1.pos.AS.C5.R1.H07.S283.comb	1	0.856925	-2.28841
cy79.p1.CD45.pos.PD1.pos.AS.C5.R1.F03.S255.comb	1	0.872935	-2.41257
cy79.p1.CD45.pos.PD1.neg.AS.C1.R2.H10.S574.comb	1	0.857955	-2.30944
cy79.p3.CD45.neg.PD1.pos.AS.C3.R1.D08.S332.comb	2	0.869168	-2.29672
cy79.p3.CD45.neg.PD1.pos.AS.C3.R1.F03.S351.comb	2	0.917317	-2.46926
cy79.p1.CD45.pos.PD1.neg.AS.C1.R2.B11.S503.comb	1	0.841531	-2.21485
cy79.p3.CD45.pos.PD1.pos.AS.C2.R1.E05.S437.comb	1	0.843427	-2.24376
cy79.p1.CD45.neg.PDL1.neg.AS.C4.R1.C05.S125.comb	2	0.909814	-2.45921
cy79.p1.CD45.pos.PD1.neg.AS.C1.R2.G08.S560.comb	1	0.877848	-2.38227
cy79.p3.CD45.pos.PD1.pos.AS.C2.R1.E08.S440.comb	1	0.860517	-2.34277
cy79.p3.CD45.pos.PD1.pos.AS.C2.R1.E07.S439.comb	1	0.834781	-2.19814
cy79.p1.CD45.neg.PDL1.pos.AS.C1.R1.E05.S53.comb	2	0.919561	-2.42357
cy79.p1.CD45.neg.PDL1.neg.AS.C4.R1.E01.S145.comb	2	0.892637	-2.49777
cy79.p1.CD45.neg.PDL1.pos.AS.C1.R1.A11.S11.comb	2	0.908116	-2.4468
cy79.p1.CD45.neg.PDL1.pos.AS.C1.R1.G05.S77.comb	2	0.932439	-2.44228
cy79.p1.CD45.pos.PD1.neg.AS.C1.R2.D02.S518.comb	1	0.857993	-2.32559
cy79.p1.CD45.pos.PD1.neg.AS.C1.R2.D10.S526.comb	1	0.856987	-2.28727
cy79.p1.CD45.neg.PDL1.pos.AS.C1.R1.G11.S83.comb	2	0.896844	-2.44426
cy79.p3.CD45.neg.PD1.pos.AS.C3.R1.G06.S366.comb	2	0.910815	-2.49292
cy79.p3.CD45.neg.PD1.pos.AS.C3.R1.G01.S361.comb	2	0.860375	-2.2937
cy79.p1.CD45.pos.PD1.pos.AS.C5.R1.C01.S217.comb	0	0.890038	-2.44348
cy79.p1.CD45.neg.PDL1.pos.AS.C1.R1.F10.S70.comb	2	0.918363	-2.50258
cy79.p1.CD45.neg.PDL1.pos.AS.C1.R1.F02.S62.comb	2	0.919158	-2.4734
cy79.p1.CD45.neg.PDL1.pos.AS.C1.R1.E02.S50.comb	2	0.922233	-2.47554
cy79.p1.CD45.neg.PDL1.neg.AS.C4.R1.C12.S132.comb	2	0.903321	-2.49578
cy79.p1.CD45.neg.PDL1.pos.AS.C1.R1.A06.S6.comb	2	0.911797	-2.44439
cy79.p1.CD45.neg.PDL1.neg.AS.C4.R1.B05.S113.comb	2	0.912716	-2.46411
cy79.p3.CD45.pos.PD1.pos.AS.C2.R1.A10.S394.comb	1	0.874378	-2.33003
cy79.p1.CD45.pos.PD1.pos.AS.C5.R1.D11.S239.comb	0	0.905887	-2.52167
cy79.p1.CD45.pos.PD1.pos.AS.C5.R1.C04.S220.comb	1	0.853519	-2.3147
cy79.p3.CD45.pos.PD1.pos.AS.C2.R1.G12.S468.comb	1	0.853965	-2.2809
cy79.p1.CD45.pos.PD1.neg.AS.C1.R2.B06.S498.comb	1	0.849504	-2.291
cy79.p1.CD45.pos.PD1.neg.AS.C1.R2.E09.S537.comb	1	0.861153	-2.34234
cy79.p1.CD45.neg.PDL1.pos.AS.C1.R1.A09.S9.comb	0	0.898907	-2.43912
cy79.p1.CD45.neg.PDL1.neg.AS.C4.R1.A02.S98.comb	2	0.94025	-2.32153
cy79.p1.CD45.neg.PDL1.neg.AS.C4.R1.G09.S177.comb	2	0.925683	-2.44221
cy79.p3.CD45.neg.PD1.pos.AS.C3.R1.D02.S326.comb	2	0.890171	-2.42901
cy79.p1.CD45.neg.PDL1.neg.AS.C4.R1.C04.S124.comb	2	0.906459	-2.45707
cy79.p1.CD45.pos.PD1.neg.AS.C1.R2.C06.S510.comb	1	0.85721	-2.3106
cy79.p1.CD45.pos.PD1.neg.AS.C1.R2.C04.S508.comb	1	0.843309	-2.22681
cy79.p1.CD45.pos.PD1.neg.AS.C1.R2.F07.S547.comb	1	0.854288	-2.29972
cy79.p1.CD45.pos.PD1.pos.AS.C5.R1.D02.S230.comb	1	0.875063	-2.40145
cy79.p1.CD45.neg.PDL1.neg.AS.C4.R1.B03.S111.comb	2	0.901176	-2.54872
cy79.p3.CD45.pos.PD1.pos.AS.C2.R1.G01.S457.comb	1	0.844486	-2.17191
cy79.p1.CD45.pos.PD1.pos.AS.C5.R1.G06.S270.comb	1	0.901011	-2.51672
cy79.p3.CD45.neg.PD1.pos.AS.C3.R1.E03.S339.comb	2	0.899028	-2.43351
cy79.p1.CD45.pos.PD1.neg.AS.C1.R2.G10.S562.comb	1	0.847117	-2.2488
cy79.p1.CD45.neg.PDL1.neg.AS.C4.R1.C06.S126.comb	2	0.912762	-2.47453
cy79.p1.CD45.neg.PDL1.neg.AS.C4.R1.C09.S129.comb	2	0.926972	-2.45453
cy79.p1.CD45.pos.PD1.pos.AS.C5.R1.G04.S268.comb	1	0.870215	-2.38849
cy79.p3.CD45.neg.PD1.pos.AS.C3.R1.C12.S324.comb	2	0.900135	-2.47005
cy79.p1.CD45.neg.PDL1.neg.AS.C4.R1.A08.S104.comb	2	0.907371	-2.47927
cy79.p1.CD45.pos.PD1.pos.AS.C5.R1.D01.S229.comb	1	0.859004	-2.3193
cy79.p1.CD45.neg.PDL1.pos.AS.C1.R1.G02.S74.comb	2	0.910413	-2.52198
cy79.p3.CD45.neg.PD1.pos.AS.C3.R1.D03.S327.comb	2	0.892092	-2.40938
cy79.p3.CD45.pos.PD1.pos.AS.C2.R1.A11.S395.comb	1	0.8447	-2.26954
cy79.p1.CD45.neg.PDL1.pos.AS.C1.R1.E09.S57.comb	0	0.883107	-2.26556
cy79.p1.CD45.neg.PDL1.neg.AS.C4.R1.G07.S175.comb	2	0.917266	-2.49445
cy79.p1.CD45.pos.PD1.pos.AS.C5.R1.H02.S278.comb	1	0.869004	-2.36545
cy79.p1.CD45.pos.PD1.pos.AS.C5.R1.G03.S267.comb	1	0.857013	-2.33981
cy79.p1.CD45.pos.PD1.pos.AS.C5.R1.G02.S266.comb	1	0.889422	-2.452
cy79.p3.CD45.neg.PD1.pos.AS.C3.R1.B12.S312.comb	2	0.910402	-2.45923
cy79.p3.CD45.neg.PD1.pos.AS.C3.R1.G11.S371.comb	2	0.879726	-2.31423
cy79.p1.CD45.pos.PD1.neg.AS.C1.R2.H07.S571.comb	1	0.862684	-2.30825
cy79.p3.CD45.pos.PD1.pos.AS.C2.R1.F05.S449.comb	1	0.842641	-2.24166
cy79.p3.CD45.neg.PD1.pos.AS.C3.R1.F08.S356.comb	2	0.888226	-2.45044
cy79.p1.CD45.pos.PD1.neg.AS.C1.R2.D03.S519.comb	1	0.862764	-2.33842
cy79.p1.CD45.pos.PD1.neg.AS.C1.R2.D07.S523.comb	1	0.84212	-2.24869
cy79.p3.CD45.neg.PD1.pos.AS.C3.R1.G03.S363.comb	2	0.907019	-2.4547
cy79.p1.CD45.pos.PD1.pos.AS.C5.R1.F04.S256.comb	1	0.879456	-2.43639
cy79.p1.CD45.pos.PD1.neg.AS.C1.R2.D12.S528.comb	1	0.856156	-2.31622
cy79.p1.CD45.pos.PD1.pos.AS.C5.R1.D03.S231.comb	1	0.874238	-2.41137
cy79.p1.CD45.neg.PDL1.neg.AS.C4.R1.F08.S164.comb	2	0.915992	-2.47495
cy79.p1.CD45.neg.PDL1.neg.AS.C4.R1.H04.S184.comb	2	0.876484	-2.48962
cy79.p3.CD45.neg.PD1.pos.AS.C3.R1.C09.S321.comb	2	0.918122	-2.48071
cy79.p1.CD45.neg.PDL1.neg.AS.C4.R1.C03.S123.comb	2	0.908508	-2.48092
cy79.p1.CD45.pos.PD1.pos.AS.C5.R1.B04.S208.comb	1	0.888558	-2.46074
cy79.p1.CD45.pos.PD1.neg.AS.C1.R2.C02.S506.comb	1	0.874379	-2.3839
cy79.p1.CD45.neg.PDL1.neg.AS.C4.R1.F12.S168.comb	2	0.908645	-2.45689
cy79.p3.CD45.pos.PD1.pos.AS.C2.R1.C06.S414.comb	1	0.828638	-2.17395
cy79.p1.CD45.neg.PDL1.neg.AS.C4.R1.B01.S109.comb	2	0.909199	-2.50897
cy79.p1.CD45.neg.PDL1.neg.AS.C4.R1.D08.S140.comb	2	0.875107	-2.39426
cy79.p1.CD45.neg.PDL1.neg.AS.C4.R1.D10.S142.comb	2	0.917484	-2.51492
cy79.p1.CD45.pos.PD1.neg.AS.C1.R2.C10.S514.comb	1	0.850372	-2.23438
cy79.p1.CD45.neg.PDL1.neg.AS.C4.R1.B06.S114.comb	2	0.922326	-2.46337
cy79.p3.CD45.neg.PD1.pos.AS.C3.R1.G10.S370.comb	2	0.876101	-2.38028
cy79.p1.CD45.pos.PD1.neg.AS.C1.R2.E08.S536.comb	1	0.866422	-2.38204
cy79.p1.CD45.neg.PDL1.pos.AS.C1.R1.B06.S18.comb	2	0.924266	-2.45766
cy79.p3.CD45.neg.PD1.pos.AS.C3.R1.C08.S320.comb	2	0.90851	-2.4203
cy79.p3.CD45.neg.PD1.pos.AS.C3.R1.F09.S357.comb	2	0.901449	-2.47337
cy79.p1.CD45.pos.PD1.pos.AS.C5.R1.D10.S238.comb	1	0.870688	-2.37466
cy79.p3.CD45.pos.PD1.pos.AS.C2.R1.B07.S403.comb	1	0.868874	-2.39601
cy79.p1.CD45.pos.PD1.pos.AS.C5.R1.H11.S287.comb	1	0.923784	-2.4901
cy79.p1.CD45.pos.PD1.neg.AS.C1.R2.B10.S502.comb	1	0.862927	-2.32679
cy79.p1.CD45.neg.PDL1.pos.AS.C1.R1.G12.S84.comb	2	0.932942	-2.3727
cy79.p3.CD45.neg.PD1.pos.AS.C3.R1.E12.S348.comb	2	0.891234	-2.42062
cy79.p3.CD45.pos.PD1.pos.AS.C2.R1.B06.S402.comb	1	0.860661	-2.33488
cy79.p3.CD45.pos.PD1.pos.AS.C2.R1.G08.S464.comb	1	0.904722	-2.52123
cy79.p3.CD45.pos.PD1.pos.AS.C2.R1.F06.S450.comb	1	0.842954	-2.24286
cy79.p1.CD45.pos.PD1.neg.AS.C1.R2.C08.S512.comb	1	0.872795	-2.39268
cy79.p1.CD45.neg.PDL1.pos.AS.C1.R1.D07.S43.comb	2	0.91552	-2.4568
cy79.p3.CD45.neg.PD1.pos.AS.C3.R1.C10.S322.comb	2	0.898271	-2.4404
cy79.p1.CD45.pos.PD1.neg.AS.C1.R2.E05.S533.comb	1	0.868728	-2.40632
cy79.p1.CD45.pos.PD1.neg.AS.C1.R2.G11.S563.comb	1	0.867465	-2.36065
cy79.p1.CD45.neg.PDL1.pos.AS.C1.R1.D11.S47.comb	2	0.915851	-2.46828
cy79.p3.CD45.neg.PD1.pos.AS.C3.R1.H06.S378.comb	2	0.890785	-2.47206
cy79.p1.CD45.neg.PDL1.neg.AS.C4.R1.G01.S169.comb	2	0.902807	-2.49188
cy79.p1.CD45.neg.PDL1.neg.AS.C4.R1.A09.S105.comb	2	0.91684	-2.48667
cy79.p3.CD45.pos.PD1.pos.AS.C2.R1.E12.S444.comb	1	0.828223	-2.13619
cy79.p1.CD45.neg.PDL1.neg.AS.C4.R1.C11.S131.comb	2	0.907095	-2.48007
cy79.p1.CD45.pos.PD1.pos.AS.C5.R1.B10.S214.comb	1	0.866667	-2.37021
cy79.p3.CD45.pos.PD1.pos.AS.C2.R1.D08.S428.comb	1	0.855445	-2.31378
cy79.p1.CD45.neg.PDL1.pos.AS.C1.R1.E06.S54.comb	2	0.922619	-2.45855
cy79.p3.CD45.neg.PD1.pos.AS.C3.R1.E06.S342.comb	2	0.90592	-2.42177
cy79.p1.CD45.neg.PDL1.pos.AS.C1.R1.A08.S8.comb	2	0.923824	-2.41251
cy79.p1.CD45.neg.PDL1.pos.AS.C1.R1.A03.S3.comb	2	0.929678	-2.41261
cy79.p1.CD45.neg.PDL1.neg.AS.C4.R1.H12.S192.comb	2	0.94304	-2.26235
cy79.p1.CD45.neg.PDL1.neg.AS.C4.R1.H06.S186.comb	2	0.912343	-2.48387
cy79.p3.CD45.neg.PD1.pos.AS.C3.R1.A03.S291.comb	2	0.908486	-2.49473
cy79.p1.CD45.neg.PDL1.pos.AS.C1.R1.C09.S33.comb	2	0.928207	-2.43793
cy79.p1.CD45.pos.PD1.neg.AS.C1.R2.F03.S543.comb	1	0.882681	-2.44725
cy79.p3.CD45.neg.PD1.pos.AS.C3.R1.E02.S338.comb	2	0.9147	-2.44414
cy79.p1.CD45.neg.PDL1.neg.AS.C4.R1.H08.S188.comb	2	0.910595	-2.4666
cy79.p1.CD45.pos.PD1.neg.AS.C1.R2.E12.S540.comb	1	0.873387	-2.39622
cy79.p3.CD45.pos.PD1.pos.AS.C2.R1.F02.S446.comb	1	0.880862	-2.39812
cy79.p3.CD45.pos.PD1.pos.AS.C2.R1.G07.S463.comb	1	0.832764	-2.19687
cy79.p3.CD45.pos.PD1.pos.AS.C2.R1.B09.S405.comb	1	0.873461	-2.40993
cy79.p1.CD45.neg.PDL1.neg.AS.C4.R1.A04.S100.comb	2	0.897364	-2.45825
cy79.p3.CD45.pos.PD1.pos.AS.C2.R1.D01.S421.comb	1	0.848072	-2.29347
cy79.p1.CD45.pos.PD1.neg.AS.C1.R2.E03.S531.comb	1	0.8665	-2.37277
cy79.p1.CD45.neg.PDL1.pos.AS.C1.R1.D01.S37.comb	2	0.896044	-2.45959
cy79.p1.CD45.pos.PD1.pos.AS.C5.R1.C03.S219.comb	1	0.875258	-2.40602
cy79.p1.CD45.neg.PDL1.pos.AS.C1.R1.C07.S31.comb	2	0.918127	-2.45435
cy79.p1.CD45.pos.PD1.pos.AS.C5.R1.C09.S225.comb	1	0.864155	-2.35355
cy79.p3.CD45.neg.PD1.pos.AS.C3.R1.C02.S314.comb	2	0.884405	-2.40216
cy79.p1.CD45.pos.PD1.neg.AS.C1.R2.C05.S509.comb	1	0.881775	-2.4194
cy79.p3.CD45.neg.PD1.pos.AS.C3.R1.G12.S372.comb	2	0.928716	-2.39671
cy79.p1.CD45.pos.PD1.neg.AS.C1.R2.E10.S538.comb	1	0.868926	-2.38568
cy79.p3.CD45.neg.PD1.pos.AS.C3.R1.C07.S319.comb	1	0.883982	-2.39661
cy79.p3.CD45.neg.PD1.pos.AS.C3.R1.F12.S360.comb	2	0.901752	-2.4686
cy79.p3.CD45.neg.PD1.pos.AS.C3.R1.E10.S346.comb	2	0.917172	-2.45431
cy79.p1.CD45.pos.PD1.pos.AS.C5.R1.G05.S269.comb	1	0.88041	-2.43879
cy79.p1.CD45.neg.PDL1.neg.AS.C4.R1.H10.S190.comb	2	0.917499	-2.4715
cy79.p1.CD45.pos.PD1.neg.AS.C1.R2.C07.S511.comb	1	0.850353	-2.2698
cy79.p1.CD45.neg.PDL1.neg.AS.C4.R1.G10.S178.comb	2	0.914057	-2.49514
cy79.p3.CD45.neg.PD1.pos.AS.C3.R1.A02.S290.comb	2	0.869844	-2.28366
cy79.p1.CD45.pos.PD1.neg.AS.C1.R2.H09.S573.comb	1	0.871056	-2.35474
cy79.p1.CD45.pos.PD1.pos.AS.C5.R1.B05.S209.comb	0	0.858836	-2.36089
cy79.p3.CD45.pos.PD1.pos.AS.C2.R1.B05.S401.comb	1	0.872427	-2.35904
cy79.p1.CD45.neg.PDL1.neg.AS.C4.R1.G03.S171.comb	2	0.909085	-2.50122
cy79.p1.CD45.pos.PD1.neg.AS.C1.R2.F10.S550.comb	1	0.846237	-2.2584
cy79.p1.CD45.neg.PDL1.pos.AS.C1.R1.E03.S51.comb	2	0.905141	-2.45627
cy79.p1.CD45.neg.PDL1.pos.AS.C1.R1.G04.S76.comb	2	0.908832	-2.49517
cy79.p3.CD45.pos.PD1.pos.AS.C2.R1.F11.S455.comb	1	0.864137	-2.32839
cy79.p1.CD45.pos.PD1.neg.AS.C1.R2.G12.S564.comb	1	0.89553	-2.45643
cy79.p1.CD45.pos.PD1.pos.AS.C5.R1.C06.S222.comb	1	0.897701	-2.46685
cy79.p3.CD45.pos.PD1.pos.AS.C2.R1.E09.S441.comb	1	0.842941	-2.24852
cy79.p1.CD45.neg.PDL1.pos.AS.C1.R1.B01.S13.comb	2	0.912621	-2.48368
cy79.p3.CD45.neg.PD1.pos.AS.C3.R1.D09.S333.comb	2	0.901778	-2.43654
cy79.p1.CD45.pos.PD1.neg.AS.C1.R2.B07.S499.comb	1	0.854998	-2.27725
cy79.p1.CD45.pos.PD1.neg.AS.C1.R2.E02.S530.comb	1	0.873926	-2.40954
cy79.p3.CD45.pos.PD1.pos.AS.C2.R1.A12.S396.comb	1	0.841083	-2.2292
cy79.p1.CD45.pos.PD1.pos.AS.C5.R1.D06.S234.comb	1	0.870397	-2.39497
cy79.p1.CD45.pos.PD1.pos.AS.C5.R1.F07.S259.comb	1	0.889868	-2.47099
cy79.p1.CD45.neg.PDL1.pos.AS.C1.R1.B05.S17.comb	2	0.926751	-2.45057
cy79.p1.CD45.pos.PD1.pos.AS.C5.R1.G12.S276.comb	1	0.872671	-2.39927
cy79.p3.CD45.pos.PD1.pos.AS.C2.R1.C09.S417.comb	1	0.841669	-2.22631
cy79.p3.CD45.neg.PD1.pos.AS.C3.R1.E09.S345.comb	2	0.908674	-2.46419
cy79.p1.CD45.pos.PD1.pos.AS.C5.R1.A02.S194.comb	1	0.851434	-2.31207
cy79.p3.CD45.pos.PD1.pos.AS.C2.R1.C12.S420.comb	1	0.836829	-2.19158
cy79.p1.CD45.neg.PDL1.pos.AS.C1.R1.D12.S48.comb	2	0.895454	-2.44243
cy79.p1.CD45.neg.PDL1.pos.AS.C1.R1.D08.S44.comb	2	0.910142	-2.48486
cy79.p3.CD45.pos.PD1.pos.AS.C2.R1.F07.S451.comb	1	0.869676	-2.40486
cy79.p1.CD45.pos.PD1.pos.AS.C5.R1.F11.S263.comb	1	0.864774	-2.37484
cy79.p1.CD45.neg.PDL1.neg.AS.C4.R1.B02.S110.comb	2	0.918978	-2.4717
cy79.p3.CD45.neg.PD1.pos.AS.C3.R1.F10.S358.comb	2	0.908121	-2.46238
cy79.p1.CD45.neg.PDL1.neg.AS.C4.R1.H02.S182.comb	2	0.890775	-2.42733
cy79.p3.CD45.pos.PD1.pos.AS.C2.R1.E11.S443.comb	1	0.861288	-2.31084
cy79.p3.CD45.neg.PD1.pos.AS.C3.R1.A06.S294.comb	2	0.917284	-2.48026
cy79.p3.CD45.neg.PD1.pos.AS.C3.R1.A12.S300.comb	2	0.937286	-2.45213
cy79.p1.CD45.neg.PDL1.pos.AS.C1.R1.F09.S69.comb	2	0.910099	-2.47454
cy79.p3.CD45.neg.PD1.pos.AS.C3.R1.G04.S364.comb	2	0.904673	-2.50941
cy79.p3.CD45.neg.PD1.pos.AS.C3.R1.G05.S365.comb	2	0.882548	-2.41595
cy79.p3.CD45.neg.PD1.pos.AS.C3.R1.B09.S309.comb	2	0.913263	-2.42542
cy79.p1.CD45.pos.PD1.pos.AS.C5.R1.F08.S260.comb	1	0.86103	-2.35425
cy79.p1.CD45.neg.PDL1.neg.AS.C4.R1.G06.S174.comb	2	0.910367	-2.50198
cy79.p1.CD45.neg.PDL1.neg.AS.C4.R1.F09.S165.comb	2	0.914187	-2.48591
cy79.p1.CD45.pos.PD1.neg.AS.C1.R2.C01.S505.comb	1	0.858688	-2.30019
cy79.p3.CD45.neg.PD1.pos.AS.C3.R1.H12.S384.comb	0	0.950141	-2.20194
cy79.p1.CD45.neg.PDL1.neg.AS.C4.R1.A05.S101.comb	2	0.922374	-2.46646
cy79.p1.CD45.pos.PD1.neg.AS.C1.R2.D11.S527.comb	1	0.852142	-2.30291
cy79.p3.CD45.neg.PD1.pos.AS.C3.R1.C06.S318.comb	2	0.915759	-2.48029
cy79.p1.CD45.pos.PD1.pos.AS.C5.R1.B07.S211.comb	1	0.852837	-2.33939
cy79.p1.CD45.pos.PD1.pos.AS.C5.R1.G10.S274.comb	1	0.882948	-2.42919
cy79.p1.CD45.pos.PD1.pos.AS.C5.R1.C12.S228.comb	1	0.860719	-2.34788
cy79.p3.CD45.pos.PD1.pos.AS.C2.R1.E06.S438.comb	1	0.890275	-2.48726
cy79.p1.CD45.neg.PDL1.pos.AS.C1.R1.C11.S35.comb	2	0.907512	-2.46756
cy79.p1.CD45.pos.PD1.neg.AS.C1.R2.G01.S553.comb	1	0.865621	-2.35814
cy79.p3.CD45.neg.PD1.pos.AS.C3.R1.B07.S307.comb	2	0.891981	-2.46305
cy79.p3.CD45.pos.PD1.pos.AS.C2.R1.E10.S442.comb	1	0.846431	-2.25597
cy79.p1.CD45.pos.PD1.neg.AS.C1.R2.H06.S570.comb	1	0.865448	-2.35433
cy79.p1.CD45.pos.PD1.neg.AS.C1.R2.F04.S544.comb	1	0.850185	-2.2634
cy79.p1.CD45.pos.PD1.pos.AS.C5.R1.C11.S227.comb	1	0.917958	-2.5221
cy79.p3.CD45.neg.PD1.pos.AS.C3.R1.D12.S336.comb	2	0.895576	-2.49699
cy79.p1.CD45.pos.PD1.neg.AS.C1.R2.G04.S556.comb	1	0.889923	-2.42371
cy79.p1.CD45.neg.PDL1.neg.AS.C4.R1.C10.S130.comb	2	0.922049	-2.4811
cy79.p3.CD45.pos.PD1.pos.AS.C2.R1.F01.S445.comb	1	0.884177	-2.42195
cy79.p1.CD45.neg.PDL1.pos.AS.C1.R1.F08.S68.comb	2	0.912328	-2.47051
cy79.p1.CD45.pos.PD1.neg.AS.C1.R2.B01.S493.comb	1	0.841176	-2.23048
cy79.p1.CD45.neg.PDL1.pos.AS.C1.R1.D06.S42.comb	2	0.895781	-2.40452
cy79.p3.CD45.pos.PD1.pos.AS.C2.R1.B11.S407.comb	1	0.853909	-2.28097
cy79.p1.CD45.pos.PD1.pos.AS.C5.R1.C05.S221.comb	1	0.895813	-2.48478
cy79.p1.CD45.pos.PD1.pos.AS.C5.R1.D09.S237.comb	0	0.897541	-2.45663
cy79.p1.CD45.neg.PDL1.pos.AS.C1.R1.E07.S55.comb	2	0.914288	-2.45399
cy79.p3.CD45.pos.PD1.pos.AS.C2.R1.C03.S411.comb	1	0.846406	-2.25316
cy79.p1.CD45.neg.PDL1.neg.AS.C4.R1.G11.S179.comb	2	0.919166	-2.49155
cy79.p3.CD45.neg.PD1.pos.AS.C3.R1.E07.S343.comb	2	0.9256	-2.44341
cy79.p1.CD45.pos.PD1.neg.AS.C1.R2.F11.S551.comb	1	0.8659	-2.36969
cy79.p1.CD45.neg.PDL1.neg.AS.C4.R1.F02.S158.comb	2	0.910839	-2.49425
cy79.p1.CD45.pos.PD1.pos.AS.C5.R1.B12.S216.comb	1	0.845788	-2.26556
cy79.p3.CD45.neg.PD1.pos.AS.C3.R1.E05.S341.comb	2	0.919187	-2.45346
cy79.p1.CD45.pos.PD1.neg.AS.C1.R2.C09.S513.comb	1	0.857684	-2.31207
cy79.p1.CD45.neg.PDL1.neg.AS.C4.R1.F10.S166.comb	2	0.912257	-2.49129
cy79.p3.CD45.pos.PD1.pos.AS.C2.R1.G03.S459.comb	1	0.853785	-2.304
cy79.p1.CD45.neg.PDL1.pos.AS.C1.R1.C01.S25.comb	2	0.917979	-2.49689
cy79.p3.CD45.neg.PD1.pos.AS.C3.R1.H11.S383.comb	2	0.896885	-2.44181
cy79.p3.CD45.pos.PD1.pos.AS.C2.R1.D10.S430.comb	1	0.858179	-2.3538
cy79.p1.CD45.pos.PD1.pos.AS.C5.R1.F12.S264.comb	1	0.8771	-2.42347
cy79.p1.CD45.neg.PDL1.pos.AS.C1.R1.B11.S23.comb	2	0.899947	-2.4527
cy79.p1.CD45.neg.PDL1.pos.AS.C1.R1.D04.S40.comb	2	0.91867	-2.46115
cy79.p1.CD45.neg.PDL1.pos.AS.C1.R1.C02.S26.comb	2	0.923167	-2.45513
cy79.p3.CD45.pos.PD1.pos.AS.C2.R1.E02.S434.comb	1	0.842696	-2.22142
cy79.p1.CD45.neg.PDL1.neg.AS.C4.R1.D01.S133.comb	2	0.905102	-2.46757
cy79.p3.CD45.pos.PD1.pos.AS.C2.R1.A02.S386.comb	1	0.872884	-2.38172
cy79.p1.CD45.pos.PD1.pos.AS.C5.R1.F06.S258.comb	1	0.864994	-2.35933
cy79.p3.CD45.neg.PD1.pos.AS.C3.R1.A09.S297.comb	2	0.903144	-2.43285
cy79.p1.CD45.neg.PDL1.neg.AS.C4.R1.H03.S183.comb	2	0.911816	-2.49393
cy79.p1.CD45.pos.PD1.neg.AS.C1.R2.G07.S559.comb	1	0.865255	-2.33296
cy79.p1.CD45.pos.PD1.pos.AS.C5.R1.H04.S280.comb	1	0.861555	-2.34956
cy79.p3.CD45.neg.PD1.pos.AS.C3.R1.E08.S344.comb	2	0.912891	-2.45723
cy79.p1.CD45.neg.PDL1.neg.AS.C4.R1.D03.S135.comb	0	0.868838	-2.29885
cy79.p1.CD45.pos.PD1.neg.AS.C1.R2.H12.S576.comb	1	0.945471	-2.18849
cy79.p3.CD45.pos.PD1.pos.AS.C2.R1.H10.S478.comb	1	0.842019	-2.2538
cy79.p1.CD45.neg.PDL1.neg.AS.C4.R1.H05.S185.comb	2	0.873563	-2.34256
cy79.p1.CD45.pos.PD1.neg.AS.C1.R2.F08.S548.comb	1	0.861678	-2.34437
cy79.p1.CD45.pos.PD1.pos.AS.C5.R1.B03.S207.comb	1	0.852318	-2.33205
cy79.p1.CD45.neg.PDL1.pos.AS.C1.R1.F01.S61.comb	2	0.918676	-2.47311
cy79.p4.CD45.pos.PD1.pos.G06.S366.comb	1	0.851784	-2.25644
cy79.p4.CD45.neg.PDL1.neg.E11.S1115.comb	2	0.860295	-2.37144
cy79.p4.CD45.pos.PD1.pos.C04.S316.comb	1	0.870788	-2.36255
cy79.p5.CD45.pos.PD1.pos.G10.S658.comb	1	0.85451	-2.29626
cy79.p4.CD45.neg.PDL1.neg.D09.S1101.comb	1	0.852721	-2.26431
cy79.p4.CD45.neg.PDL1.neg.H11.S1151.comb	2	0.90362	-2.48339
cy79.p5.CD45.neg.PDL1.neg.F10.S838.comb	2	0.874397	-2.41817
cy79.p5.CD45.pos.PD1.pos.C10.S610.comb	1	0.845193	-2.24824
cy79.p5.CD45.neg.PDL1.pos.A04.S676.comb	2	0.921858	-2.47786
cy81.FNA.CD45.neg.D04.S1000.comb	2	0.942676	-2.2687
cy79.p5.CD45.pos.PD1.pos.C01.S601.comb	1	0.875249	-2.38642
cy80.CD45.neg.G01.S937.comb	2	0.941407	-2.4045
cy79.p4.CD45.pos.PD1.pos.A09.S297.comb	1	0.845515	-2.25372
cy80.CD45.neg.G11.S947.comb	1	0.909924	-2.49696
cy79.p5.CD45.neg.PDL1.pos.F04.S736.comb	0	0.869167	-2.26579
cy79.p5.CD45.neg.PDL1.neg.A02.S770.comb	2	0.874502	-2.3262
cy79.p4.CD45.neg.PDL1.neg.D01.S1093.comb	2	0.900198	-2.46046
cy81.Bulk.CD45.neg.A10.S106.comb	2	0.922553	-2.4585
cy79.p5.CD45.neg.PDL1.pos.A10.S682.comb	0	0.870846	-2.25506
cy79.p5.CD45.neg.PDL1.neg.C03.S795.comb	2	0.891099	-2.41121
cy81.FNA.CD45.neg.B01.S973.comb	2	0.920024	-2.41172
cy79.p5.CD45.neg.PDL1.pos.D05.S713.comb	2	0.902511	-2.52087
cy79.p4.CD45.pos.PD1.pos.B03.S303.comb	1	0.83492	-2.16304
cy79.p5.CD45.neg.PDL1.pos.B02.S686.comb	2	0.908891	-2.48718
cy79.p4.CD45.neg.PDL1.neg.B08.S1076.comb	2	0.884963	-2.37236
cy82.CD45.pos.3.A03.S3.comb	2	0.870882	-2.34025
cy79.p4.CD45.neg.PDL1.neg.C12.S1092.comb	2	0.884806	-2.4536
cy79.p4.CD45.pos.PD1.pos.G07.S367.comb	1	0.853781	-2.25941
cy81.Bulk.CD45.neg.G01.S169.comb	2	0.91961	-2.42138
cy79.p5.CD45.pos.PD1.pos.E08.S632.comb	0	0.873334	-2.36098
cy81.Bulk.CD45.neg.C03.S123.comb	2	0.920215	-2.42166
cy79.p5.CD45.neg.PDL1.neg.D04.S808.comb	1	0.87564	-2.40197
cy79.p4.CD45.neg.PDL1.neg.C03.S1083.comb	2	0.886501	-2.38268
cy81.FNA.CD45.neg.C09.S993.comb	2	0.947127	-2.25975
cy80.CD45.neg.G04.S940.comb	2	0.946843	-2.36845
cy80.CD45.neg.A09.S873.comb	2	0.932772	-2.40169
cy79.p4.CD45.pos.PD1.pos.A04.S292.comb	1	0.844026	-2.22951
cy79.p4.CD45.neg.PDL1.pos.G08.S464.comb	2	0.918086	-2.43559
cy81.FNA.CD45.neg.F09.S1029.comb	2	0.935216	-2.36652
cy79.p5.CD45.pos.PD1.pos.A04.S580.comb	1	0.881807	-2.41635
cy82.CD45.neg.2.B02.S206.comb	0	0.948184	-2.20435
cy80.CD45.neg.D04.S904.comb	2	0.944355	-2.37062
cy80.CD45.neg.B11.S887.comb	1	0.873062	-2.3949
cy79.p4.CD45.neg.PDL1.pos.A02.S386.comb	2	0.889105	-2.44866
cy80.CD45.neg.E02.S914.comb	2	0.938469	-2.48316
cy81.FNA.CD45.neg.E04.S1012.comb	2	0.937004	-2.37322
cy81.Bulk.CD45.neg.E04.S148.comb	2	0.912503	-2.49053
cy79.p5.CD45.pos.PD1.pos.F06.S642.comb	1	0.850468	-2.26218
cy81.Bulk.CD45.neg.C11.S131.comb	2	0.948606	-2.28866
cy81.Bulk.CD45.neg.D09.S141.comb	2	0.927343	-2.4096
cy80.CD45.neg.G02.S938.comb	2	0.947023	-2.35858
cy79.p5.CD45.neg.PDL1.neg.E02.S818.comb	2	0.897201	-2.49358
cy82.CD45.pos.3.B11.S23.comb	2	0.945162	-2.25229
cy79.p4.CD45.neg.PDL1.neg.G08.S1136.comb	0	0.864161	-2.27421
cy79.p4.CD45.pos.PD1.pos.C11.S323.comb	1	0.844305	-2.22421
cy81.FNA.CD45.neg.F08.S1028.comb	2	0.944203	-2.31297
cy79.p5.CD45.neg.PDL1.neg.D03.S807.comb	2	0.875749	-2.37101
cy79.p4.CD45.neg.PDL1.neg.F08.S1124.comb	2	0.879942	-2.31968
cy81.FNA.CD45.neg.G12.S1044.comb	2	0.900015	-2.46924
cy79.p5.CD45.pos.PD1.pos.B04.S592.comb	1	0.853639	-2.28745
cy79.p5.CD45.pos.PD1.pos.F10.S646.comb	1	0.851938	-2.30378
cy79.p5.CD45.neg.PDL1.pos.A11.S683.comb	2	0.904742	-2.4868
cy79.p5.CD45.neg.PDL1.pos.G11.S755.comb	2	0.902139	-2.45202
cy79.p5.CD45.neg.PDL1.pos.C10.S706.comb	2	0.914525	-2.5223
cy80.CD45.neg.G07.S943.comb	1	0.871962	-2.40018
cy80.CD45.neg.H08.S956.comb	2	0.942246	-2.38275
cy79.p4.CD45.pos.PD1.pos.A03.S291.comb	1	0.842147	-2.22562
cy80.CD45.neg.D12.S912.comb	1	0.920009	-2.45129
cy79.p5.CD45.neg.PDL1.pos.H06.S762.comb	2	0.892112	-2.39118
cy79.p4.CD45.neg.PDL1.neg.F12.S1128.comb	2	0.869308	-2.44134
cy81.Bulk.CD45.neg.E02.S146.comb	2	0.915592	-2.45715
cy80.CD45.neg.A05.S869.comb	2	0.905704	-2.49533
cy79.p4.CD45.pos.PD1.pos.D08.S332.comb	1	0.822087	-2.10938
cy79.p4.CD45.neg.PDL1.pos.D03.S423.comb	2	0.873288	-2.38678
cy79.p4.CD45.neg.PDL1.pos.A04.S388.comb	2	0.897954	-2.46524
cy79.p5.CD45.neg.PDL1.neg.C02.S794.comb	2	0.89899	-2.45855
cy80.CD45.neg.F05.S929.comb	2	0.922049	-2.52258
cy81.FNA.CD45.neg.F06.S1026.comb	2	0.943333	-2.3452
cy79.p4.CD45.neg.PDL1.pos.C02.S410.comb	2	0.884975	-2.42387
cy79.p5.CD45.neg.PDL1.pos.C11.S707.comb	2	0.932709	-2.40173
cy79.p5.CD45.neg.PDL1.pos.F09.S741.comb	2	0.865641	-2.24076
cy79.p5.CD45.pos.PD1.pos.D02.S614.comb	1	0.843486	-2.25707
cy79.p4.CD45.neg.PDL1.pos.E10.S442.comb	2	0.908634	-2.49354
cy82.CD45.pos.1.A04.S484.comb	1	0.822143	-2.04
cy79.p4.CD45.neg.PDL1.neg.B04.S1072.comb	2	0.899395	-2.4368
cy79.p4.CD45.neg.PDL1.neg.H01.S1141.comb	2	0.87109	-2.34131
cy82.CD45.pos.1.G02.S554.comb	1	0.899313	-2.42141
cy79.p4.CD45.neg.PDL1.pos.H11.S479.comb	2	0.869555	-2.41713
cy79.p5.CD45.pos.PD1.pos.A07.S583.comb	1	0.857069	-2.31039
cy81.FNA.CD45.neg.H09.S1053.comb	2	0.885311	-2.48186
cy79.p5.CD45.neg.PDL1.pos.E10.S730.comb	2	0.897601	-2.44969
cy79.p5.CD45.neg.PDL1.pos.G02.S746.comb	2	0.894055	-2.43568
cy79.p5.CD45.pos.PD1.pos.G04.S652.comb	1	0.864321	-2.34088
cy82.CD45.pos.3.G08.S80.comb	1	0.865175	-2.37021
cy79.p5.CD45.neg.PDL1.neg.G04.S844.comb	2	0.862823	-2.29006
cy79.p4.CD45.neg.PDL1.pos.B11.S407.comb	2	0.906505	-2.49262
cy79.p5.CD45.pos.PD1.pos.C11.S611.comb	1	0.842266	-2.23228
cy79.p4.CD45.pos.PD1.pos.D02.S326.comb	1	0.856828	-2.27648
cy79.p4.CD45.pos.PD1.pos.G08.S368.comb	1	0.857758	-2.28403
cy81.FNA.CD45.neg.F02.S1022.comb	2	0.939908	-2.36586
cy79.p4.CD45.neg.PDL1.pos.D05.S425.comb	2	0.881417	-2.41533
cy79.p4.CD45.neg.PDL1.pos.D01.S421.comb	2	0.882538	-2.3208
cy79.p5.CD45.pos.PD1.pos.F08.S644.comb	1	0.876515	-2.39431
cy80.CD45.neg.C06.S894.comb	1	0.911738	-2.51689
cy79.p5.CD45.pos.PD1.pos.F12.S648.comb	1	0.837638	-2.23706
cy79.p4.CD45.neg.PDL1.neg.H09.S1149.comb	2	0.901809	-2.45454
cy81.FNA.CD45.neg.B04.S976.comb	2	0.933874	-2.32583
cy79.p4.CD45.neg.PDL1.neg.F03.S1119.comb	2	0.880814	-2.34588
cy79.p4.CD45.neg.PDL1.pos.C04.S412.comb	2	0.885733	-2.39885
cy79.p5.CD45.neg.PDL1.pos.G05.S749.comb	2	0.906939	-2.49618
cy79.p4.CD45.neg.PDL1.pos.F06.S450.comb	2	0.886325	-2.34699
cy82.CD45.pos.3.C11.S35.comb	2	0.902954	-2.42809
cy79.p4.CD45.pos.PD1.pos.A10.S298.comb	1	0.820488	-2.08247
cy79.p5.CD45.pos.PD1.pos.H02.S662.comb	1	0.859762	-2.30165
cy81.FNA.CD45.neg.E12.S1020.comb	2	0.926111	-2.44791
cy79.p4.CD45.neg.PDL1.neg.A12.S1068.comb	2	0.911903	-2.4999
cy79.p4.CD45.neg.PDL1.neg.B11.S1079.comb	2	0.891377	-2.42783
cy79.p5.CD45.neg.PDL1.neg.A05.S773.comb	2	0.877515	-2.42306
cy80.CD45.neg.D03.S903.comb	2	0.938689	-2.39057
cy79.p4.CD45.pos.PD1.pos.F06.S354.comb	1	0.847492	-2.24944
cy81.Bulk.CD45.neg.E09.S153.comb	2	0.938704	-2.36105
cy79.p5.CD45.neg.PDL1.neg.F05.S833.comb	2	0.916065	-2.50435
cy79.p5.CD45.pos.PD1.pos.E09.S633.comb	1	0.876977	-2.40148
cy80.CD45.neg.B01.S877.comb	2	0.937652	-2.39588
cy82.CD45.pos.1.E08.S536.comb	2	0.907839	-2.38831
cy79.p5.CD45.neg.PDL1.neg.H06.S858.comb	2	0.901641	-2.40643
cy79.p4.CD45.neg.PDL1.neg.A03.S1059.comb	2	0.899923	-2.45072
cy79.p5.CD45.neg.PDL1.neg.H10.S862.comb	2	0.891013	-2.44481
cy80.CD45.neg.C09.S897.comb	2	0.944907	-2.36038
cy80.CD45.neg.E12.S924.comb	1	0.919502	-2.50676
cy79.p5.CD45.neg.PDL1.pos.E03.S723.comb	2	0.902582	-2.47877
cy79.p4.CD45.neg.PDL1.pos.C12.S420.comb	2	0.880379	-2.38158
cy79.p5.CD45.neg.PDL1.pos.E08.S728.comb	2	0.932075	-2.39315
cy80.CD45.neg.D07.S907.comb	2	0.935293	-2.47786
cy79.p5.CD45.neg.PDL1.neg.H07.S859.comb	2	0.920554	-2.44129
cy79.p5.CD45.pos.PD1.pos.E02.S626.comb	2	0.876275	-2.45026
cy80.CD45.neg.A03.S867.comb	2	0.936963	-2.36978
cy79.p5.CD45.neg.PDL1.neg.G09.S849.comb	2	0.901678	-2.45111
cy79.p5.CD45.neg.PDL1.neg.C09.S801.comb	2	0.88603	-2.40183
cy79.p4.CD45.pos.PD1.pos.E09.S345.comb	1	0.863499	-2.33273
cy82.CD45.pos.1.B12.S504.comb	1	0.844702	-2.20518
cy79.p5.CD45.neg.PDL1.neg.B04.S784.comb	0	0.877344	-2.33893
cy80.CD45.neg.H09.S957.comb	2	0.945883	-2.3575
cy79.p5.CD45.pos.PD1.pos.G05.S653.comb	1	0.848248	-2.24878
cy80.CD45.neg.H02.S950.comb	2	0.940293	-2.42281
cy79.p5.CD45.pos.PD1.pos.H07.S667.comb	1	0.84913	-2.28691
cy79.p5.CD45.neg.PDL1.neg.G03.S843.comb	2	0.869317	-2.28363
cy79.p4.CD45.neg.PDL1.pos.D12.S432.comb	2	0.876608	-2.42342
cy81.Bulk.CD45.neg.C08.S128.comb	2	0.920696	-2.43883
cy79.p4.CD45.neg.PDL1.pos.A08.S392.comb	2	0.910331	-2.45743
cy80.CD45.neg.E01.S913.comb	2	0.911694	-2.54489
cy79.p5.CD45.pos.PD1.pos.D03.S615.comb	1	0.849967	-2.2864
cy81.Bulk.CD45.neg.C04.S124.comb	2	0.897184	-2.43471
cy79.p4.CD45.neg.PDL1.pos.F11.S455.comb	2	0.918145	-2.46831
cy82.CD45.pos.1.H05.S569.comb	2	0.939247	-2.36879
cy79.p5.CD45.pos.PD1.pos.D09.S621.comb	1	0.866881	-2.3244
cy80.CD45.neg.H03.S951.comb	2	0.943474	-2.38252
cy81.Bulk.CD45.neg.B03.S111.comb	2	0.932587	-2.36795
cy81.Bulk.CD45.neg.E08.S152.comb	2	0.934474	-2.41412
cy79.p4.CD45.neg.PDL1.neg.D06.S1098.comb	2	0.9095	-2.49498
cy79.p5.CD45.pos.PD1.pos.C07.S607.comb	1	0.870873	-2.36882
cy79.p4.CD45.neg.PDL1.neg.B09.S1077.comb	2	0.907037	-2.45366
cy79.p4.CD45.neg.PDL1.pos.B10.S406.comb	2	0.901461	-2.45871
cy79.p4.CD45.pos.PD1.pos.E07.S343.comb	1	0.83759	-2.19265
cy82.CD45.pos.1.F08.S548.comb	1	0.82112	-2.05191
cy80.CD45.neg.D10.S910.comb	2	0.917819	-2.42592
cy79.p5.CD45.neg.PDL1.pos.F02.S734.comb	2	0.922717	-2.48855
cy79.p5.CD45.neg.PDL1.neg.G07.S847.comb	2	0.886785	-2.32981
cy79.p4.CD45.neg.PDL1.neg.H03.S1143.comb	2	0.864118	-2.25439
cy79.p4.CD45.neg.PDL1.neg.G01.S1129.comb	0	0.86698	-2.29346
cy79.p4.CD45.neg.PDL1.neg.H10.S1150.comb	2	0.900245	-2.43204
cy79.p4.CD45.pos.PD1.pos.F01.S349.comb	1	0.864918	-2.31742
cy79.p4.CD45.neg.PDL1.pos.D02.S422.comb	2	0.906215	-2.48479
cy79.p4.CD45.pos.PD1.pos.C10.S322.comb	1	0.859295	-2.30895
cy80.CD45.neg.F12.S936.comb	1	0.88949	-2.52399
cy80.CD45.neg.F10.S934.comb	1	0.905301	-2.53021
cy79.p4.CD45.neg.PDL1.pos.A11.S395.comb	2	0.928421	-2.44938
cy79.p4.CD45.neg.PDL1.neg.G07.S1135.comb	2	0.896696	-2.43131
cy79.p4.CD45.neg.PDL1.pos.C10.S418.comb	2	0.891117	-2.48422
cy79.p5.CD45.pos.PD1.pos.G12.S660.comb	1	0.846126	-2.26152
cy79.p4.CD45.neg.PDL1.pos.E02.S434.comb	2	0.891675	-2.43314
cy79.p5.CD45.pos.PD1.pos.E04.S628.comb	1	0.880325	-2.34713
cy79.p4.CD45.neg.PDL1.pos.F09.S453.comb	2	0.889591	-2.39425
cy79.p5.CD45.pos.PD1.pos.B08.S596.comb	1	0.851077	-2.27129
cy79.p4.CD45.pos.PD1.pos.B10.S310.comb	1	0.833388	-2.15474
cy80.CD45.neg.D09.S909.comb	2	0.948372	-2.34234
cy79.p4.CD45.neg.PDL1.neg.C11.S1091.comb	2	0.905352	-2.46497
cy79.p4.CD45.pos.PD1.pos.F04.S352.comb	1	0.85868	-2.30236
cy79.p5.CD45.neg.PDL1.pos.B04.S688.comb	2	0.905357	-2.42006
cy81.Bulk.CD45.neg.F05.S161.comb	2	0.909364	-2.51932
cy79.p5.CD45.neg.PDL1.pos.E06.S726.comb	2	0.881698	-2.35665
cy81.FNA.CD45.neg.G03.S1035.comb	2	0.876814	-2.31493
cy79.p5.CD45.pos.PD1.pos.H06.S666.comb	1	0.862576	-2.32207
cy79.p5.CD45.pos.PD1.pos.F02.S638.comb	1	0.864301	-2.348
cy79.p5.CD45.neg.PDL1.neg.F11.S839.comb	2	0.902872	-2.42785
cy79.p5.CD45.neg.PDL1.neg.F02.S830.comb	2	0.879077	-2.37848
cy81.FNA.CD45.neg.G09.S1041.comb	2	0.929469	-2.40126
cy79.p4.CD45.pos.PD1.pos.G05.S365.comb	1	0.845906	-2.22956
cy79.p4.CD45.neg.PDL1.pos.G03.S459.comb	2	0.919743	-2.46427
cy79.p5.CD45.neg.PDL1.neg.A12.S780.comb	2	0.895074	-2.47878
cy80.CD45.neg.B05.S881.comb	0	0.873722	-2.35059
cy79.p4.CD45.neg.PDL1.neg.A08.S1064.comb	2	0.890403	-2.43746
cy80.CD45.neg.D11.S911.comb	2	0.94079	-2.39931
cy82.CD45.neg.2.H12.S288.comb	2	0.915491	-2.35686
cy79.p4.CD45.pos.PD1.pos.G02.S362.comb	0	0.856766	-2.25881
cy80.CD45.neg.H05.S953.comb	1	0.888124	-2.47897
cy79.p4.CD45.neg.PDL1.neg.E01.S1105.comb	2	0.875455	-2.4356
cy79.p4.CD45.neg.PDL1.neg.B03.S1071.comb	2	0.915044	-2.44823
cy79.p5.CD45.neg.PDL1.neg.A11.S779.comb	2	0.911791	-2.42966
cy79.p4.CD45.neg.PDL1.neg.D04.S1096.comb	2	0.893573	-2.4286
cy80.CD45.neg.E06.S918.comb	2	0.926918	-2.54583
cy79.p5.CD45.neg.PDL1.pos.H03.S759.comb	2	0.899491	-2.49152
cy79.p5.CD45.neg.PDL1.neg.A07.S775.comb	2	0.864697	-2.41702
cy79.p4.CD45.neg.PDL1.pos.C05.S413.comb	2	0.905812	-2.49912
cy79.p4.CD45.neg.PDL1.pos.D08.S428.comb	2	0.879778	-2.35605
cy79.p5.CD45.neg.PDL1.pos.H11.S767.comb	2	0.892694	-2.44782
cy80.CD45.neg.B04.S880.comb	2	0.948332	-2.31131
cy79.p4.CD45.neg.PDL1.neg.B10.S1078.comb	2	0.89866	-2.43369
cy82.CD45.pos.1.C12.S516.comb	1	0.885212	-2.40401
cy79.p4.CD45.pos.PD1.pos.F02.S350.comb	1	0.84596	-2.21051
cy82.CD45.pos.3.C08.S32.comb	1	0.859851	-2.30175
cy82.CD45.pos.1.H09.S573.comb	1	0.846892	-2.22609
cy81.FNA.CD45.neg.F12.S1032.comb	2	0.937712	-2.3341
cy79.p4.CD45.neg.PDL1.neg.F02.S1118.comb	2	0.9181	-2.48231
cy79.p5.CD45.pos.PD1.pos.D04.S616.comb	1	0.85158	-2.25957
cy79.p5.CD45.pos.PD1.pos.G08.S656.comb	1	0.859466	-2.32178
cy79.p5.CD45.neg.PDL1.pos.G03.S747.comb	2	0.889635	-2.42474
cy79.p4.CD45.pos.PD1.pos.D06.S330.comb	1	0.857276	-2.2865
cy79.p5.CD45.pos.PD1.pos.E10.S634.comb	1	0.855863	-2.32046
cy79.p4.CD45.neg.PDL1.pos.A12.S396.comb	2	0.907456	-2.48924
cy79.p5.CD45.neg.PDL1.pos.H10.S766.comb	2	0.859078	-2.31365
cy80.CD45.neg.D01.S901.comb	2	0.946439	-2.31613
cy80.CD45.neg.C02.S890.comb	2	0.945392	-2.33411
cy80.CD45.neg.E10.S922.comb	2	0.89595	-2.5748
cy79.p4.CD45.neg.PDL1.neg.H04.S1144.comb	2	0.898321	-2.44113
cy79.p4.CD45.neg.PDL1.neg.C02.S1082.comb	2	0.887234	-2.40114
cy79.p4.CD45.neg.PDL1.pos.C11.S419.comb	2	0.895746	-2.41309
cy79.p4.CD45.neg.PDL1.neg.G03.S1131.comb	2	0.893968	-2.42911
cy79.p4.CD45.neg.PDL1.neg.F07.S1123.comb	2	0.916307	-2.4668
cy79.p4.CD45.neg.PDL1.neg.C09.S1089.comb	2	0.896023	-2.48044
cy79.p5.CD45.neg.PDL1.neg.D10.S814.comb	2	0.891865	-2.4145
cy81.Bulk.CD45.neg.G04.S172.comb	2	0.948231	-2.25797
cy79.p5.CD45.pos.PD1.pos.E01.S625.comb	1	0.91269	-2.46184
cy79.p5.CD45.neg.PDL1.neg.F08.S836.comb	2	0.842996	-2.17674
cy79.p4.CD45.neg.PDL1.neg.D11.S1103.comb	2	0.914591	-2.45408
cy80.CD45.neg.C10.S898.comb	1	0.870158	-2.38755
cy82.CD45.pos.1.F01.S541.comb	1	0.84592	-2.1887
cy79.p4.CD45.neg.PDL1.neg.F09.S1125.comb	2	0.868181	-2.42854
cy79.p4.CD45.pos.PD1.pos.G03.S363.comb	1	0.835734	-2.17543
cy79.p5.CD45.neg.PDL1.pos.G07.S751.comb	2	0.880946	-2.27676
cy81.Bulk.CD45.neg.G07.S175.comb	2	0.883472	-2.33193
cy79.p5.CD45.pos.PD1.pos.F03.S639.comb	1	0.850469	-2.2774
cy79.p5.CD45.neg.PDL1.pos.G04.S748.comb	2	0.908016	-2.48111
cy79.p4.CD45.pos.PD1.pos.E01.S337.comb	1	0.858192	-2.28696
cy79.p4.CD45.neg.PDL1.pos.B06.S402.comb	2	0.885257	-2.31626
cy79.p4.CD45.pos.PD1.pos.F03.S351.comb	1	0.876684	-2.38677
cy79.p5.CD45.neg.PDL1.pos.F05.S737.comb	2	0.867121	-2.34651
cy82.CD45.pos.1.D06.S522.comb	1	0.842531	-2.26097
cy81.Bulk.CD45.neg.G02.S170.comb	0	0.836803	-2.17535
cy80.CD45.neg.A04.S868.comb	1	0.895941	-2.41476
cy79.p4.CD45.neg.PDL1.neg.A11.S1067.comb	2	0.890482	-2.45331
cy79.p4.CD45.neg.PDL1.neg.G06.S1134.comb	2	0.904017	-2.46129
cy79.p4.CD45.pos.PD1.pos.G12.S372.comb	1	0.857524	-2.30664
cy80.CD45.neg.C08.S896.comb	1	0.86212	-2.34501
cy80.CD45.neg.C03.S891.comb	2	0.939782	-2.40889
cy79.p4.CD45.pos.PD1.pos.H03.S375.comb	1	0.850895	-2.27615
cy79.p5.CD45.pos.PD1.pos.B01.S589.comb	1	0.868781	-2.38101
cy79.p5.CD45.neg.PDL1.pos.B09.S693.comb	2	0.889135	-2.42893
cy82.CD45.pos.3.H01.S85.comb	0	0.945143	-2.24899
cy79.p5.CD45.neg.PDL1.neg.D05.S809.comb	2	0.887653	-2.47313
cy79.p4.CD45.neg.PDL1.pos.B05.S401.comb	0	0.86566	-2.24109
cy79.p5.CD45.neg.PDL1.neg.C04.S796.comb	2	0.883853	-2.38367
cy79.p4.CD45.neg.PDL1.neg.G12.S1140.comb	2	0.886523	-2.47318
cy82.CD45.pos.3.A07.S7.comb	1	0.825487	-2.11279
cy79.p5.CD45.neg.PDL1.pos.A05.S677.comb	0	0.872768	-2.40008
cy79.p5.CD45.pos.PD1.pos.D06.S618.comb	1	0.873303	-2.40402
cy79.p5.CD45.pos.PD1.pos.C05.S605.comb	1	0.866286	-2.3665
cy80.CD45.neg.F01.S925.comb	2	0.943893	-2.35646
cy81.Bulk.CD45.neg.G06.S174.comb	2	0.940508	-2.28299
cy79.p4.CD45.neg.PDL1.pos.G04.S460.comb	2	0.921761	-2.44126
cy79.p5.CD45.pos.PD1.pos.D01.S613.comb	1	0.835612	-2.1984
cy79.p5.CD45.neg.PDL1.pos.F10.S742.comb	2	0.907129	-2.45394
cy79.p4.CD45.pos.PD1.pos.F12.S360.comb	1	0.831903	-2.11428
cy80.CD45.neg.D02.S902.comb	2	0.943077	-2.38496
cy79.p4.CD45.neg.PDL1.neg.B07.S1075.comb	0	0.854878	-2.33967
cy79.p4.CD45.neg.PDL1.pos.B03.S399.comb	2	0.898281	-2.44597
cy82.CD45.pos.3.H10.S94.comb	1	0.868549	-2.39784
cy80.CD45.neg.B08.S884.comb	2	0.941203	-2.36435
cy79.p5.CD45.neg.PDL1.pos.D09.S717.comb	2	0.903167	-2.4556
cy80.CD45.neg.F08.S932.comb	2	0.945242	-2.35228
cy79.p4.CD45.pos.PD1.pos.H07.S379.comb	1	0.854602	-2.29806
cy81.FNA.CD45.neg.E09.S1017.comb	2	0.943551	-2.29986
cy79.p4.CD45.pos.PD1.pos.C09.S321.comb	1	0.853509	-2.28631
cy79.p5.CD45.neg.PDL1.pos.C04.S700.comb	2	0.902216	-2.49318
cy82.CD45.pos.1.G10.S562.comb	1	0.848811	-2.24202
cy82.CD45.pos.1.B11.S503.comb	2	0.931011	-2.39444
cy79.p4.CD45.neg.PDL1.pos.D09.S429.comb	2	0.86365	-2.36768
cy82.CD45.pos.1.D01.S517.comb	2	0.940715	-2.30878
cy82.CD45.pos.3.B12.S24.comb	1	0.917264	-2.43092
cy79.p4.CD45.neg.PDL1.pos.H05.S473.comb	2	0.874941	-2.44621
cy79.p4.CD45.neg.PDL1.pos.B08.S404.comb	0	0.90249	-2.45095
cy80.CD45.neg.E05.S917.comb	2	0.92374	-2.53645
cy79.p5.CD45.pos.PD1.pos.E06.S630.comb	1	0.880372	-2.3826
cy79.p4.CD45.neg.PDL1.pos.C06.S414.comb	2	0.919795	-2.4848
cy79.p5.CD45.pos.PD1.pos.B10.S598.comb	1	0.8549	-2.31867
cy81.Bulk.CD45.neg.H12.S192.comb	2	0.879629	-2.43789
cy81.FNA.CD45.neg.D01.S997.comb	2	0.921724	-2.35786
cy79.p5.CD45.neg.PDL1.pos.H09.S765.comb	2	0.888512	-2.38069
cy79.p4.CD45.neg.PDL1.neg.C08.S1088.comb	2	0.899396	-2.45327
cy79.p5.CD45.neg.PDL1.neg.A09.S777.comb	2	0.888225	-2.41174
cy81.FNA.CD45.neg.D03.S999.comb	2	0.935047	-2.38529
cy81.FNA.CD45.neg.E06.S1014.comb	2	0.932197	-2.40453
cy79.p4.CD45.pos.PD1.pos.E11.S347.comb	1	0.881794	-2.37802
cy79.p4.CD45.neg.PDL1.pos.B07.S403.comb	2	0.916223	-2.46648
cy79.p5.CD45.pos.PD1.pos.A03.S579.comb	1	0.838341	-2.19428
cy81.FNA.CD45.neg.C11.S995.comb	2	0.939006	-2.3401
cy80.CD45.neg.B03.S879.comb	2	0.947206	-2.36106
cy79.p4.CD45.pos.PD1.pos.F10.S358.comb	1	0.854454	-2.28201
cy82.CD45.pos.3.C07.S31.comb	1	0.844467	-2.2371
cy79.p4.CD45.neg.PDL1.pos.A06.S390.comb	2	0.899571	-2.45649
cy79.p4.CD45.neg.PDL1.neg.H05.S1145.comb	2	0.897837	-2.47863
cy79.p4.CD45.pos.PD1.pos.F05.S353.comb	1	0.861539	-2.32293
cy79.p4.CD45.neg.PDL1.neg.E09.S1113.comb	2	0.887046	-2.43963
cy79.p4.CD45.pos.PD1.pos.F11.S359.comb	1	0.858106	-2.28084
cy79.p5.CD45.pos.PD1.pos.C02.S602.comb	1	0.859272	-2.29869
cy81.Bulk.CD45.neg.D01.S133.comb	2	0.88941	-2.35039
cy79.p5.CD45.neg.PDL1.neg.G08.S848.comb	2	0.905929	-2.45784
cy79.p4.CD45.neg.PDL1.pos.F04.S448.comb	2	0.893703	-2.42001
cy81.Bulk.CD45.neg.E03.S147.comb	1	0.867725	-2.39293
cy79.p5.CD45.neg.PDL1.pos.B03.S687.comb	0	0.86281	-2.24787
cy79.p4.CD45.pos.PD1.pos.A08.S296.comb	1	0.85441	-2.27533
cy79.p4.CD45.pos.PD1.pos.F09.S357.comb	1	0.852225	-2.25809
cy79.p5.CD45.pos.PD1.pos.B03.S591.comb	1	0.862413	-2.34926
cy79.p5.CD45.pos.PD1.pos.G07.S655.comb	1	0.848746	-2.28157
cy79.p4.CD45.neg.PDL1.neg.D08.S1100.comb	2	0.890284	-2.39309
cy79.p5.CD45.pos.PD1.pos.D05.S617.comb	1	0.851089	-2.28202
cy79.p5.CD45.pos.PD1.pos.A08.S584.comb	1	0.871834	-2.35199
cy82.CD45.pos.3.A12.S12.comb	2	0.941822	-2.27926
cy79.p4.CD45.pos.PD1.pos.G11.S371.comb	1	0.863857	-2.3329
cy79.p5.CD45.neg.PDL1.neg.F04.S832.comb	0	0.862643	-2.2465
cy81.Bulk.CD45.neg.B02.S110.comb	2	0.924495	-2.40795
cy80.CD45.neg.A06.S870.comb	2	0.941863	-2.37284
cy79.p4.CD45.pos.PD1.pos.A02.S290.comb	1	0.836408	-2.1395
cy79.p4.CD45.neg.PDL1.pos.B12.S408.comb	2	0.901988	-2.51022
cy79.p4.CD45.neg.PDL1.pos.G09.S465.comb	2	0.884497	-2.33317
cy81.Bulk.CD45.neg.B04.S112.comb	2	0.861284	-2.30619
cy82.CD45.pos.3.H12.S96.comb	2	0.933301	-2.39381
cy79.p5.CD45.neg.PDL1.neg.H11.S863.comb	2	0.91368	-2.4535
cy79.p4.CD45.pos.PD1.pos.E08.S344.comb	1	0.848434	-2.25648
cy79.p4.CD45.pos.PD1.pos.G04.S364.comb	1	0.843912	-2.2197
cy79.p5.CD45.neg.PDL1.neg.D02.S806.comb	2	0.899013	-2.47573
cy79.p5.CD45.neg.PDL1.neg.B07.S787.comb	2	0.89802	-2.45283
cy82.CD45.pos.3.B08.S20.comb	1	0.858278	-2.32679
cy79.p4.CD45.neg.PDL1.pos.F01.S445.comb	2	0.932991	-2.40235
cy82.CD45.pos.1.H12.S576.comb	2	0.922923	-2.44387
cy81.FNA.CD45.neg.D12.S1008.comb	2	0.940105	-2.34478
cy79.p5.CD45.neg.PDL1.neg.A08.S776.comb	2	0.906046	-2.46515
cy79.p5.CD45.pos.PD1.pos.H01.S661.comb	1	0.856941	-2.2742
cy79.p4.CD45.neg.PDL1.neg.B12.S1080.comb	2	0.882736	-2.41148
cy79.p4.CD45.pos.PD1.pos.D09.S333.comb	1	0.848328	-2.26191
cy79.p4.CD45.neg.PDL1.neg.G02.S1130.comb	2	0.905308	-2.47463
cy79.p5.CD45.pos.PD1.pos.H04.S664.comb	1	0.848877	-2.24083
cy79.p5.CD45.neg.PDL1.pos.C05.S701.comb	2	0.931855	-2.49877
cy82.CD45.pos.3.A08.S8.comb	2	0.933028	-2.40709
cy81.FNA.CD45.neg.E08.S1016.comb	2	0.942938	-2.26712
cy81.Bulk.CD45.neg.A07.S103.comb	2	0.915469	-2.39928
cy79.p5.CD45.neg.PDL1.pos.E01.S721.comb	2	0.914098	-2.50841
cy79.p4.CD45.pos.PD1.pos.A07.S295.comb	1	0.854016	-2.28825
cy79.p4.CD45.pos.PD1.pos.H12.S384.comb	1	0.845767	-2.26867
cy81.Bulk.CD45.neg.H07.S187.comb	2	0.933519	-2.35401
cy79.p4.CD45.pos.PD1.pos.H08.S380.comb	1	0.870923	-2.37685
cy79.p4.CD45.neg.PDL1.neg.A10.S1066.comb	2	0.900683	-2.48709
cy79.p4.CD45.neg.PDL1.pos.G10.S466.comb	2	0.913661	-2.47507
cy79.p4.CD45.pos.PD1.pos.E03.S339.comb	1	0.829968	-2.13597
cy79.p5.CD45.pos.PD1.pos.A11.S587.comb	1	0.872662	-2.37085
cy79.p5.CD45.pos.PD1.pos.A02.S578.comb	1	0.850635	-2.29912
cy79.p4.CD45.neg.PDL1.pos.F10.S454.comb	2	0.885984	-2.36387
cy81.FNA.CD45.neg.E01.S1009.comb	2	0.941814	-2.32883
cy79.p5.CD45.neg.PDL1.pos.G06.S750.comb	2	0.892685	-2.39613
cy81.FNA.CD45.neg.F01.S1021.comb	2	0.935695	-2.37211
cy79.p5.CD45.neg.PDL1.pos.C02.S698.comb	2	0.911255	-2.49556
cy79.p4.CD45.pos.PD1.pos.H02.S374.comb	1	0.861419	-2.33698
cy79.p4.CD45.neg.PDL1.neg.A02.S1058.comb	2	0.918761	-2.46737
cy79.p5.CD45.neg.PDL1.pos.D07.S715.comb	2	0.927711	-2.45358
cy81.FNA.CD45.neg.H02.S1046.comb	2	0.869432	-2.39102
cy82.CD45.pos.1.C04.S508.comb	1	0.812185	-2.04008
cy81.FNA.CD45.neg.B03.S975.comb	2	0.937302	-2.35375
cy81.Bulk.CD45.neg.H02.S182.comb	2	0.931129	-2.3812
cy80.CD45.neg.A10.S874.comb	2	0.935818	-2.39902
cy79.p5.CD45.neg.PDL1.neg.E04.S820.comb	2	0.902021	-2.54535
cy79.p5.CD45.pos.PD1.pos.B02.S590.comb	1	0.853792	-2.29288
cy79.p4.CD45.pos.PD1.pos.B06.S306.comb	1	0.847004	-2.23706
cy81.FNA.CD45.neg.E10.S1018.comb	2	0.93764	-2.38741
cy79.p4.CD45.neg.PDL1.pos.G02.S458.comb	2	0.913806	-2.47372
cy79.p5.CD45.pos.PD1.pos.D10.S622.comb	1	0.868525	-2.36607
cy79.p5.CD45.pos.PD1.pos.B05.S593.comb	1	0.863627	-2.35051
cy79.p5.CD45.neg.PDL1.pos.B08.S692.comb	2	0.901994	-2.43625
cy79.p4.CD45.pos.PD1.pos.C02.S314.comb	1	0.867341	-2.33959
cy81.FNA.CD45.neg.H10.S1054.comb	2	0.870341	-2.42527
cy79.p4.CD45.neg.PDL1.neg.H07.S1147.comb	2	0.881793	-2.3711
cy79.p4.CD45.pos.PD1.pos.H01.S373.comb	1	0.848142	-2.23952
cy79.p5.CD45.neg.PDL1.pos.F03.S735.comb	2	0.924668	-2.42496
cy79.p5.CD45.neg.PDL1.pos.B12.S696.comb	2	0.921264	-2.4928
cy79.p5.CD45.neg.PDL1.neg.D08.S812.comb	2	0.906453	-2.42942
cy82.CD45.pos.3.G11.S83.comb	1	0.870569	-2.33374
cy81.FNA.CD45.neg.H11.S1055.comb	2	0.894404	-2.49988
cy79.p4.CD45.neg.PDL1.neg.F04.S1120.comb	2	0.902788	-2.42169
cy79.p5.CD45.neg.PDL1.pos.D10.S718.comb	2	0.917629	-2.4739
cy79.p4.CD45.neg.PDL1.neg.H02.S1142.comb	2	0.883125	-2.45289
cy79.p4.CD45.neg.PDL1.pos.B09.S405.comb	2	0.882287	-2.32458
cy79.p5.CD45.neg.PDL1.pos.B11.S695.comb	2	0.916359	-2.49474
cy79.p5.CD45.neg.PDL1.pos.G08.S752.comb	2	0.881045	-2.34179
cy79.p5.CD45.pos.PD1.pos.D08.S620.comb	1	0.865243	-2.33993
cy79.p4.CD45.pos.PD1.pos.D07.S331.comb	1	0.878797	-2.42761
cy79.p5.CD45.neg.PDL1.neg.H08.S860.comb	2	0.904116	-2.42422
cy79.p5.CD45.pos.PD1.pos.E07.S631.comb	0	0.881464	-2.35308
cy79.p4.CD45.pos.PD1.pos.E02.S338.comb	1	0.878723	-2.39156
cy79.p5.CD45.pos.PD1.pos.D11.S623.comb	1	0.854763	-2.31395
cy79.p4.CD45.pos.PD1.pos.D05.S329.comb	1	0.838968	-2.07043
cy79.p5.CD45.pos.PD1.pos.G06.S654.comb	1	0.85906	-2.32346
cy79.p4.CD45.neg.PDL1.pos.E07.S439.comb	2	0.903759	-2.48861
cy79.p4.CD45.neg.PDL1.pos.A05.S389.comb	2	0.926259	-2.49866
cy79.p5.CD45.pos.PD1.pos.G11.S659.comb	1	0.846861	-2.25988
cy80.CD45.neg.C11.S899.comb	2	0.944566	-2.32162
cy79.p5.CD45.pos.PD1.pos.H11.S671.comb	1	0.871332	-2.33921
cy80.CD45.neg.C07.S895.comb	2	0.941186	-2.37889
cy79.p5.CD45.neg.PDL1.pos.A08.S680.comb	2	0.907915	-2.46145
cy80.CD45.neg.F07.S931.comb	1	0.915675	-2.48101
cy79.p5.CD45.neg.PDL1.neg.B12.S792.comb	0	0.879297	-2.38889
cy79.p4.CD45.neg.PDL1.pos.B01.S397.comb	2	0.888054	-2.44759
cy79.p4.CD45.neg.PDL1.pos.G01.S457.comb	2	0.922411	-2.3996
cy79.p5.CD45.neg.PDL1.pos.F07.S739.comb	2	0.868782	-2.31199
cy79.p4.CD45.neg.PDL1.pos.F08.S452.comb	2	0.92609	-2.43853
cy79.p5.CD45.neg.PDL1.neg.F09.S837.comb	2	0.877638	-2.3886
cy79.p4.CD45.pos.PD1.pos.C08.S320.comb	1	0.894537	-2.42402
cy81.Bulk.CD45.neg.E11.S155.comb	2	0.942663	-2.37076
cy80.CD45.neg.B02.S878.comb	2	0.943009	-2.33314
cy79.p4.CD45.neg.PDL1.pos.E04.S436.comb	2	0.884741	-2.36928
cy79.p5.CD45.neg.PDL1.pos.E12.S732.comb	2	0.890889	-2.40393
cy80.CD45.neg.B12.S888.comb	2	0.941986	-2.35801
cy79.p4.CD45.pos.PD1.pos.C03.S315.comb	1	0.844177	-2.22049
cy79.p5.CD45.pos.PD1.pos.C12.S612.comb	1	0.853432	-2.31527
cy79.p4.CD45.neg.PDL1.neg.D10.S1102.comb	2	0.857912	-2.19969
cy81.FNA.CD45.neg.C07.S991.comb	2	0.939739	-2.3735
cy82.CD45.pos.3.D04.S40.comb	0	0.885319	-2.40389
cy79.p4.CD45.pos.PD1.pos.H05.S377.comb	1	0.874208	-2.38168
cy79.p5.CD45.pos.PD1.pos.H12.S672.comb	1	0.905922	-2.45628
cy79.p4.CD45.pos.PD1.pos.B12.S312.comb	1	0.845335	-2.26153
cy79.p4.CD45.neg.PDL1.neg.G11.S1139.comb	2	0.888661	-2.41749
cy80.CD45.neg.B10.S886.comb	2	0.942806	-2.38953
cy80.CD45.neg.A07.S871.comb	2	0.933684	-2.43964
cy79.p4.CD45.neg.PDL1.neg.B06.S1074.comb	2	0.906624	-2.4155
cy79.p4.CD45.pos.PD1.pos.A11.S299.comb	1	0.830028	-2.10721
cy80.CD45.neg.E04.S916.comb	2	0.938204	-2.51752
cy79.p5.CD45.pos.PD1.pos.G09.S657.comb	1	0.864061	-2.35541
cy79.p5.CD45.pos.PD1.pos.C06.S606.comb	1	0.862729	-2.33343
cy79.p4.CD45.pos.PD1.pos.B08.S308.comb	1	0.836842	-2.20677
cy79.p4.CD45.neg.PDL1.neg.C04.S1084.comb	0	0.892908	-2.44694
cy79.p4.CD45.neg.PDL1.pos.B04.S400.comb	2	0.869334	-2.27511
cy81.Bulk.CD45.neg.D05.S137.comb	2	0.942208	-2.31921
cy82.CD45.pos.3.G06.S78.comb	2	0.942835	-2.28479
cy80.CD45.neg.C01.S889.comb	2	0.937466	-2.36247
cy81.Bulk.CD45.neg.E10.S154.comb	2	0.934654	-2.41809
cy82.CD45.pos.1.D05.S521.comb	1	0.845227	-2.18333
cy81.Bulk.CD45.neg.H11.S191.comb	2	0.938583	-2.38453
cy79.p5.CD45.neg.PDL1.pos.H12.S768.comb	2	0.894332	-2.46376
cy79.p5.CD45.pos.PD1.pos.E05.S629.comb	1	0.865566	-2.34655
cy79.p4.CD45.neg.PDL1.neg.A04.S1060.comb	2	0.900133	-2.42606
cy79.p4.CD45.pos.PD1.pos.B01.S301.comb	1	0.831733	-2.13337
cy79.p5.CD45.pos.PD1.pos.F07.S643.comb	1	0.861191	-2.34589
cy79.p4.CD45.neg.PDL1.neg.C05.S1085.comb	2	0.880646	-2.39131
cy81.Bulk.CD45.neg.D10.S142.comb	2	0.917559	-2.44068
cy79.p5.CD45.pos.PD1.pos.F01.S637.comb	1	0.857214	-2.26688
cy79.p4.CD45.neg.PDL1.neg.B05.S1073.comb	2	0.869018	-2.33
cy79.p5.CD45.neg.PDL1.pos.D02.S710.comb	2	0.906472	-2.46047
cy79.p4.CD45.neg.PDL1.neg.G09.S1137.comb	2	0.905098	-2.44502
cy79.p5.CD45.pos.PD1.pos.B06.S594.comb	1	0.860676	-2.3473
cy79.p4.CD45.pos.PD1.pos.E10.S346.comb	1	0.829238	-2.14852
cy81.Bulk.CD45.neg.F02.S158.comb	2	0.927154	-2.44937
cy82.CD45.neg.2.E02.S242.comb	1	0.88593	-2.40534
cy79.p5.CD45.neg.PDL1.neg.C12.S804.comb	2	0.898941	-2.46072
cy79.p4.CD45.neg.PDL1.neg.G05.S1133.comb	2	0.908071	-2.47548
cy79.p4.CD45.neg.PDL1.neg.E03.S1107.comb	2	0.88128	-2.39278
cy81.FNA.CD45.neg.G07.S1039.comb	2	0.927797	-2.36257
cy80.CD45.neg.A12.S876.comb	2	0.93361	-2.44339
cy79.p5.CD45.pos.PD1.pos.F11.S647.comb	1	0.851219	-2.28907
cy79.p4.CD45.pos.PD1.pos.B09.S309.comb	1	0.831485	-2.1553
cy81.FNA.CD45.neg.G05.S1037.comb	2	0.923393	-2.36694
cy79.p5.CD45.pos.PD1.pos.E11.S635.comb	1	0.901473	-2.43555
cy79.p4.CD45.pos.PD1.pos.C07.S319.comb	1	0.902739	-2.49575
cy79.p4.CD45.pos.PD1.pos.B04.S304.comb	1	0.847173	-2.26038
cy79.p5.CD45.neg.PDL1.neg.G02.S842.comb	2	0.912121	-2.41803
cy79.p4.CD45.pos.PD1.pos.G09.S369.comb	1	0.863158	-2.3289
cy81.Bulk.CD45.neg.H03.S183.comb	2	0.930691	-2.39156
cy79.p5.CD45.neg.PDL1.neg.A10.S778.comb	2	0.874049	-2.32617
cy79.p4.CD45.pos.PD1.pos.B02.S302.comb	1	0.83491	-2.16673
cy79.p4.CD45.neg.PDL1.pos.E06.S438.comb	2	0.917521	-2.48566
cy79.p5.CD45.neg.PDL1.pos.G09.S753.comb	1	0.873761	-2.36715
cy79.p5.CD45.neg.PDL1.neg.H12.S864.comb	2	0.920928	-2.37678
cy79.p4.CD45.neg.PDL1.pos.F05.S449.comb	2	0.899945	-2.43163
cy80.CD45.neg.B06.S882.comb	1	0.929724	-2.47786
cy79.p5.CD45.neg.PDL1.pos.H02.S758.comb	2	0.892823	-2.44677
cy79.p5.CD45.neg.PDL1.pos.G10.S754.comb	2	0.898402	-2.436
cy79.p4.CD45.neg.PDL1.neg.C06.S1086.comb	0	0.866097	-2.28404
cy79.p4.CD45.pos.PD1.pos.G10.S370.comb	1	0.854923	-2.28461
cy79.p5.CD45.pos.PD1.pos.H03.S663.comb	1	0.845381	-2.23325
cy82.CD45.pos.1.E06.S534.comb	1	0.855435	-2.26784
cy82.CD45.pos.1.B09.S501.comb	1	0.846864	-2.25182
cy79.p4.CD45.pos.PD1.pos.H09.S381.comb	1	0.852171	-2.25082
cy79.p4.CD45.neg.PDL1.pos.E09.S441.comb	2	0.908748	-2.46973
cy79.p4.CD45.neg.PDL1.pos.D06.S426.comb	2	0.899374	-2.44662
cy79.p4.CD45.neg.PDL1.pos.C07.S415.comb	2	0.89481	-2.45258
cy79.p5.CD45.neg.PDL1.neg.E03.S819.comb	2	0.912103	-2.46819
cy79.p5.CD45.neg.PDL1.pos.F06.S738.comb	2	0.916329	-2.4703
cy79.p4.CD45.neg.PDL1.pos.C09.S417.comb	2	0.8896	-2.44646
cy79.p5.CD45.neg.PDL1.neg.H05.S857.comb	2	0.889942	-2.43314
cy79.p4.CD45.neg.PDL1.pos.E11.S443.comb	2	0.89997	-2.47464
cy79.p5.CD45.neg.PDL1.neg.A03.S771.comb	2	0.900751	-2.4454
cy80.CD45.neg.G06.S942.comb	2	0.949674	-2.32628
cy79.p4.CD45.pos.PD1.pos.C05.S317.comb	1	0.844861	-2.21832
cy79.p5.CD45.pos.PD1.pos.C08.S608.comb	1	0.900617	-2.47226
cy79.p5.CD45.neg.PDL1.neg.E06.S822.comb	2	0.904298	-2.49342
cy79.p5.CD45.neg.PDL1.pos.E02.S722.comb	2	0.904773	-2.44665
cy82.CD45.pos.3.C06.S30.comb	1	0.862104	-2.33793
cy82.CD45.pos.1.A07.S487.comb	1	0.837093	-2.1749
cy82.CD45.pos.3.E02.S50.comb	2	0.897441	-2.3996
cy80.CD45.neg.G09.S945.comb	2	0.940946	-2.393
cy79.p4.CD45.neg.PDL1.neg.F11.S1127.comb	2	0.902343	-2.37618
cy79.p5.CD45.neg.PDL1.neg.D07.S811.comb	2	0.898685	-2.48022
cy82.CD45.pos.3.G12.S84.comb	2	0.941504	-2.29551
cy79.p5.CD45.neg.PDL1.pos.D03.S711.comb	2	0.902258	-2.41417
cy79.p5.CD45.neg.PDL1.neg.B11.S791.comb	2	0.89948	-2.46434
cy79.p5.CD45.neg.PDL1.pos.E07.S727.comb	2	0.920265	-2.42614
cy79.p5.CD45.pos.PD1.pos.C04.S604.comb	1	0.890222	-2.47254
cy82.CD45.pos.1.E09.S537.comb	1	0.872236	-2.36922
cy82.CD45.pos.1.G08.S560.comb	2	0.850325	-2.26365
cy79.p4.CD45.pos.PD1.pos.D03.S327.comb	1	0.862073	-2.29949
cy79.p5.CD45.pos.PD1.pos.C09.S609.comb	1	0.859121	-2.31922
cy79.p4.CD45.pos.PD1.pos.D11.S335.comb	1	0.863425	-2.32439
cy81.FNA.CD45.neg.B07.S979.comb	2	0.948008	-2.26574
cy79.p4.CD45.pos.PD1.pos.B05.S305.comb	1	0.827931	-2.13033
cy79.p5.CD45.neg.PDL1.pos.C12.S708.comb	2	0.883177	-2.37055
cy81.Bulk.CD45.neg.H08.S188.comb	2	0.886204	-2.22209
cy79.p4.CD45.neg.PDL1.neg.B01.S1069.comb	2	0.884778	-2.3901
cy79.p5.CD45.neg.PDL1.pos.H07.S763.comb	2	0.898073	-2.47851
cy80.CD45.neg.F11.S935.comb	2	0.944122	-2.39974
cy79.p4.CD45.neg.PDL1.pos.B02.S398.comb	2	0.887326	-2.42461
cy79.p4.CD45.neg.PDL1.neg.C10.S1090.comb	1	0.849425	-2.25416
cy79.p4.CD45.neg.PDL1.pos.E03.S435.comb	2	0.90982	-2.46148
cy79.p4.CD45.pos.PD1.pos.F07.S355.comb	1	0.853347	-2.28746
cy79.p5.CD45.pos.PD1.pos.H08.S668.comb	1	0.858245	-2.29025
cy80.CD45.neg.C05.S893.comb	1	0.889348	-2.50216
cy79.p5.CD45.pos.PD1.pos.H09.S669.comb	1	0.867985	-2.35801
cy80.CD45.neg.D05.S905.comb	1	0.902658	-2.55604
cy79.p4.CD45.pos.PD1.pos.H11.S383.comb	1	0.852049	-2.26329
cy81.Bulk.CD45.neg.C01.S121.comb	2	0.938194	-2.32543
cy80.CD45.neg.E09.S921.comb	2	0.936564	-2.53086
cy82.CD45.pos.3.A10.S10.comb	2	0.944796	-2.26592
cy80.CD45.neg.G08.S944.comb	2	0.942989	-2.36007
cy79.p4.CD45.neg.PDL1.neg.E05.S1109.comb	2	0.904065	-2.50295
cy79.p4.CD45.neg.PDL1.neg.F05.S1121.comb	0	0.866702	-2.26416
cy81.Bulk.CD45.neg.A02.S98.comb	2	0.897673	-2.45131
cy81.Bulk.CD45.neg.E12.S156.comb	2	0.87947	-2.38281
cy82.CD45.pos.3.B09.S21.comb	1	0.880844	-2.45806
cy79.p4.CD45.neg.PDL1.pos.A09.S393.comb	2	0.884717	-2.41362
cy79.p4.CD45.pos.PD1.pos.G01.S361.comb	1	0.846332	-2.21996
cy79.p5.CD45.pos.PD1.pos.F04.S640.comb	1	0.844277	-2.22589
cy79.p4.CD45.neg.PDL1.neg.F06.S1122.comb	2	0.888299	-2.40285
cy79.p4.CD45.pos.PD1.pos.D10.S334.comb	1	0.850787	-2.28574
cy79.p4.CD45.neg.PDL1.neg.D02.S1094.comb	2	0.919189	-2.47295
cy79.p4.CD45.neg.PDL1.neg.F01.S1117.comb	0	0.902969	-2.33416
cy82.CD45.pos.3.C01.S25.comb	2	0.898048	-2.38516
cy81.FNA.CD45.neg.C06.S990.comb	2	0.935301	-2.37224
cy81.FNA.CD45.neg.H03.S1047.comb	2	0.877642	-2.44073
cy79.p4.CD45.pos.PD1.pos.E12.S348.comb	1	0.85637	-2.30661
cy79.p5.CD45.neg.PDL1.neg.G01.S841.comb	2	0.875565	-2.45095
cy79.p4.CD45.pos.PD1.pos.D01.S325.comb	1	0.836719	-2.17022
cy79.p5.CD45.neg.PDL1.pos.B05.S689.comb	2	0.870953	-2.36976
cy79.p5.CD45.neg.PDL1.pos.C07.S703.comb	2	0.915715	-2.3938
cy79.p4.CD45.neg.PDL1.pos.C01.S409.comb	2	0.888035	-2.4369
cy79.p4.CD45.pos.PD1.pos.H10.S382.comb	1	0.836304	-2.15708
cy79.p4.CD45.pos.PD1.pos.B07.S307.comb	1	0.863797	-2.35576
cy79.p4.CD45.pos.PD1.pos.C01.S313.comb	1	0.859908	-2.3109
cy79.p4.CD45.neg.PDL1.pos.D10.S430.comb	2	0.901029	-2.466
cy81.Bulk.CD45.neg.E07.S151.comb	2	0.951014	-2.222
cy74.CD45.pos.A12.S684.comb	1	0.871208	-2.40819
cy80.CD45.pos.PD1.pos.E05.S149.comb	1	0.913991	-2.51736
cy72.CD45.pos.H11.S959.comb	1	0.85586	-2.28126
cy58.1.CD45.pos.D08.S620.comb	1	0.852589	-2.30224
cy53.1.CD45.neg.C06.S318.comb	2	0.901527	-2.49936
cy72.CD45.pos.C08.S896.comb	1	0.863981	-2.32941
cy82.CD45.pos.2.B09.S501.comb	1	0.8113	-2.01833
cy80.CD45.pos.PD1.pos.F11.S167.comb	1	0.873187	-2.39248
cy58.1.CD45.pos.F12.S648.comb	1	0.876748	-2.36242
cy74.CD45.pos.E12.S732.comb	1	0.859604	-2.32662
cy72.CD45.pos.B07.S883.comb	1	0.880336	-2.40093
cy82.CD45.pos.2.H12.S576.comb	2	0.910413	-2.49242
cy53.1.CD45.pos.2.H06.S1050.comb	1	0.879435	-2.37408
cy53.1.CD45.pos.2.F05.S1025.comb	1	0.846919	-2.25024
cy72.CD45.pos.H12.S960.comb	1	0.91248	-2.47132
cy74.CD45.pos.D09.S717.comb	1	0.877624	-2.42647
cy53.1.CD45.neg.E04.S340.comb	2	0.90603	-2.55484
cy72.CD45.pos.D03.S903.comb	1	0.86266	-2.31255
cy58.1.CD45.pos.D10.S622.comb	1	0.8305	-2.18906
cy53.1.CD45.pos.2.A04.S964.comb	1	0.87524	-2.40593
cy72.CD45.pos.B03.S879.comb	1	0.881071	-2.39069
cy80.CD45.pos.PD1.pos.G05.S173.comb	1	0.8894	-2.50808
cy53.1.CD45.pos.1.H03.S87.comb	1	0.874011	-2.36287
cy72.CD45.pos.G10.S946.comb	1	0.842151	-2.22628
cy72.CD45.pos.F07.S931.comb	1	0.855244	-2.2774
cy53.1.CD45.pos.1.E06.S54.comb	1	0.866133	-2.34777
cy58.1.CD45.pos.D06.S618.comb	1	0.847787	-2.2622
cy80.CD45.pos.PD1.pos.E04.S148.comb	1	0.922219	-2.49388
cy72.CD45.pos.A06.S870.comb	1	0.863317	-2.30295
cy74.CD45.pos.G03.S747.comb	1	0.862978	-2.33156
cy53.1.CD45.neg.D12.S336.comb	1	0.901167	-2.46498
cy53.1.CD45.pos.2.B03.S975.comb	1	0.896801	-2.40876
cy72.CD45.pos.C02.S890.comb	1	0.855068	-2.29954
cy72.CD45.pos.E01.S913.comb	1	0.850289	-2.25662
cy53.1.CD45.pos.1.B11.S23.comb	1	0.891018	-2.41188
cy74.CD45.pos.B04.S688.comb	1	0.846925	-2.25556
cy72.CD45.pos.E07.S919.comb	1	0.868649	-2.33375
cy82.CD45.pos.2.D11.S527.comb	2	0.909835	-2.40805
cy72.CD45.pos.H10.S958.comb	1	0.850887	-2.28427
cy58.1.CD45.pos.B02.S590.comb	1	0.861227	-2.30633
cy72.CD45.pos.A08.S872.comb	1	0.859826	-2.32621
cy72.CD45.pos.G03.S939.comb	1	0.871511	-2.35033
cy72.CD45.pos.F08.S932.comb	1	0.858518	-2.30509
cy74.CD45.pos.C05.S701.comb	1	0.861191	-2.36675
cy53.1.CD45.neg.A03.S291.comb	1	0.896464	-2.42422
cy58.1.CD45.pos.A07.S583.comb	1	0.852519	-2.2782
cy74.CD45.pos.A09.S681.comb	1	0.871383	-2.36096
cy74.CD45.pos.D02.S710.comb	1	0.874739	-2.40494
cy72.CD45.pos.E08.S920.comb	1	0.857447	-2.2978
cy80.CD45.pos.PD1.pos.F05.S161.comb	1	0.890677	-2.51101
cy53.1.CD45.neg.E02.S338.comb	1	0.915197	-2.53619
cy72.CD45.pos.H01.S949.comb	1	0.866573	-2.35034
cy80.CD45.pos.PD1.pos.G01.S169.comb	1	0.8435	-2.26449
cy80.CD45.pos.PD1.pos.B11.S119.comb	1	0.913313	-2.52947
cy74.CD45.pos.F12.S744.comb	1	0.862632	-2.35999
cy80.CD45.pos.PD1.pos.D12.S144.comb	1	0.871474	-2.38719
cy58.1.CD45.pos.H02.S662.comb	1	0.85552	-2.27067
cy58.1.CD45.pos.A04.S580.comb	1	0.878834	-2.39161
cy74.CD45.pos.B06.S690.comb	1	0.891297	-2.4546
cy80.CD45.pos.PD1.pos.H06.S186.comb	1	0.864667	-2.34954
cy82.CD45.neg.1.B09.S213.comb	1	0.917728	-2.4416
cy58.1.CD45.pos.C12.S612.comb	1	0.868604	-2.34886
cy53.1.CD45.neg.B02.S302.comb	2	0.903927	-2.48009
cy80.CD45.pos.PD1.pos.F03.S159.comb	1	0.85886	-2.32326
cy72.CD45.pos.A11.S875.comb	1	0.868476	-2.37005
cy72.CD45.pos.F03.S927.comb	1	0.858381	-2.28859
cy74.CD45.pos.C09.S705.comb	1	0.862658	-2.35299
cy80.CD45.pos.PD1.pos.B10.S118.comb	1	0.892838	-2.48274
cy82.CD45.pos.2.B03.S495.comb	2	0.938894	-2.33617
cy82.CD45.pos.2.G03.S555.comb	1	0.868912	-2.35342
cy74.CD45.pos.D03.S711.comb	1	0.85621	-2.27813
cy80.CD45.pos.PD1.pos.B07.S115.comb	1	0.921357	-2.54623
cy53.1.CD45.pos.2.A05.S965.comb	1	0.866724	-2.33672
cy72.CD45.pos.B09.S885.comb	1	0.853418	-2.27583
cy72.CD45.pos.A07.S871.comb	1	0.878741	-2.3946
cy80.CD45.pos.PD1.pos.G10.S178.comb	1	0.852835	-2.32341
cy53.1.CD45.pos.1.D01.S37.comb	1	0.8825	-2.395
cy80.CD45.pos.PD1.pos.G07.S175.comb	1	0.879885	-2.41874
cy72.CD45.pos.A12.S876.comb	1	0.867034	-2.38429
cy58.1.CD45.pos.H01.S661.comb	1	0.847141	-2.22525
cy53.1.CD45.pos.2.B08.S980.comb	1	0.850285	-2.31287
cy53.1.CD45.pos.1.D11.S47.comb	1	0.878546	-2.39756
cy80.CD45.pos.PD1.pos.H10.S190.comb	1	0.855529	-2.29256
cy53.1.CD45.pos.1.B01.S13.comb	1	0.872091	-2.35541
cy72.CD45.pos.A04.S868.comb	1	0.865923	-2.33777
cy74.CD45.pos.B05.S689.comb	1	0.875789	-2.42965
cy53.1.CD45.pos.1.A05.S5.comb	1	0.899529	-2.37683
cy80.CD45.pos.PD1.pos.F07.S163.comb	1	0.880629	-2.4105
cy74.CD45.pos.C04.S700.comb	1	0.915648	-2.49338
cy58.1.CD45.pos.B08.S596.comb	1	0.889322	-2.46102
cy80.CD45.pos.PD1.pos.E02.S146.comb	1	0.883047	-2.43202
cy72.CD45.pos.H09.S957.comb	1	0.854741	-2.2908
cy74.CD45.pos.G02.S746.comb	1	0.848492	-2.30902
cy82.CD45.pos.2.D02.S518.comb	1	0.827209	-2.07349
cy53.1.CD45.neg.C01.S313.comb	1	0.93269	-2.39014
cy53.1.CD45.neg.A10.S298.comb	1	0.903617	-2.44167
cy53.1.CD45.pos.1.D05.S41.comb	1	0.881151	-2.35729
cy74.CD45.pos.F02.S734.comb	1	0.838317	-2.19203
cy72.CD45.pos.E03.S915.comb	1	0.865352	-2.32631
cy80.CD45.pos.PD1.pos.B12.S120.comb	1	0.869781	-2.43578
cy53.1.CD45.pos.2.A09.S969.comb	1	0.887496	-2.42382
cy82.CD45.pos.2.A07.S487.comb	1	0.809048	-1.99919
cy53.1.CD45.pos.1.F06.S66.comb	1	0.881415	-2.43456
cy53.1.CD45.pos.1.G06.S78.comb	1	0.917454	-2.49236
cy53.1.CD45.pos.2.G05.S1037.comb	1	0.858876	-2.31707
cy74.CD45.pos.E02.S722.comb	1	0.863844	-2.32596
cy58.1.CD45.pos.F03.S639.comb	1	0.851271	-2.2626
cy53.1.CD45.neg.D02.S326.comb	1	0.868733	-2.37292
cy80.CD45.pos.PD1.pos.A06.S102.comb	1	0.875278	-2.40336
cy58.1.CD45.pos.C09.S609.comb	1	0.848035	-2.24749
cy80.CD45.pos.PD1.pos.H03.S183.comb	1	0.845072	-2.23758
cy53.1.CD45.neg.E12.S348.comb	2	0.919192	-2.51508
cy53.1.CD45.neg.H12.S384.comb	2	0.941802	-2.32839
cy53.1.CD45.pos.2.B12.S984.comb	1	0.920318	-2.37381
cy58.1.CD45.pos.H05.S665.comb	1	0.827906	-2.14995
cy82.CD45.pos.2.E07.S535.comb	2	0.925287	-2.493
cy58.1.CD45.pos.B10.S598.comb	1	0.892519	-2.43126
cy74.CD45.pos.G11.S755.comb	1	0.870085	-2.39049
cy72.CD45.pos.C07.S895.comb	1	0.862603	-2.30565
cy58.1.CD45.pos.G09.S657.comb	1	0.859563	-2.31524
cy58.1.CD45.pos.B07.S595.comb	1	0.848279	-2.2887
cy58.1.CD45.pos.D03.S615.comb	1	0.844386	-2.21731
cy72.CD45.pos.D10.S910.comb	1	0.854458	-2.2874
cy82.CD45.pos.2.A05.S485.comb	1	0.882999	-2.43599
cy74.CD45.pos.G12.S756.comb	1	0.854577	-2.26792
cy74.CD45.pos.C03.S699.comb	1	0.833195	-2.16335
cy58.1.CD45.pos.C11.S611.comb	1	0.843355	-2.22892
cy58.1.CD45.pos.G04.S652.comb	1	0.864023	-2.3918
cy58.1.CD45.pos.H08.S668.comb	1	0.862271	-2.25946
cy72.CD45.pos.D07.S907.comb	1	0.865374	-2.32998
cy53.1.CD45.neg.C04.S316.comb	1	0.909261	-2.47146
cy74.CD45.pos.D12.S720.comb	1	0.829205	-2.19392
cy53.1.CD45.neg.D06.S330.comb	2	0.869847	-2.39813
cy80.CD45.pos.PD1.pos.E09.S153.comb	1	0.886568	-2.40901
cy74.CD45.pos.C07.S703.comb	1	0.881822	-2.43987
cy53.1.CD45.pos.2.H08.S1052.comb	1	0.860435	-2.27106
cy58.1.CD45.pos.E08.S632.comb	1	0.845213	-2.21654
cy53.1.CD45.pos.1.F04.S64.comb	1	0.872737	-2.36973
cy82.CD45.pos.2.G12.S564.comb	1	0.883212	-2.37526
cy72.CD45.pos.A05.S869.comb	1	0.86634	-2.35567
cy82.CD45.pos.2.F11.S551.comb	2	0.944023	-2.27504
cy72.CD45.pos.E04.S916.comb	1	0.874073	-2.41437
cy74.CD45.pos.E07.S727.comb	1	0.84761	-2.2472
cy53.1.CD45.neg.H05.S377.comb	1	0.907904	-2.47794
cy74.CD45.pos.E03.S723.comb	1	0.865078	-2.37222
cy53.1.CD45.pos.2.D05.S1001.comb	1	0.894113	-2.42949
cy53.1.CD45.pos.2.G02.S1034.comb	1	0.858008	-2.31073
cy72.CD45.pos.B06.S882.comb	1	0.872413	-2.35627
cy82.CD45.neg.1.D05.S233.comb	2	0.901552	-2.3863
cy74.CD45.pos.A05.S677.comb	1	0.842961	-2.25253
cy58.1.CD45.pos.F10.S646.comb	1	0.830627	-2.19544
cy72.CD45.pos.C06.S894.comb	1	0.857454	-2.29314
cy58.1.CD45.pos.H09.S669.comb	1	0.848339	-2.21613
cy72.CD45.pos.D08.S908.comb	1	0.853139	-2.26937
cy53.1.CD45.pos.1.D06.S42.comb	1	0.885899	-2.3597
cy53.1.CD45.neg.H03.S375.comb	1	0.866729	-2.31189
cy58.1.CD45.pos.H11.S671.comb	1	0.90883	-2.26472
cy53.1.CD45.neg.G10.S370.comb	1	0.874078	-2.38827
cy82.CD45.neg.3.D09.S813.comb	2	0.857015	-2.38853
cy80.CD45.pos.PD1.pos.E01.S145.comb	1	0.875405	-2.36559
cy72.CD45.pos.B02.S878.comb	1	0.872762	-2.3633
cy82.CD45.pos.2.D09.S525.comb	1	0.885708	-2.41407
cy53.1.CD45.pos.2.B01.S973.comb	1	0.876783	-2.36975
cy53.1.CD45.pos.2.B05.S977.comb	1	0.872742	-2.36667
cy53.1.CD45.pos.1.D10.S46.comb	1	0.869292	-2.35439
cy53.1.CD45.pos.1.H12.S96.comb	1	0.94062	-2.28053
cy53.1.CD45.pos.2.F07.S1027.comb	1	0.878182	-2.40491
cy53.1.CD45.pos.2.D04.S1000.comb	1	0.870222	-2.36815
cy74.CD45.pos.G07.S751.comb	1	0.879648	-2.40607
cy53.1.CD45.pos.1.C09.S33.comb	1	0.878178	-2.38212
cy53.1.CD45.neg.B07.S307.comb	2	0.930617	-2.48385
cy53.1.CD45.pos.2.A02.S962.comb	1	0.851011	-2.24178
cy74.CD45.pos.F03.S735.comb	1	0.878958	-2.40251
cy53.1.CD45.pos.2.B09.S981.comb	1	0.88382	-2.413
cy80.CD45.pos.PD1.pos.C03.S123.comb	1	0.886122	-2.44313
cy80.CD45.pos.PD1.pos.F04.S160.comb	1	0.865346	-2.35514
cy53.1.CD45.pos.1.D04.S40.comb	1	0.881691	-2.37658
cy80.CD45.pos.PD1.pos.D02.S134.comb	1	0.859732	-2.38107
cy74.CD45.pos.F01.S733.comb	1	0.863415	-2.36061
cy72.CD45.pos.H04.S952.comb	1	0.864984	-2.3274
cy80.CD45.pos.PD1.pos.C01.S121.comb	1	0.867186	-2.35085
cy82.CD45.pos.2.A12.S492.comb	1	0.845926	-2.23251
cy80.CD45.pos.PD1.pos.H01.S181.comb	1	0.876538	-2.39202
cy72.CD45.pos.B04.S880.comb	1	0.868346	-2.34739
cy53.1.CD45.pos.1.A09.S9.comb	1	0.897038	-2.45315
cy74.CD45.pos.C11.S707.comb	1	0.872315	-2.37862
cy82.CD45.pos.2.B02.S494.comb	1	0.882397	-2.40766
cy53.1.CD45.pos.1.B07.S19.comb	1	0.883715	-2.39919
cy74.CD45.pos.E09.S729.comb	1	0.873785	-2.40989
cy53.1.CD45.neg.B11.S311.comb	0	0.915527	-2.47057
cy80.CD45.pos.PD1.pos.B08.S116.comb	1	0.886357	-2.44699
cy53.1.CD45.neg.D07.S331.comb	1	0.890667	-2.46174
cy82.CD45.pos.2.H04.S568.comb	1	0.877353	-2.39822
cy72.CD45.pos.F09.S933.comb	1	0.860575	-2.30134
cy53.1.CD45.pos.2.G01.S1033.comb	1	0.872585	-2.35641
cy58.1.CD45.pos.B05.S593.comb	1	0.859285	-2.31702
cy58.1.CD45.pos.A10.S586.comb	1	0.862965	-2.33151
cy53.1.CD45.pos.1.A02.S2.comb	1	0.867048	-2.32425
cy58.1.CD45.pos.C04.S604.comb	1	0.87149	-2.3531
cy74.CD45.pos.A07.S679.comb	1	0.87673	-2.39698
cy80.CD45.pos.PD1.pos.F01.S157.comb	1	0.846368	-2.26658
cy53.1.CD45.neg.H07.S379.comb	1	0.884317	-2.40437
cy82.CD45.pos.2.C04.S508.comb	1	0.83195	-2.10261
cy80.CD45.pos.PD1.pos.H07.S187.comb	1	0.845514	-2.22158
cy53.1.CD45.pos.2.H12.S1056.comb	0	0.928188	-2.36972
cy80.CD45.pos.PD1.pos.C05.S125.comb	1	0.858971	-2.3278
cy53.1.CD45.pos.1.A11.S11.comb	1	0.883111	-2.38079
cy58.1.CD45.pos.C06.S606.comb	1	0.864605	-2.31438
cy58.1.CD45.pos.B03.S591.comb	1	0.842488	-2.21595
cy72.CD45.pos.F04.S928.comb	1	0.861994	-2.30529
cy80.CD45.pos.PD1.pos.C12.S132.comb	1	0.852397	-2.28547
cy58.1.CD45.pos.A09.S585.comb	1	0.830215	-2.15296
cy58.1.CD45.pos.D01.S613.comb	1	0.860162	-2.30837
cy53.1.CD45.pos.2.F04.S1024.comb	1	0.875768	-2.33478
cy58.1.CD45.pos.A02.S578.comb	1	0.902041	-2.43962
cy53.1.CD45.pos.2.E07.S1015.comb	1	0.875373	-2.39579
cy58.1.CD45.pos.G11.S659.comb	1	0.848412	-2.26235
cy58.1.CD45.pos.E02.S626.comb	1	0.863435	-2.33564
cy80.CD45.pos.PD1.pos.B09.S117.comb	1	0.847175	-2.27155
cy53.1.CD45.neg.G06.S366.comb	1	0.849465	-2.27015
cy58.1.CD45.pos.F01.S637.comb	1	0.852368	-2.25804
cy53.1.CD45.pos.1.E07.S55.comb	1	0.875926	-2.38618
cy72.CD45.pos.B10.S886.comb	1	0.865015	-2.32479
cy82.CD45.pos.2.E02.S530.comb	2	0.913792	-2.51992
cy82.CD45.pos.2.G05.S557.comb	2	0.886578	-2.39437
cy53.1.CD45.pos.1.C06.S30.comb	1	0.868283	-2.35611
cy80.CD45.pos.PD1.pos.H09.S189.comb	1	0.85365	-2.29538
cy72.CD45.pos.F06.S930.comb	1	0.854331	-2.29397
cy58.1.CD45.pos.D02.S614.comb	1	0.847024	-2.27857
cy72.CD45.pos.E09.S921.comb	1	0.867241	-2.34307
cy53.1.CD45.pos.1.A08.S8.comb	1	0.862059	-2.31561
cy53.1.CD45.neg.A12.S300.comb	2	0.909695	-2.4777
cy80.CD45.pos.PD1.pos.B03.S111.comb	1	0.897574	-2.45676
cy80.CD45.pos.PD1.pos.E10.S154.comb	1	0.877906	-2.41006
cy72.CD45.pos.G09.S945.comb	1	0.856469	-2.26425
cy53.1.CD45.pos.2.C12.S996.comb	1	0.86758	-2.3234
cy80.CD45.pos.PD1.pos.B05.S113.comb	1	0.845042	-2.28498
cy53.1.CD45.pos.2.C10.S994.comb	1	0.902439	-2.35877
cy74.CD45.pos.E04.S724.comb	1	0.912219	-2.51246
cy80.CD45.pos.PD1.pos.C11.S131.comb	1	0.892621	-2.44355
cy80.CD45.pos.PD1.pos.C06.S126.comb	1	0.855899	-2.27283
cy82.CD45.pos.2.F09.S549.comb	1	0.838201	-2.15369
cy58.1.CD45.pos.H06.S666.comb	1	0.843147	-2.22325
cy58.1.CD45.pos.F08.S644.comb	1	0.922784	-2.47272
cy53.1.CD45.pos.1.D02.S38.comb	1	0.87925	-2.37336
cy72.CD45.pos.D02.S902.comb	1	0.913708	-2.47012
cy72.CD45.pos.H05.S953.comb	1	0.865788	-2.35077
cy53.1.CD45.pos.2.D06.S1002.comb	1	0.868703	-2.35562
cy74.CD45.pos.G08.S752.comb	1	0.8541	-2.30617
cy53.1.CD45.pos.1.E08.S56.comb	1	0.856176	-2.31402
cy72.CD45.pos.E06.S918.comb	1	0.841694	-2.21646
cy80.CD45.pos.PD1.pos.H12.S192.comb	1	0.938104	-2.34746
cy74.CD45.pos.F07.S739.comb	1	0.87127	-2.41184
cy82.CD45.neg.3.A11.S779.comb	2	0.868377	-2.31372
cy74.CD45.pos.E11.S731.comb	1	0.841317	-2.24566
cy58.1.CD45.pos.A05.S581.comb	1	0.852247	-2.2601
cy58.1.CD45.pos.E07.S631.comb	1	0.857025	-2.29121
cy58.1.CD45.pos.B09.S597.comb	1	0.86334	-2.3277
cy80.CD45.pos.PD1.pos.A04.S100.comb	1	0.883521	-2.38699
cy72.CD45.pos.H08.S956.comb	1	0.907155	-2.49335
cy53.1.CD45.pos.1.C10.S34.comb	1	0.872434	-2.37651
cy53.1.CD45.neg.F09.S357.comb	1	0.8919	-2.52844
cy53.1.CD45.pos.2.H11.S1055.comb	1	0.857293	-2.29429
cy80.CD45.pos.PD1.pos.G08.S176.comb	1	0.870823	-2.42361
cy72.CD45.pos.G02.S938.comb	1	0.875348	-2.40887
cy53.1.CD45.pos.2.G09.S1041.comb	1	0.869865	-2.40432
cy53.1.CD45.pos.1.E01.S49.comb	1	0.898356	-2.45
cy80.CD45.pos.PD1.pos.E11.S155.comb	1	0.884353	-2.42173
cy74.CD45.pos.G09.S753.comb	1	0.914138	-2.50453
cy74.CD45.pos.E05.S725.comb	1	0.864063	-2.35955
cy80.CD45.pos.PD1.pos.D10.S142.comb	1	0.882601	-2.43625
cy58.1.CD45.pos.H04.S664.comb	1	0.850862	-2.28907
cy58.1.CD45.pos.B11.S599.comb	1	0.857204	-2.32152
cy53.1.CD45.pos.1.E12.S60.comb	1	0.869899	-2.39287
cy72.CD45.pos.D09.S909.comb	1	0.924167	-2.38677
cy82.CD45.pos.2.F02.S542.comb	2	0.864541	-2.254
cy72.CD45.pos.B01.S877.comb	1	0.894017	-2.46136
cy74.CD45.pos.A08.S680.comb	1	0.864223	-2.29776
cy74.CD45.pos.E08.S728.comb	1	0.860769	-2.32375
cy72.CD45.pos.E10.S922.comb	1	0.850529	-2.27002
cy53.1.CD45.pos.2.A03.S963.comb	1	0.863724	-2.30078
cy53.1.CD45.neg.B05.S305.comb	1	0.856098	-2.2899
cy58.1.CD45.pos.B04.S592.comb	1	0.834137	-2.18393
cy74.CD45.pos.G10.S754.comb	1	0.869767	-2.34151
cy72.CD45.pos.F02.S926.comb	1	0.867353	-2.3427
cy53.1.CD45.pos.2.H01.S1045.comb	1	0.867008	-2.34742
cy58.1.CD45.pos.H07.S667.comb	1	0.826656	-2.16942
cy53.1.CD45.pos.1.F07.S67.comb	1	0.873221	-2.38531
cy72.CD45.pos.H06.S954.comb	1	0.861236	-2.33312
cy82.CD45.pos.2.D12.S528.comb	2	0.911165	-2.43028
cy53.1.CD45.pos.1.A03.S3.comb	1	0.888348	-2.37898
cy80.CD45.pos.PD1.pos.G11.S179.comb	1	0.872118	-2.39401
cy74.CD45.pos.D10.S718.comb	1	0.854993	-2.33717
cy58.1.CD45.pos.G06.S654.comb	1	0.827433	-2.20906
cy53.1.CD45.neg.B04.S304.comb	1	0.893221	-2.44064
cy82.CD45.neg.1.D01.S229.comb	0	0.846598	-2.24798
cy53.1.CD45.pos.1.D09.S45.comb	1	0.871958	-2.37269
cy80.CD45.pos.PD1.pos.D09.S141.comb	2	0.942683	-2.36716
cy74.CD45.pos.G04.S748.comb	1	0.855064	-2.27894
cy80.CD45.pos.PD1.pos.D01.S133.comb	1	0.835912	-2.16476
cy74.CD45.pos.B10.S694.comb	1	0.874926	-2.39263
cy72.CD45.pos.D04.S904.comb	1	0.851515	-2.26708
cy72.CD45.pos.G01.S937.comb	1	0.933088	-2.47888
cy53.1.CD45.pos.1.C12.S36.comb	1	0.87087	-2.33616
cy74.CD45.pos.D06.S714.comb	1	0.878164	-2.41853
cy80.CD45.pos.PD1.pos.A12.S108.comb	1	0.869458	-2.36464
cy74.CD45.pos.H05.S761.comb	1	0.841761	-2.20683
cy53.1.CD45.pos.2.A11.S971.comb	1	0.893169	-2.44492
cy58.1.CD45.pos.E01.S625.comb	1	0.862755	-2.33626
cy82.CD45.pos.2.D03.S519.comb	2	0.931895	-2.31742
cy72.CD45.pos.D12.S912.comb	1	0.870064	-2.34354
cy74.CD45.pos.B08.S692.comb	1	0.861359	-2.35243
cy72.CD45.pos.H02.S950.comb	1	0.86232	-2.33264
cy58.1.CD45.pos.C05.S605.comb	1	0.847031	-2.23045
cy72.CD45.pos.F12.S936.comb	1	0.859748	-2.32022
cy53.1.CD45.pos.1.G04.S76.comb	1	0.854291	-2.24526
cy58.1.CD45.pos.C02.S602.comb	1	0.850932	-2.23766
cy72.CD45.pos.E11.S923.comb	1	0.856021	-2.29286
cy82.CD45.neg.3.D03.S807.comb	0	0.850732	-2.28856
cy74.CD45.pos.C01.S697.comb	1	0.867004	-2.3589
cy58.1.CD45.pos.G07.S655.comb	1	0.846882	-2.26167
cy53.1.CD45.neg.F07.S355.comb	2	0.897019	-2.55854
cy58.1.CD45.pos.F07.S643.comb	1	0.84499	-2.24325
cy74.CD45.pos.F09.S741.comb	1	0.853454	-2.34549
cy82.CD45.pos.2.D04.S520.comb	1	0.875915	-2.35941
cy72.CD45.pos.G04.S940.comb	1	0.865298	-2.3073
cy72.CD45.pos.E02.S914.comb	1	0.867871	-2.31246
cy58.1.CD45.pos.C10.S610.comb	1	0.863273	-2.31943
cy80.CD45.pos.PD1.pos.G04.S172.comb	1	0.866401	-2.35733
cy58.1.CD45.pos.H10.S670.comb	1	0.853395	-2.23989
cy80.CD45.pos.PD1.pos.E06.S150.comb	1	0.920867	-2.49104
cy53.1.CD45.pos.1.G03.S75.comb	1	0.865828	-2.3534
cy72.CD45.pos.F05.S929.comb	1	0.868078	-2.35576
cy53.1.CD45.pos.2.B04.S976.comb	1	0.871742	-2.33551
cy53.1.CD45.pos.1.B12.S24.comb	1	0.880673	-2.38622
cy53.1.CD45.pos.2.D09.S1005.comb	1	0.878074	-2.32143
cy53.1.CD45.pos.2.D08.S1004.comb	1	0.87165	-2.37204
cy80.CD45.pos.PD1.pos.B01.S109.comb	1	0.867605	-2.37886
cy82.CD45.pos.2.B10.S502.comb	1	0.857824	-2.29453
cy74.CD45.pos.D07.S715.comb	1	0.848655	-2.27302
cy72.CD45.pos.G06.S942.comb	1	0.870005	-2.34265
cy58.1.CD45.pos.F06.S642.comb	1	0.850577	-2.25384
cy72.CD45.pos.C04.S892.comb	1	0.868568	-2.33202
cy53.1.CD45.pos.2.H09.S1053.comb	1	0.884474	-2.42109
cy72.CD45.pos.E05.S917.comb	1	0.849474	-2.2277
cy72.CD45.pos.D01.S901.comb	1	0.859529	-2.29914
cy53.1.CD45.neg.E03.S339.comb	1	0.880618	-2.47392
cy58.1.CD45.pos.A12.S588.comb	1	0.856665	-2.29444
cy53.1.CD45.neg.C09.S321.comb	2	0.891356	-2.53685
cy82.CD45.neg.3.C08.S800.comb	1	0.846886	-2.27254
cy53.1.CD45.neg.F08.S356.comb	2	0.895025	-2.50831
cy53.1.CD45.pos.2.D10.S1006.comb	1	0.829673	-2.13385
cy53.1.CD45.pos.1.B02.S14.comb	1	0.864314	-2.37648
cy53.1.CD45.pos.1.C11.S35.comb	1	0.855101	-2.2799
cy80.CD45.pos.PD1.pos.D05.S137.comb	1	0.869452	-2.4079
cy53.1.CD45.pos.1.F03.S63.comb	1	0.869438	-2.36643
cy74.CD45.pos.E10.S730.comb	1	0.860931	-2.34143
cy58.1.CD45.pos.D11.S623.comb	1	0.870433	-2.37333
cy53.1.CD45.pos.1.F09.S69.comb	1	0.876066	-2.3842
cy80.CD45.pos.PD1.pos.E12.S156.comb	1	0.880215	-2.42277
cy72.CD45.pos.C09.S897.comb	1	0.874065	-2.37307
cy58.1.CD45.pos.A08.S584.comb	1	0.862726	-2.32664
cy58.1.CD45.pos.B01.S589.comb	1	0.847089	-2.26422
cy74.CD45.pos.G01.S745.comb	1	0.862213	-2.36128
cy58.1.CD45.pos.E06.S630.comb	1	0.851854	-2.28139
cy80.CD45.pos.PD1.pos.C10.S130.comb	1	0.840191	-2.25743
cy53.1.CD45.pos.2.D03.S999.comb	1	0.87371	-2.34946
cy72.CD45.pos.A10.S874.comb	1	0.851804	-2.27224
cy80.CD45.pos.PD1.pos.C02.S122.comb	1	0.911652	-2.49954
cy53.1.CD45.pos.2.F03.S1023.comb	1	0.868425	-2.41872
cy53.1.CD45.pos.2.C06.S990.comb	1	0.849981	-2.26934
cy74.CD45.pos.C08.S704.comb	1	0.860386	-2.32463
cy74.CD45.pos.F08.S740.comb	1	0.874754	-2.39591
cy72.CD45.pos.C11.S899.comb	1	0.853286	-2.29058
cy53.1.CD45.neg.B06.S306.comb	2	0.903008	-2.45953
cy53.1.CD45.pos.2.H02.S1046.comb	1	0.884295	-2.43289
cy74.CD45.pos.C06.S702.comb	1	0.871438	-2.37135
cy72.CD45.pos.B12.S888.comb	1	0.861563	-2.32834
cy53.1.CD45.pos.2.A06.S966.comb	1	0.865416	-2.31037
[truncated: 2,646 more rows]

## Sheet: Fig_3D
Sample id	Annotation (Ca=cancer, Ctrl=control)	Network Entropy	Total Forman Ricci Curvature
RHC4075__stemTA__.2749FE	Ca	0.839947	-2.31397
RHC5563__stemTA__.2749FE	Ca	0.864781	-2.19758
RHC5552__stemTA__.2749FE	Ca	0.851624	-2.3517
RHC4874__stemTA__.2749FE	Ca	0.864141	-2.20334
RHL2779__stemTA__.2749FE	Ca	0.882569	-2.62058
RHC5815__stemTA__.2749FE	Ca	0.899801	-2.80883
RHL2759__stemTA__.2749FE	Ca	0.905588	-2.63359
RHL2766__stemTA__.2749FE	Ca	0.913966	-2.60631
RHC4890__stemTA__.2749FE	Ca	0.938884	-2.54124
RHC5586__stemTA__.2749FE	Ca	0.937069	-2.71696
RHL2738__stemTA__.2749FE	Ca	0.895359	-2.36103
RHL2773__stemTA__.2749FE	Ca	0.950607	-2.5528
RHC5594__stemTA__.2749FE	Ca	0.943791	-2.79979
RHC5611__stemTA__.2749FE	Ca	0.928627	-2.69466
RHC5624__stemTA__.2749FE	Ca	0.912902	-2.67011
RHC5768__stemTA__.2749FE	Ca	0.924957	-2.97856
RHC5604__stemTA__.2749FE	Ca	0.943606	-2.62146
RHC5546__stemTA__.2749FE	Ca	0.938717	-2.67175
RHC5558__stemTA__.2749FE	Ca	0.935075	-2.76249
RHL2716__stemTA__.2749FE	Ca	0.939272	-2.57725
RHL2733__stemTA__.2749FE	Ca	0.916699	-2.52598
RHC5585__stemTA__.2749FE	Ca	0.791581	-2.09571
RHC5831__stemTA__.2749FE	Ca	0.819469	-1.94867
RHC4155__stemTA__.2749FE	Ca	0.823625	-1.85525
RHC3920__stemTA__.2749FE	Ca	0.806698	-2.01978
RHC4141__GobletLike__.FB4E09	Ca	0.815593	-2.07517
RHC5879__stemTA__.2749FE	Ca	0.820079	-2.05451
RHC5816__stemTA__.2749FE	Ca	0.833965	-2.17707
RHL2679__stemTA__.2749FE	Ca	0.859449	-2.03347
RHL2753__stemTA__.2749FE	Ca	0.859895	-2.04995
RHC3911__stemTA__.2749FE	Ca	0.800029	-1.96963
RHC4815__stemTA__.2749FE	Ca	0.817242	-1.9309
RHC3567__stemTA__.2749FE	Ca	0.848871	-2.40671
RHC3883__EnterocyteLike__.E596C5	Ca	0.826395	-2.24503
RHC3898__stemTA__.2749FE	Ca	0.871102	-2.65609
RHC5633__stemTA__.2749FE	Ca	0.839394	-2.48234
RHC5600__stemTA__.2749FE	Ca	0.865553	-2.41291
RHC5562__stemTA__.2749FE	Ca	0.856966	-2.11293
RHC5564__stemTA__.2749FE	Ca	0.868204	-2.14572
RHC5601__stemTA__.2749FE	Ca	0.854906	-2.47337
RHC3869__stemTA__.2749FE	Ca	0.877583	-2.59388
RHC4174__stemTA__.2749FE	Ca	0.828288	-2.48537
RHC3599__stemTA__.2749FE	Ca	0.900904	-2.87933
RHL2791__stemTA__.2749FE	Ca	0.921532	-2.7273
RHC5565__stemTA__.2749FE	Ca	0.868202	-2.26252
RHC5716__stemTA__.2749FE	Ca	0.880421	-2.63519
RHC3925__stemTA__.2749FE	Ca	0.944763	-2.76902
RHC4861__stemTA__.2749FE	Ca	0.87669	-2.24467
RHC4922__stemTA__.2749FE	Ca	0.922722	-2.617
RHC3926__stemTA__.2749FE	Ca	0.901492	-2.7431
RHC4859__stemTA__.2749FE	Ca	0.918681	-2.54107
RHC5592__stemTA__.2749FE	Ca	0.900509	-2.86627
RHC5632__stemTA__.2749FE	Ca	0.914733	-2.84639
RHC5643__stemTA__.2749FE	Ca	0.895639	-2.75029
RHC5626__stemTA__.2749FE	Ca	0.951491	-2.60451
RHC5627__stemTA__.2749FE	Ca	0.93636	-2.80185
RHC3924__stemTA__.2749FE	Ca	0.944321	-2.74014
RHL2717__stemTA__.2749FE	Ca	0.918094	-2.59931
RHC5566__stemTA__.2749FE	Ca	0.92537	-2.63747
RHC5569__stemTA__.2749FE	Ca	0.928557	-2.74975
RHC4938__stemTA__.2749FE	Ca	0.924209	-2.66628
RHC5555__stemTA__.2749FE	Ca	0.931961	-2.73518
RHC5610__stemTA__.2749FE	Ca	0.911517	-2.71559
RHC5597__stemTA__.2749FE	Ca	0.870188	-2.36423
RHC5602__stemTA__.2749FE	Ca	0.901343	-2.69465
RHC5605__stemTA__.2749FE	Ca	0.908575	-2.50306
RHC5554__stemTA__.2749FE	Ca	0.923259	-2.66503
RHC3901__stemTA__.2749FE	Ca	0.90787	-2.96603
RHC5553__stemTA__.2749FE	Ca	0.929075	-2.77281
RHC4131__stemTA__.2749FE	Ca	0.924944	-2.89663
RHC5550__stemTA__.2749FE	Ca	0.934804	-2.72693
RHC5615__stemTA__.2749FE	Ca	0.935464	-2.7873
RHC5561__stemTA__.2749FE	Ca	0.940389	-2.72786
RHC5575__stemTA__.2749FE	Ca	0.93078	-2.79647
RHC5577__stemTA__.2749FE	Ca	0.939173	-2.7628
RHC5612__stemTA__.2749FE	Ca	0.939785	-2.67232
RHL2747__stemTA__.2749FE	Ca	0.931318	-2.66641
RHC5613__stemTA__.2749FE	Ca	0.939234	-2.73698
RHC4142__stemTA__.2749FE	Ca	0.850387	-2.37088
RHC5622__stemTA__.2749FE	Ca	0.86714	-2.28599
RHC4760__stemTA__.2749FE	Ca	0.871554	-2.46567
RHC5665__stemTA__.2749FE	Ca	0.846021	-2.50709
RHC4879__stemTA__.2749FE	Ca	0.857414	-2.29357
RHC4784__GobletLike__.FB4E09	Ca	0.831517	-2.0842
RHC4144__stemTA__.2749FE	Ca	0.805372	-1.98538
RHL2788__stemTA__.2749FE	Ca	0.853703	-2.10259
RHC3590__stemTA__.2749FE	Ca	0.872716	-2.52227
RHC3625__stemTA__.2749FE	Ca	0.841984	-2.22695
RHC5808__stemTA__.2749FE	Ca	0.820794	-1.97449
RHC5710__stemTA__.2749FE	Ca	0.784176	-1.95367
RHC5764__stemTA__.2749FE	Ca	0.807931	-1.83603
RHC4757__stemTA__.2749FE	Ca	0.841171	-2.09803
RHC5765__stemTA__.2749FE	Ca	0.82804	-2.10953
RHC5908__stemTA__.2749FE	Ca	0.810019	-1.93489
RHC5704__stemTA__.2749FE	Ca	0.83229	-2.0436
RHC3585__stemTA__.2749FE	Ca	0.833817	-2.32566
RHC3638__stemTA__.2749FE	Ca	0.819218	-2.09072
RHC3552__stemTA__.2749FE	Ca	0.800967	-1.9173
RHC3628__EnterocyteLike__.E596C5	Ca	0.812391	-2.06799
RHC5698__stemTA__.2749FE	Ca	0.801546	-2.09947
RHC5637__stemTA__.2749FE	Ca	0.903836	-2.80061
RHC5560__stemTA__.2749FE	Ca	0.875561	-2.55806
RHC4887__stemTA__.2749FE	Ca	0.814993	-2.01627
RHC3597__stemTA__.2749FE	Ca	0.888219	-2.8555
RHC5544__stemTA__.2749FE	Ca	0.905431	-2.61372
RHC4911__GobletLike__.FB4E09	Ca	0.836846	-2.11432
RHC5568__stemTA__.2749FE	Ca	0.827041	-2.20398
RHC3581__stemTA__.2749FE	Ca	0.880138	-2.67139
RHC3640__stemTA__.2749FE	Ca	0.889652	-2.61038
RHC3621__stemTA__.2749FE	Ca	0.899683	-2.79382
RHC4880__stemTA__.2749FE	Ca	0.829878	-2.07922
RHC5617__EnterocyteLike__.E596C5	Ca	0.820694	-2.20346
RHC5701__EnterocyteLike__.E596C5	Ca	0.799621	-2.14686
RHC5557__EnterocyteLike__.E596C5	Ca	0.872337	-2.46336
RHC5616__EnterocyteLike__.E596C5	Ca	0.78907	-2.05175
RHC4910__stemTA__.2749FE	Ca	0.864981	-2.22748
RHC4921__EnterocyteLike__.E596C5	Ca	0.811631	-2.05607
RHC4881__EnterocyteLike__.E596C5	Ca	0.817364	-1.94655
RHC5628__EnterocyteLike__.E596C5	Ca	0.826343	-2.28582
RHC3598__stemTA__.2749FE	Ca	0.855729	-2.43604
RHC4050__stemTA__.2749FE	Ca	0.831534	-2.52665
RHC3589__stemTA__.2749FE	Ca	0.860504	-2.42621
RHC3845__EnterocyteLike__.E596C5	Ca	0.833329	-2.32652
RHC4781__EnterocyteLike__.E596C5	Ca	0.868423	-2.70052
RHC3579__stemTA__.2749FE	Ca	0.910999	-2.84394
RHC3635__stemTA__.2749FE	Ca	0.884753	-2.68278
RHC3608__stemTA__.2749FE	Ca	0.860555	-2.46209
RHC4065__stemTA__.2749FE	Ca	0.88986	-2.86961
RHC4073__stemTA__.2749FE	Ca	0.85902	-2.76971
RHC5707__stemTA__.2749FE	Ca	0.833126	-2.34017
RHC3569__stemTA__.2749FE	Ca	0.901588	-2.76127
RHC3629__stemTA__.2749FE	Ca	0.889142	-2.88873
RHC3584__stemTA__.2749FE	Ca	0.838411	-2.18007
RHC3609__stemTA__.2749FE	Ca	0.882589	-2.62098
RHC3556__stemTA__.2749FE	Ca	0.876233	-2.54273
RHC3617__stemTA__.2749FE	Ca	0.886772	-2.63852
RHC3619__stemTA__.2749FE	Ca	0.85718	-2.37912
RHC4068__stemTA__.2749FE	Ca	0.83402	-2.2662
RHC5714__stemTA__.2749FE	Ca	0.842075	-2.31081
RHC5658__stemTA__.2749FE	Ca	0.799	-2.12446
RHC4872__stemTA__.2749FE	Ca	0.869393	-2.19858
RHC5570__stemTA__.2749FE	Ca	0.870475	-2.34833
RHC3593__stemTA__.2749FE	Ca	0.889807	-2.6257
RHC3591__stemTA__.2749FE	Ca	0.89596	-2.85999
RHC5599__stemTA__.2749FE	Ca	0.858388	-2.2603
RHC3568__stemTA__.2749FE	Ca	0.817152	-2.08067
RHC4774__stemTA__.2749FE	Ca	0.799473	-1.92332
RHC5574__stemTA__.2749FE	Ca	0.861866	-2.30513
RHC5906__stemTA__.2749FE	Ca	0.837438	-2.23561
RHC3553__stemTA__.2749FE	Ca	0.822095	-2.10987
RHC4763__GobletLike__.FB4E09	Ca	0.820288	-1.99099
RHC4148__stemTA__.2749FE	Ca	0.82221	-2.22859
RHC3910__stemTA__.2749FE	Ca	0.866919	-2.68258
RHC5790__stemTA__.2749FE	Ca	0.789347	-2.10122
RHC4947__stemTA__.2749FE	Ca	0.917373	-2.75287
RHL2723__stemTA__.2749FE	Ca	0.919126	-2.56371
RHC3868__stemTA__.2749FE	Ca	0.878943	-2.67411
RHC4924__stemTA__.2749FE	Ca	0.883772	-2.35641
RHC4940__stemTA__.2749FE	Ca	0.869558	-2.13657
RHC4931__stemTA__.2749FE	Ca	0.869165	-2.33378
RHC4801__stemTA__.2749FE	Ca	0.904426	-2.57001
RHC3882__stemTA__.2749FE	Ca	0.825167	-2.14865
RHC3850__stemTA__.2749FE	Ca	0.854283	-2.30776
RHC3855__stemTA__.2749FE	Ca	0.861802	-2.52002
RHC3876__stemTA__.2749FE	Ca	0.836699	-2.17893
RHC3900__stemTA__.2749FE	Ca	0.877498	-2.5942
RHC3852__stemTA__.2749FE	Ca	0.902726	-2.64717
RHC3872__stemTA__.2749FE	Ca	0.861785	-2.42346
RHC3878__stemTA__.2749FE	Ca	0.845877	-2.3835
RHC3919__stemTA__.2749FE	Ca	0.856652	-2.55061
RHC3849__stemTA__.2749FE	Ca	0.893896	-2.74107
RHC3836__stemTA__.2749FE	Ca	0.886056	-2.8192
RHC3848__stemTA__.2749FE	Ca	0.887302	-2.76044
RHC3863__stemTA__.2749FE	Ca	0.890335	-2.78835
RHC3846__stemTA__.2749FE	Ca	0.841528	-2.22
RHC3865__stemTA__.2749FE	Ca	0.828177	-2.19724
RHC3891__GobletLike__.FB4E09	Ca	0.843263	-1.98928
RHC4925__stemTA__.2749FE	Ca	0.843185	-2.26007
RHC3641__stemTA__.2749FE	Ca	0.883576	-2.65648
RHC4937__stemTA__.2749FE	Ca	0.841753	-2.06211
RHC4746__stemTA__.2749FE	Ca	0.888523	-2.62979
RHC3915__stemTA__.2749FE	Ca	0.916287	-2.86057
RHC3904__stemTA__.2749FE	Ca	0.81897	-2.07077
RHC3874__stemTA__.2749FE	Ca	0.861676	-2.6077
RHC3947__stemTA__.2749FE	Ca	0.872197	-2.75264
RHC4780__stemTA__.2749FE	Ca	0.912614	-2.81332
RHC3871__stemTA__.2749FE	Ca	0.900319	-2.81299
RHC3840__stemTA__.2749FE	Ca	0.871391	-2.7655
RHC3902__stemTA__.2749FE	Ca	0.89279	-2.8541
RHC3839__stemTA__.2749FE	Ca	0.912318	-2.85581
RHC3879__stemTA__.2749FE	Ca	0.905052	-2.9678
RHC3884__stemTA__.2749FE	Ca	0.886521	-2.51265
RHC5896__stemTA__.2749FE	Ca	0.879291	-2.73219
RHC3837__stemTA__.2749FE	Ca	0.874923	-2.54626
RHC3881__stemTA__.2749FE	Ca	0.892646	-2.83624
RHC3905__stemTA__.2749FE	Ca	0.90325	-2.82139
RHC4014__stemTA__.2749FE	Ca	0.890106	-2.52124
RHC4877__stemTA__.2749FE	Ca	0.902128	-2.57298
RHC3897__stemTA__.2749FE	Ca	0.920588	-2.67122
RHC3870__stemTA__.2749FE	Ca	0.895045	-2.74095
RHC3875__EnterocyteLike__.E596C5	Ca	0.837968	-2.48279
RHC4788__stemTA__.2749FE	Ca	0.887583	-2.69664
RHC4807__stemTA__.2749FE	Ca	0.833769	-2.17931
RHC4122__stemTA__.2749FE	Ca	0.872968	-2.54352
RHC4130__stemTA__.2749FE	Ca	0.870047	-2.51648
RHC4811__stemTA__.2749FE	Ca	0.851682	-2.40835
RHC3844__stemTA__.2749FE	Ca	0.828039	-2.20083
RHC4772__stemTA__.2749FE	Ca	0.866336	-2.38935
RHC5840__stemTA__.2749FE	Ca	0.793696	-2.1131
RHC3838__stemTA__.2749FE	Ca	0.816501	-2.10227
RHC4161__stemTA__.2749FE	Ca	0.835668	-2.19076
RHC5580__stemTA__.2749FE	Ca	0.827627	-2.09841
RHL2672__stemTA__.2749FE	Ca	0.882563	-2.5197
RHC5647__stemTA__.2749FE	Ca	0.870304	-2.60273
RHL2718__stemTA__.2749FE	Ca	0.890601	-2.36365
RHC4124__stemTA__.2749FE	Ca	0.906527	-2.89142
RHC5607__stemTA__.2749FE	Ca	0.810257	-2.05127
RHC5623__stemTA__.2749FE	Ca	0.88152	-2.49024
RHC5629__stemTA__.2749FE	Ca	0.88039	-2.57374
RHL2765__stemTA__.2749FE	Ca	0.899532	-2.61324
RHL2780__stemTA__.2749FE	Ca	0.90377	-2.65852
RHC3903__stemTA__.2749FE	Ca	0.868277	-2.72338
RHC4021__stemTA__.2749FE	Ca	0.899403	-2.90988
RHC3864__stemTA__.2749FE	Ca	0.83425	-2.27374
RHC4134__stemTA__.2749FE	Ca	0.853038	-2.44371
RHC4031__stemTA__.2749FE	Ca	0.837013	-2.40371
RHC3862__stemTA__.2749FE	Ca	0.85168	-2.40808
RHC3923__stemTA__.2749FE	Ca	0.85841	-2.6256
RHC4743__stemTA__.2749FE	Ca	0.872174	-2.3011
RHC4761__stemTA__.2749FE	Ca	0.830407	-2.10224
RHC4878__stemTA__.2749FE	Ca	0.883666	-2.62786
RHC3856__stemTA__.2749FE	Ca	0.88204	-2.65587
RHC4123__stemTA__.2749FE	Ca	0.871076	-2.64001
RHC4196__stemTA__.2749FE	Ca	0.829505	-2.13828
RHC4900__EnterocyteLike__.E596C5	Ca	0.837794	-1.95642
RHC4935__stemTA__.2749FE	Ca	0.846831	-2.24979
RHC5547__stemTA__.2749FE	Ca	0.882981	-2.48386
RHC3565__stemTA__.2749FE	Ca	0.853942	-2.42174
RHC5644__stemTA__.2749FE	Ca	0.845021	-2.32066
RHC4862__stemTA__.2749FE	Ca	0.834508	-2.09112
RHC4871__stemTA__.2749FE	Ca	0.875304	-2.40914
RHC4944__stemTA__.2749FE	Ca	0.888276	-2.55146
RHL2724__stemTA__.2749FE	Ca	0.908605	-2.55585
RHL2769__stemTA__.2749FE	Ca	0.885497	-2.56967
RHL2789__stemTA__.2749FE	Ca	0.909413	-2.54393
RHL2770__stemTA__.2749FE	Ca	0.915094	-2.67964
RHL2749__stemTA__.2749FE	Ca	0.897196	-2.50648
RHL2768__stemTA__.2749FE	Ca	0.917556	-2.66899
RHL2767__stemTA__.2749FE	Ca	0.933774	-2.76333
RHC5578__stemTA__.2749FE	Ca	0.889576	-2.65988
RHC5582__stemTA__.2749FE	Ca	0.878656	-2.55513
RHL2781__stemTA__.2749FE	Ca	0.897278	-2.68293
RHL2701__stemTA__.2749FE	Ca	0.897675	-2.40988
RHC5606__stemTA__.2749FE	Ca	0.876513	-2.37427
RHC4159__stemTA__.2749FE	Ca	0.860493	-2.456
RHC5783__stemTA__.2749FE	Ca	0.821019	-2.28521
RHC5598__stemTA__.2749FE	Ca	0.932078	-2.80284
RHC5549__stemTA__.2749FE	Ca	0.929025	-2.75013
RHC5567__stemTA__.2749FE	Ca	0.903519	-2.76429
RHL2758__stemTA__.2749FE	Ca	0.925744	-2.70365
RHC5608__stemTA__.2749FE	Ca	0.941583	-2.56648
RHC4916__stemTA__.2749FE	Ca	0.869522	-2.24193
RHC4768__stemTA__.2749FE	Ca	0.906615	-2.77205
RHC4813__stemTA__.2749FE	Ca	0.903552	-2.79571
RHC4915__stemTA__.2749FE	Ca	0.910893	-2.74293
RHC3922__stemTA__.2749FE	Ca	0.914627	-2.83525
RHC3914__stemTA__.2749FE	Ca	0.907544	-2.81686
RHC4945__stemTA__.2749FE	Ca	0.900282	-2.55837
RHC4902__stemTA__.2749FE	Ca	0.915327	-2.77767
RHC4926__stemTA__.2749FE	Ca	0.910478	-2.71924
RHC3577__stemTA__.2749FE	Ca	0.893607	-2.55902
RHC4789__stemTA__.2749FE	Ca	0.884634	-2.43603
RHC4104__stemTA__.2749FE	Ctrl	0.825469	-2.11133
RHC6087__stemTA__.2749FE	Ctrl	0.933835	-2.66388
RHL2880__stemTA__.2749FE	Ctrl	0.864702	-2.25211
RHC5949__stemTA__.2749FE	Ctrl	0.919955	-2.81142
RHC4975__stemTA__.2749FE	Ctrl	0.864291	-2.4314
RHC4099__stemTA__.2749FE	Ctrl	0.915239	-2.8067
RHL2837__GobletA__.FFFF55	Ctrl	0.918825	-2.66291
RHC6075__stemTA__.2749FE	Ctrl	0.913826	-2.72907
RHC4087__stemTA__.2749FE	Ctrl	0.894547	-2.88447
RHC4055__EnterocyteType1A__.7DEA7B	Ctrl	0.806159	-2.2118
RHC5936__EnterocyteType1A__.7DEA7B	Ctrl	0.879212	-2.76627
RHC5867__Unknown__grey	Ctrl	0.838592	-2.17157
RHC5863__GobletA__.FFFF55	Ctrl	0.894448	-2.78037
RHC5875__stemTA__.2749FE	Ctrl	0.916433	-2.7888
RHC4072__Unknown__grey	Ctrl	0.845662	-2.29123
RHC6106__EnterocyteType1B__.C6E879	Ctrl	0.80148	-1.98904
RHC4058__GobletA__.FFFF55	Ctrl	0.861466	-2.61178
RHC4289__GobletA__.FFFF55	Ctrl	0.810037	-2.02244
RHC4112__Unknown__grey	Ctrl	0.811824	-2.05175
RHC4300__GobletA__.FFFF55	Ctrl	0.815561	-2.15534
RHC6103__EnterocyteType1B__.C6E879	Ctrl	0.80723	-1.9839
RHC5859__EnterocyteType2__.E596C5	Ctrl	0.846406	-2.33198
RHC4297__GobletC__.FB4E09	Ctrl	0.790554	-1.8261
RHC4980__stemTA__.2749FE	Ctrl	0.829381	-2.1273
RHC6057__stemTA__.2749FE	Ctrl	0.862648	-2.22725
RHC6089__stemTA__.2749FE	Ctrl	0.880731	-2.55467
RHC4285__stemTA__.2749FE	Ctrl	0.804088	-2.03266
RHC4996__NonStem2__.9079E5	Ctrl	0.824978	-2.10037
RHC5890__stemTA__.2749FE	Ctrl	0.904479	-2.78054
RHC5907__stemTA__.2749FE	Ctrl	0.911446	-2.8028
RHC4274__Unknown__grey	Ctrl	0.809461	-1.8666
RHC5934__EnterocyteType2__.E596C5	Ctrl	0.819124	-1.89107
RHC4034__EnterocyteType2__.E596C5	Ctrl	0.806701	-2.09767
RHC4298__EnterocyteType2__.E596C5	Ctrl	0.788947	-1.97194
RHC4981__EnterocyteType2__.E596C5	Ctrl	0.838118	-2.30658
RHC6049__EnterocyteType2__.E596C5	Ctrl	0.822854	-2.02774
RHL2855__GobletB__.FEC254	Ctrl	0.847318	-2.08783
RHC4970__EnterocyteType1B__.C6E879	Ctrl	0.78639	-2.01346
RHC6063__EnterocyteType2__.E596C5	Ctrl	0.799586	-2.02305
RHC5941__GobletC__.FB4E09	Ctrl	0.825944	-2.25628
RHC6090__EnterocyteType2__.E596C5	Ctrl	0.826588	-1.91792
RHC4046__Unknown__grey	Ctrl	0.878911	-2.65006
RHC4992__EnterocyteType2__.E596C5	Ctrl	0.821552	-2.27774
RHC6085__EnterocyteType1B__.C6E879	Ctrl	0.815931	-2.02902
RHC6081__GobletC__.FB4E09	Ctrl	0.794716	-1.86403
RHC5005__GobletA__.FFFF55	Ctrl	0.831638	-2.23985
RHC6093__GobletC__.FB4E09	Ctrl	0.813975	-2.04594
RHC4111__GobletC__.FB4E09	Ctrl	0.779376	-1.9285
RHC4070__GobletC__.FB4E09	Ctrl	0.8196	-2.22104
RHL2834__GobletC__.FB4E09	Ctrl	0.848814	-2.28194
RHL2809__EnterocyteType1B__.C6E879	Ctrl	0.845714	-2.13901
RHC4076__GobletC__.FB4E09	Ctrl	0.82383	-2.32894
RHC4114__GobletC__.FB4E09	Ctrl	0.839496	-2.3966
RHC6099__stemTA__.2749FE	Ctrl	0.863273	-2.34871
RHL2852__EnterocyteType2__.E596C5	Ctrl	0.807468	-1.90838
RHC5924__stemTA__.2749FE	Ctrl	0.892017	-2.63534
RHC5950__stemTA__.2749FE	Ctrl	0.905717	-2.8897
RHC5920__NonStem1__.8CD9FE	Ctrl	0.865656	-2.59162
RHC5929__stemTA__.2749FE	Ctrl	0.873804	-2.62078
RHC5860__EnterocyteType2__.E596C5	Ctrl	0.838378	-2.2675
RHC5931__EnterocyteType1B__.C6E879	Ctrl	0.844359	-2.29696
RHC6114__GobletB__.FEC254	Ctrl	0.857525	-2.45898
RHC5862__EnterocyteType2__.E596C5	Ctrl	0.841556	-2.28659
RHC6095__EnterocyteType2__.E596C5	Ctrl	0.828283	-2.1892
RHC6108__EnterocyteType2__.E596C5	Ctrl	0.813753	-2.07272
RHC6077__EnterocyteType2__.E596C5	Ctrl	0.823716	-2.08732
RHC4273__EnterocyteType2__.E596C5	Ctrl	0.799027	-2.13544
RHC5003__EnterocyteType1B__.C6E879	Ctrl	0.800665	-2.06562
RHC5886__NonStem1__.8CD9FE	Ctrl	0.865185	-2.5644
RHC4030__EnterocyteType2__.E596C5	Ctrl	0.812934	-2.21915
RHC5869__Unknown__grey	Ctrl	0.834354	-2.12721
RHC5887__NonStem2__.9079E5	Ctrl	0.878845	-2.61732
RHL2873__NonStem2__.9079E5	Ctrl	0.87023	-2.23157
RHC5923__EnterocyteType1A__.7DEA7B	Ctrl	0.853885	-2.44882
RHC5864__GobletA__.FFFF55	Ctrl	0.886981	-2.68299
RHL2844__EnterocyteType2__.E596C5	Ctrl	0.832329	-2.19155
RHL2868__EnterocyteType2__.E596C5	Ctrl	0.828406	-2.03846
RHL2840__stemTA__.2749FE	Ctrl	0.879422	-2.32205
RHL2867__EnterocyteType2__.E596C5	Ctrl	0.84164	-2.18588
RHC5915__EnterocyteType2__.E596C5	Ctrl	0.86372	-2.65192
RHC5888__GobletB__.FEC254	Ctrl	0.859256	-2.53634
RHC5937__Unknown__grey	Ctrl	0.848852	-2.22011
RHL2850__EnterocyteType2__.E596C5	Ctrl	0.854811	-2.3125
RHC5880__NonStem2__.9079E5	Ctrl	0.852056	-2.38392
RHC5884__stemTA__.2749FE	Ctrl	0.879825	-2.53051
RHC5008__stemTA__.2749FE	Ctrl	0.817962	-2.09404
RHC4963__NonStem1__.8CD9FE	Ctrl	0.868924	-2.39666
RHC5895__NonStem2__.9079E5	Ctrl	0.848389	-2.32208
RHC4961__Unknown__grey	Ctrl	0.829345	-2.23828
RHC5901__EnterocyteType2__.E596C5	Ctrl	0.849553	-2.47077
RHC5010__NonStem1__.8CD9FE	Ctrl	0.850696	-2.32153
RHC4999__Unknown__grey	Ctrl	0.810769	-1.91358
RHC5926__NonStem2__.9079E5	Ctrl	0.852615	-2.17726
RHL2853__stemTA__.2749FE	Ctrl	0.891662	-2.47611
RHC5889__GobletA__.FFFF55	Ctrl	0.899517	-2.83407
RHC4951__NonStem1__.8CD9FE	Ctrl	0.900788	-2.77618
RHC5891__NonStem2__.9079E5	Ctrl	0.904789	-2.83189
RHC6094__EnterocyteType1A__.7DEA7B	Ctrl	0.887579	-2.73677
RHC6074__EnterocyteType1A__.7DEA7B	Ctrl	0.87178	-2.39486
RHC5870__EnterocyteType1A__.7DEA7B	Ctrl	0.859479	-2.53369
RHC6079__NonStem1__.8CD9FE	Ctrl	0.862801	-2.46683
RHC5938__Unknown__grey	Ctrl	0.852469	-2.08603
RHL2819__EnterocyteType2__.E596C5	Ctrl	0.854347	-2.1536
RHC5876__EnterocyteType1A__.7DEA7B	Ctrl	0.845553	-2.25693
RHC5878__GobletA__.FFFF55	Ctrl	0.862749	-2.4805
RHL2847__GobletB__.FEC254	Ctrl	0.898989	-2.53892
RHC5893__GobletA__.FFFF55	Ctrl	0.870975	-2.60041
RHC6105__stemTA__.2749FE	Ctrl	0.880989	-2.52216
RHC5912__stemTA__.2749FE	Ctrl	0.848164	-2.41859
RHC5935__EnterocyteType1A__.7DEA7B	Ctrl	0.846451	-2.41767
RHL2806__EnterocyteType1B__.C6E879	Ctrl	0.847984	-2.34021
RHL2821__EnterocyteType1B__.C6E879	Ctrl	0.852045	-2.19135
RHC5885__EnterocyteType1A__.7DEA7B	Ctrl	0.843138	-2.39286
RHC5909__EnterocyteType1B__.C6E879	Ctrl	0.853375	-2.56385
RHC6053__Unknown__grey	Ctrl	0.843301	-2.17216
RHC5866__EnterocyteType1A__.7DEA7B	Ctrl	0.831189	-2.23592
RHC5871__Unknown__grey	Ctrl	0.826313	-2.01184
RHC5904__EnterocyteType1A__.7DEA7B	Ctrl	0.830228	-2.24815
RHC6078__EnterocyteType1A__.7DEA7B	Ctrl	0.861057	-2.4692
RHC4089__stemTA__.2749FE	Ctrl	0.828864	-2.20123
RHC6056__EnterocyteType1B__.C6E879	Ctrl	0.805023	-1.9012
RHC6113__EnterocyteType1B__.C6E879	Ctrl	0.798053	-2.08064
RHC5881__GobletB__.FEC254	Ctrl	0.854124	-2.38625
RHC6076__Unknown__grey	Ctrl	0.840371	-2.01695
RHC6092__EnterocyteType1B__.C6E879	Ctrl	0.811471	-2.00619
RHL2856__EnterocyteType1B__.C6E879	Ctrl	0.860735	-2.39821
RHC6058__EnterocyteType1B__.C6E879	Ctrl	0.847061	-2.29811
RHC4048__stemTA__.2749FE	Ctrl	0.916103	-2.87763
RHC4085__stemTA__.2749FE	Ctrl	0.894707	-2.93244
RHC5913__GobletA__.FFFF55	Ctrl	0.874571	-2.62228
RHC4993__stemTA__.2749FE	Ctrl	0.847915	-2.25506
RHL2875__stemTA__.2749FE	Ctrl	0.883313	-2.42338
RHC5898__stemTA__.2749FE	Ctrl	0.910167	-2.80336
RHL2845__stemTA__.2749FE	Ctrl	0.899596	-2.61435
RHL2863__stemTA__.2749FE	Ctrl	0.90291	-2.58457
RHC5947__GobletA__.FFFF55	Ctrl	0.904665	-2.8258
RHC5925__stemTA__.2749FE	Ctrl	0.880237	-2.61084
RHC5948__stemTA__.2749FE	Ctrl	0.897104	-2.76343
RHC5874__stemTA__.2749FE	Ctrl	0.869146	-2.51644
RHC4240__stemTA__.2749FE	Ctrl	0.889076	-2.68065
RHC4956__stemTA__.2749FE	Ctrl	0.906699	-2.7298
RHC5932__NonStem1__.8CD9FE	Ctrl	0.879231	-2.65256
RHC6052__NonStem1__.8CD9FE	Ctrl	0.858872	-2.26167
RHC4066__stemTA__.2749FE	Ctrl	0.894481	-2.75483
RHC4107__stemTA__.2749FE	Ctrl	0.904174	-2.77833
RHL2816__GobletA__.FFFF55	Ctrl	0.911623	-2.57134
RHC6054__NonStem1__.8CD9FE	Ctrl	0.912692	-2.69614
RHC6091__NonStem1__.8CD9FE	Ctrl	0.896332	-2.62995
RHC4276__stemTA__.2749FE	Ctrl	0.843791	-2.42146
RHC4028__stemTA__.2749FE	Ctrl	0.862343	-2.70075
RHC4160__stemTA__.2749FE	Ctrl	0.83967	-2.43642
RHC4026__stemTA__.2749FE	Ctrl	0.895144	-2.89282
RHC4108__stemTA__.2749FE	Ctrl	0.868275	-2.58662
RHC4227__Unknown__grey	Ctrl	0.814818	-1.92177
RHC4990__stemTA__.2749FE	Ctrl	0.879245	-2.69241
RHL2864__GobletB__.FEC254	Ctrl	0.898868	-2.57899
RHC6060__stemTA__.2749FE	Ctrl	0.864045	-2.33553
RHC4286__GobletB__.FEC254	Ctrl	0.800665	-2.04331
RHC4110__stemTA__.2749FE	Ctrl	0.889699	-2.92892
RHC6073__GobletA__.FFFF55	Ctrl	0.876389	-2.53234

## Sheet: Fig_4C
	Euclidean Distance of straight line trajectory from data point at time (T)
Number of straight line trajectory iterations	T=0	T=12 hours	T=24 hours	T=36 hours	T=72 hours			T=0	T=12 hours	T=24 hours	T=36 hours	T=72 hours
1	132.422	15424.5	14855.7	11926.6	17972.9		Iteration where Ricci Flow trajectory is closest to data point	1	63	53	48	125
2	264.844	15354.1	14795.2	11857.4	17851.6
3	397.266	15284.6	14735.6	11789.3	17730.4
4	529.688	15215.8	14677	11722.2	17609.3
5	662.11	15148	14619.4	11656.3	17488.4
6	794.531	15081	14562.7	11591.6	17367.7
7	926.953	15014.8	14507	11528	17247.2
8	1059.38	14949.5	14452.3	11465.5	17126.8
9	1191.8	14885.2	14398.6	11404.3	17006.6
10	1324.22	14821.7	14345.9	11344.3	16886.6
11	1456.64	14759.1	14294.3	11285.5	16766.8
12	1589.06	14697.5	14243.7	11227.9	16647.2
13	1721.48	14636.8	14194.2	11171.7	16527.8
14	1853.91	14577.1	14145.7	11116.7	16408.5
15	1986.33	14518.3	14098.3	11063	16289.5
16	2118.75	14460.5	14052	11010.7	16170.7
17	2251.17	14403.6	14006.8	10959.7	16052.1
18	2383.59	14347.8	13962.7	10910.1	15933.7
19	2516.02	14293	13919.7	10861.9	15815.6
20	2648.44	14239.2	13877.9	10815.1	15697.6
21	2780.86	14186.4	13837.2	10769.7	15579.9
22	2913.28	14134.7	13797.6	10725.8	15462.4
23	3045.7	14084.1	13759.2	10683.3	15345.2
24	3178.13	14034.5	13722	10642.3	15228.3
25	3310.55	13985.9	13686	10602.8	15111.5
26	3442.97	13938.5	13651.1	10564.8	14995.1
27	3575.39	13892.2	13617.5	10528.3	14878.9
28	3707.81	13847	13585	10493.4	14763
29	3840.24	13802.9	13553.8	10460	14647.3
30	3972.66	13759.9	13523.8	10428.2	14532
31	4105.08	13718.1	13495	10398	14416.9
32	4237.5	13677.4	13467.5	10369.4	14302.2
33	4369.92	13637.9	13441.2	10342.5	14187.7
34	4502.34	13599.6	13416.2	10317.1	14073.6
35	4634.77	13562.4	13392.4	10293.4	13959.8
36	4767.19	13526.5	13369.9	10271.3	13846.3
37	4899.61	13491.8	13348.7	10250.9	13733.2
38	5032.03	13458.2	13328.8	10232.2	13620.4
39	5164.45	13425.9	13310.1	10215.2	13507.9
40	5296.88	13394.8	13292.8	10199.8	13395.9
41	5429.3	13365	13276.7	10186.2	13284.2
42	5561.72	13336.4	13262	10174.2	13172.9
43	5694.14	13309.1	13248.5	10164	13061.9
44	5826.56	13283	13236.4	10155.5	12951.4
45	5958.99	13258.2	13225.6	10148.7	12841.3
46	6091.41	13234.7	13216.1	10143.6	12731.7
47	6223.83	13212.5	13207.9	10140.3	12622.4
48	6356.25	13191.5	13201	10138.7	12513.6
49	6488.67	13171.9	13195.5	10138.8	12405.3
50	6621.1	13153.6	13191.3	10140.6	12297.4
51	6753.52	13136.5	13188.4	10144.2	12190.1
52	6885.94	13120.8	13186.8	10149.5	12083.2
53	7018.36	13106.4	13186.6	10156.5	11976.8
54	7150.78	13093.3	13187.7	10165.3	11871
55	7283.2	13081.6	13190.2	10175.7	11765.7
56	7415.63	13071.2	13193.9	10187.9	11660.9
57	7548.05	13062.1	13199	10201.8	11556.7
58	7680.47	13054.4	13205.5	10217.3	11453.1
59	7812.89	13048	13213.2	10234.6	11350.1
60	7945.31	13042.9	13222.3	10253.5	11247.8
61	8077.74	13039.2	13232.7	10274.2	11146
62	8210.16	13036.8	13244.4	10296.4	11044.9
63	8342.58	13035.8	13257.4	10320.4	10944.5
64	8475	13036.1	13271.7	10345.9	10844.7
65	8607.42	13037.8	13287.3	10373.1	10745.7
66	8739.85	13040.8	13304.3	10401.9	10647.4
67	8872.27	13045.1	13322.5	10432.3	10549.8
68	9004.69	13050.8	13342	10464.3	10453
69	9137.11	13057.8	13362.8	10497.9	10357
70	9269.53	13066.2	13384.9	10533	10261.8
71	9401.96	13075.9	13408.2	10569.7	10167.4
72	9534.38	13086.9	13432.8	10607.9	10073.9
73	9666.8	13099.3	13458.7	10647.6	9981.27
74	9799.22	13113	13485.8	10688.8	9889.54
75	9931.64	13128	13514.2	10731.5	9798.74
76	10064.1	13144.4	13543.8	10775.6	9708.9
77	10196.5	13162	13574.6	10821.2	9620.05
78	10328.9	13180.9	13606.6	10868.2	9532.2
79	10461.3	13201.2	13639.9	10916.6	9445.4
80	10593.8	13222.7	13674.3	10966.4	9359.66
81	10726.2	13245.6	13710	11017.6	9275.03
82	10858.6	13269.7	13746.8	11070.1	9191.52
83	10991	13295.1	13784.8	11123.9	9109.17
84	11123.4	13321.8	13824	11179	9028.01
85	11255.9	13349.7	13864.3	11235.5	8948.08
86	11388.3	13378.9	13905.8	11293.2	8869.4
87	11520.7	13409.3	13948.4	11352.1	8792.01
88	11653.1	13440.9	13992.1	11412.3	8715.95
89	11785.5	13473.8	14036.9	11473.7	8641.25
90	11918	13507.9	14082.9	11536.3	8567.94
91	12050.4	13543.2	14129.9	11600.1	8496.06
92	12182.8	13579.7	14178	11665	8425.66
93	12315.2	13617.4	14227.2	11731	8356.75
94	12447.7	13656.3	14277.5	11798.2	8289.39
95	12580.1	13696.3	14328.7	11866.5	8223.62
96	12712.5	13737.6	14381.1	11935.8	8159.46
97	12844.9	13779.9	14434.4	12006.2	8096.95
98	12977.3	13823.4	14488.8	12077.7	8036.15
99	13109.8	13868	14544.2	12150.2	7977.08
100	13242.2	13913.8	14600.5	12223.6	7919.78
101	13374.6	13960.6	14657.9	12298.1	7864.3
102	13507	14008.6	14716.2	12373.5	7810.66
103	13639.5	14057.6	14775.4	12449.9	7758.92
104	13771.9	14107.7	14835.6	12527.2	7709.1
105	13904.3	14158.9	14896.8	12605.5	7661.25
106	14036.7	14211.1	14958.8	12684.6	7615.4
107	14169.1	14264.3	15021.8	12764.6	7571.59
108	14301.6	14318.6	15085.7	12845.5	7529.86
109	14434	14373.9	15150.5	12927.3	7490.23
110	14566.4	14430.2	15216.1	13009.8	7452.75
111	14698.8	14487.5	15282.6	13093.2	7417.44
112	14831.3	14545.7	15350	13177.4	7384.33
113	14963.7	14605	15418.2	13262.4	7353.46
114	15096.1	14665.2	15487.2	13348.2	7324.86
115	15228.5	14726.3	15557.1	13434.7	7298.55
116	15360.9	14788.4	15627.7	13521.9	7274.55
117	15493.4	14851.3	15699.2	13609.9	7252.89
118	15625.8	14915.2	15771.4	13698.6	7233.6
119	15758.2	14980	15844.5	13788	7216.68
120	15890.6	15045.7	15918.3	13878.1	7202.15
121	16023.1	15112.3	15992.8	13968.8	7190.04
122	16155.5	15179.7	16068.1	14060.3	7180.35
123	16287.9	15248	16144.1	14152.3	7173.09
124	16420.3	15317.1	16220.9	14245.1	7168.27
125	16552.7	15387	16298.4	14338.4	7165.89
126	16685.2	15457.8	16376.5	14432.3	7165.96
127	16817.6	15529.4	16455.4	14526.9	7168.48
128	16950	15601.7	16535	14622	7173.44
129	17082.4	15674.9	16615.2	14717.7	7180.84
130	17214.8	15748.8	16696.1	14814	7190.67
131	17347.3	15823.5	16777.6	14910.8	7202.92
132	17479.7	15898.9	16859.8	15008.2	7217.58
133	17612.1	15975.1	16942.7	15106.1	7234.64
134	17744.5	16052	17026.1	15204.5	7254.07
135	17877	16129.6	17110.2	15303.4	7275.87
136	18009.4	16208	17194.9	15402.9	7300
137	18141.8	16287	17280.2	15502.8	7326.44
138	18274.2	16366.8	17366	15603.2	7355.17
139	18406.6	16447.2	17452.5	15704.1	7386.17
140	18539.1	16528.2	17539.5	15805.5	7419.4
141	18671.5	16610	17627.1	15907.3	7454.84
142	18803.9	16692.4	17715.3	16009.6	7492.45
143	18936.3	16775.4	17804	16112.3	7532.19
144	19068.8	16859.1	17893.2	16215.4	7574.05
145	19201.2	16943.4	17983	16319	7617.98
146	19333.6	17028.2	18073.3	16422.9	7663.94
147	19466	17113.7	18164.1	16527.3	7711.91
148	19598.4	17199.8	18255.4	16632.1	7761.84
149	19730.9	17286.5	18347.3	16737.3	7813.69
150	19863.3	17373.8	18439.6	16842.8	7867.43

## Sheet: Fig_4D
	Euclidean Distance of Ricci Flow trajectory from data point at time (T)
Number of Ricci Flow iterations	T=0	T=12 hours	T=24 hours	T=36 hours	T=72 hours			T=0	T=12 hours	T=24 hours	T=36 hours	T=72 hours
1	763.524	15293.1	14674.5	11607.9	17632.6		Iteration where Ricci Flow trajectory is closest to data point	1	10	12	16	62
2	1447.75	15133.3	14477.8	11279.4	17215.9
3	2068.51	15007.1	14317.5	11000.3	16836.1
4	2637.69	14907.9	14186.7	10762.4	16487.4
5	3164.3	14831.2	14080.5	10559.7	16165.4
6	3655.17	14773.4	13995	10387.4	15866.8
7	4115.6	14731.6	13927.2	10241.7	15589.1
8	4549.69	14703.6	13874.8	10119.6	15330.1
9	4960.7	14687.8	13835.8	10018.5	15088.2
10	5351.22	14682.5	13808.7	9936.17	14862
11	5723.36	14686.5	13792	9870.7	14650.2
12	6078.86	14698.6	13784.6	9820.36	14451.8
13	6419.14	14718	13785.4	9783.62	14265.9
14	6745.43	14743.6	13793.4	9759.1	14091.6
15	7058.77	14774.9	13807.9	9745.56	13928.2
16	7360.05	14811	13828.1	9741.86	13775
17	7650.06	14851.4	13853.3	9746.96	13631.3
18	7929.49	14895.6	13883	9759.93	13496.7
19	8198.96	14943	13916.7	9779.9	13370.5
20	8459.02	14993.2	13953.8	9806.09	13252.3
21	8710.17	15045.8	13993.9	9837.79	13141.5
22	8952.86	15100.5	14036.7	9874.36	13037.9
23	9187.5	15156.9	14081.8	9915.2	12940.9
24	9414.48	15214.7	14128.8	9959.77	12850.3
25	9634.14	15273.8	14177.5	10007.6	12765.5
26	9846.82	15333.8	14227.6	10058.2	12686.4
27	10052.8	15394.6	14279	10111.3	12612.5
28	10252.4	15455.9	14331.2	10166.4	12543.6
29	10445.8	15517.5	14384.3	10223.2	12479.4
30	10633.4	15579.5	14438	10281.5	12419.6
31	10815.3	15641.5	14492.1	10341	12364
32	10991.7	15703.4	14546.5	10401.3	12312.3
33	11162.9	15765.3	14601.1	10462.4	12264.3
34	11329.1	15826.9	14655.7	10524	12219.8
35	11490.4	15888.1	14710.4	10586	12178.6
36	11647.1	15949	14764.9	10648.1	12140.5
37	11799.2	16009.4	14819.2	10710.4	12105.2
38	11947	16069.3	14873.2	10772.5	12072.8
39	12090.5	16128.5	14926.8	10834.5	12042.8
40	12230	16187.2	14980.1	10896.2	12015.4
41	12365.6	16245.1	15032.9	10957.5	11990.1
42	12497.4	16302.4	15085.1	11018.4	11967
43	12625.6	16358.9	15136.9	11078.8	11946
44	12750.1	16414.6	15188	11138.6	11926.8
45	12871.3	16469.6	15238.6	11197.8	11909.3
46	12989.1	16523.7	15288.5	11256.4	11893.5
47	13103.7	16577	15337.7	11314.2	11879.3
48	13215.3	16629.5	15386.3	11371.3	11866.5
49	13323.7	16681.1	15434.2	11427.7	11855.1
50	13429.3	16731.9	15481.3	11483.2	11845
51	13532	16781.8	15527.8	11538	11836
52	13632	16830.8	15573.5	11591.9	11828.2
53	13729.4	16879	15618.4	11645	11821.4
54	13824.1	16926.3	15662.7	11697.2	11815.6
55	13916.4	16972.8	15706.2	11748.6	11810.7
56	14006.2	17018.4	15748.9	11799.1	11806.6
57	14093.6	17063.2	15790.9	11848.7	11803.3
58	14178.8	17107.1	15832.1	11897.4	11800.7
59	14261.8	17150.1	15872.6	11945.3	11798.9
60	14342.6	17192.4	15912.4	11992.4	11797.6
61	14421.3	17233.8	15951.4	12038.5	11797
62	14497.9	17274.4	15989.7	12083.8	11796.8
63	14572.6	17314.1	16027.3	12128.3	11797.2
64	14645.4	17353.1	16064.1	12171.9	11798.1
65	14716.3	17391.3	16100.3	12214.6	11799.4
66	14785.4	17428.7	16135.7	12256.6	11801.1
67	14852.8	17465.4	16170.5	12297.7	11803.2
68	14918.4	17501.3	16204.5	12338	11805.6
69	14982.4	17536.4	16237.9	12377.4	11808.3
70	15044.8	17570.9	16270.6	12416.1	11811.2
71	15105.5	17604.6	16302.7	12454.1	11814.5
72	15164.8	17637.6	16334.1	12491.2	11818
73	15222.6	17669.9	16364.9	12527.6	11821.7
74	15278.9	17701.5	16395	12563.2	11825.6
75	15333.8	17732.4	16424.5	12598.1	11829.7
76	15387.4	17762.7	16453.4	12632.3	11833.9
77	15439.6	17792.3	16481.7	12665.8	11838.3
78	15490.5	17821.3	16509.5	12698.5	11842.8
79	15540.2	17849.7	16536.6	12730.6	11847.4
80	15588.6	17877.5	16563.2	12762	11852.1
81	15635.9	17904.6	16589.2	12792.7	11856.9
82	15681.9	17931.2	16614.7	12822.8	11861.8
83	15726.9	17957.2	16639.6	12852.2	11866.7
84	15770.8	17982.6	16664	12881.1	11871.7
85	15813.5	18007.5	16687.9	12909.3	11876.7
86	15855.3	18031.8	16711.2	12936.9	11881.8
87	15896	18055.6	16734.1	12963.9	11886.9
88	15935.8	18078.8	16756.5	12990.3	11892
89	15974.5	18101.6	16778.4	13016.1	11897.1
90	16012.4	18123.9	16799.8	13041.4	11902.2
91	16049.3	18145.6	16820.8	13066.2	11907.4
92	16085.3	18166.9	16841.3	13090.4	11912.5
93	16120.5	18187.7	16861.4	13114.1	11917.6
94	16154.8	18208.1	16881	13137.3	11922.7
95	16188.3	18228	16900.2	13159.9	11927.8
96	16221	18247.4	16919	13182.1	11932.8
97	16252.9	18266.5	16937.4	13203.8	11937.8
98	16284.1	18285.1	16955.4	13225	11942.8
99	16314.5	18303.3	16973	13245.8	11947.8
100	16344.2	18321.1	16990.2	13266.1	11952.7
101	16373.2	18338.5	17007.1	13286	11957.5
102	16401.5	18355.5	17023.6	13305.4	11962.4
103	16429.1	18372.1	17039.7	13324.4	11967.1
104	16456.1	18388.4	17055.5	13343	11971.9
105	16482.5	18404.3	17070.9	13361.2	11976.6
106	16508.2	18419.8	17086	13379	11981.2
107	16533.3	18435	17100.8	13396.4	11985.8
108	16557.9	18449.9	17115.2	13413.4	11990.3
109	16581.8	18464.4	17129.3	13430	11994.7
110	16605.3	18478.6	17143.2	13446.3	11999.1
111	16628.1	18492.5	17156.7	13462.3	12003.5
112	16650.4	18506.1	17169.9	13477.8	12007.8
113	16672.3	18519.4	17182.8	13493.1	12012
114	16693.6	18532.4	17195.5	13508	12016.2
115	16714.4	18545.1	17207.9	13522.6	12020.3
116	16734.7	18557.5	17220	13536.8	12024.4
117	16754.6	18569.7	17231.8	13550.8	12028.4
118	16774	18581.5	17243.4	13564.4	12032.3
119	16792.9	18593.1	17254.7	13577.8	12036.2
120	16811.4	18604.5	17265.8	13590.8	12040
121	16829.5	18615.6	17276.7	13603.6	12043.7
122	16847.2	18626.4	17287.3	13616.1	12047.4
123	16864.5	18637	17297.7	13628.3	12051.1
124	16881.4	18647.4	17307.8	13640.2	12054.6
125	16897.8	18657.6	17317.8	13651.9	12058.2
126	16914	18667.5	17327.5	13663.4	12061.6
127	16929.7	18677.2	17337	13674.6	12065
128	16945.1	18686.7	17346.3	13685.5	12068.4
129	16960.2	18695.9	17355.4	13696.2	12071.6
130	16974.9	18705	17364.3	13706.7	12074.9
131	16989.2	18713.9	17373	13716.9	12078
132	17003.3	18722.6	17381.5	13726.9	12081.2
133	17017	18731	17389.8	13736.7	12084.2
134	17030.4	18739.3	17398	13746.3	12087.2
135	17043.6	18747.4	17406	13755.7	12090.2
136	17056.4	18755.4	17413.8	13764.9	12093.1
137	17068.9	18763.1	17421.4	13773.9	12095.9
138	17081.2	18770.7	17428.9	13782.7	12098.7
139	17093.2	18778.2	17436.2	13791.3	12101.4
140	17104.9	18785.4	17443.4	13799.7	12104.1
141	17116.3	18792.5	17450.4	13807.9	12106.8
142	17127.5	18799.5	17457.2	13816	12109.3
143	17138.5	18806.3	17463.9	13823.8	12111.9
144	17149.2	18812.9	17470.5	13831.6	12114.4
145	17159.7	18819.4	17476.9	13839.1	12116.8
146	17169.9	18825.8	17483.2	13846.5	12119.2
147	17179.9	18832	17489.4	13853.7	12121.6
148	17189.7	18838.1	17495.4	13860.8	12123.9
149	17199.3	18844	17501.3	13867.7	12126.1
150	17208.6	18849.8	17507	13874.5	12128.3

## Sheet: Fig_5B
	Repeat 1									Repeat 2									Repeat 3
	Euclidean Distance of straight line trajectory from data point at time (T)									Euclidean Distance of straight line trajectory from data point at time (T)									Euclidean Distance of straight line trajectory from data point at time (T)										T=0	T=440 mins	T=530 mins	T=1355 mins	T=1505 mins	T=1860 mins	T=2165 mins
Number of straight line trajectory iterations	T=0	T=440 mins	T=530 mins	T=1355 mins	T=1505 mins	T=1860 mins	T=2165 mins		Number of straight line trajectory iterations	T=0	T=440 mins	T=530 mins	T=1355 mins	T=1505 mins	T=1860 mins	T=2165 mins		Number of straight line trajectory iterations	T=0	T=440 mins	T=530 mins	T=1355 mins	T=1505 mins	T=1860 mins	T=2165 mins		Iteration where straight line trajectory is closest to data point	Repeat 1	1	43	1	26	39	59	101
1	242.406	16641.1	22974	20040.1	21625.9	24419.6	26764.4		1	320.904	17869.4	14736.2	19998.6	27448.5	31393.9	27770.6		1	254.867	13863.7	16532.5	21241.4	19944.6	28632.6	27380.8			Repeat 2	1	39	7	44	75	89	69
2	484.813	16492.4	23026.7	19967.3	21523.3	24281.2	26544.1		2	641.808	17651.2	14699.5	19776.3	27170.4	31104.6	27519		2	509.734	13753.3	16414.5	21153.5	19794.8	28409.7	27200.6			Repeat 3	1	25	31	30	47	99	77
3	727.219	16346	23081.8	19897.1	21422.9	24144.3	26324.1		3	962.712	17436.2	14669.6	19556.8	26893.2	30815.9	27268.8		3	764.601	13646.8	16299.6	21068.3	19647.1	28187.4	27021.5
4	969.626	16201.8	23139.3	19829.7	21324.8	24009.2	26104.6		4	1283.62	17224.4	14646.8	19340.1	26617	30527.9	27020.1		4	1019.47	13544.3	16187.9	20985.9	19501.6	27965.7	26843.8
5	1212.03	16060	23199.2	19765	21229.1	23875.7	25885.5		5	1604.52	17016.1	14631	19126.4	26341.8	30240.5	26773		5	1274.34	13445.8	16079.5	20906.3	19358.4	27744.5	26667.2
6	1454.44	15920.6	23261.5	19703	21135.7	23744	25666.8		6	1925.42	16811.4	14622.2	18915.7	26067.7	29953.8	26527.4		6	1529.2	13351.5	15974.4	20829.5	19217.5	27524	26492
7	1696.84	15783.8	23326.1	19643.9	21044.7	23614	25448.5		7	2246.33	16610.3	14620.4	18708.1	25794.6	29667.9	26283.5		7	1784.07	13261.4	15872.7	20755.5	19079	27304	26318
8	1939.25	15649.5	23393.1	19587.6	20956.1	23485.8	25230.6		8	2567.23	16413	14625.7	18503.7	25522.7	29382.6	26041.2		8	2038.94	13175.6	15774.5	20684.4	18942.9	27084.6	26145.4
9	2181.66	15517.8	23462.4	19534.1	20869.9	23359.4	25013.2		9	2888.14	16219.7	14638	18302.7	25251.9	29098.1	25800.6		9	2293.8	13094.2	15679.8	20616.2	18809.2	26865.8	25974.1
10	2424.06	15388.8	23534	19483.5	20786.2	23234.9	24796.3		10	3209.04	16030.5	14657.3	18105.2	24982.3	28814.3	25561.8		10	2548.67	13017.3	15588.7	20550.9	18678.1	26647.7	25804.2
11	2666.47	15262.5	23607.8	19435.8	20705	23112.2	24579.9		11	3529.94	15845.5	14683.6	17911.2	24713.9	28531.3	25324.9		11	2803.54	12945	15501.2	20488.6	18549.6	26430.3	25635.7
12	2908.88	15139.1	23683.9	19391	20626.3	22991.5	24363.9		12	3850.85	15664.9	14716.9	17720.9	24446.8	28249.2	25089.7		12	3058.41	12877.3	15417.5	20429.3	18423.6	26213.5	25468.6
13	3151.28	15018.6	23762.2	19349.1	20550.2	22872.6	24148.5		13	4171.75	15488.9	14757.1	17534.4	24181	27967.8	24856.5		13	3313.27	12814.3	15337.5	20373	18300.4	25997.4	25303
14	3393.69	14901	23842.7	19310.2	20476.7	22755.7	23933.5		14	4492.66	15317.5	14804.1	17351.9	23916.6	27687.4	24625.3		14	3568.14	12756.1	15261.4	20319.7	18179.9	25782.1	25138.9
15	3636.1	14786.5	23925.5	19274.3	20405.7	22640.9	23719.1		15	4813.56	15151	14857.9	17173.4	23653.5	27407.8	24396.1		15	3823.01	12702.7	15189.2	20269.6	18062.2	25567.4	24976.3
16	3878.5	14675.1	24010.3	19241.3	20337.5	22528	23505.2		16	5134.46	14989.6	14918.4	16999.1	23391.9	27129.1	24169		16	4077.87	12654.3	15120.9	20222.5	17947.3	25353.5	24815.3
17	4120.91	14566.9	24097.4	19211.4	20271.9	22417.2	23291.9		17	5455.37	14833.3	14985.6	16829.1	23131.8	26851.4	23944.1		17	4332.74	12610.8	15056.6	20178.5	17835.4	25140.4	24655.9
18	4363.32	14462	24186.5	19184.4	20209	22308.5	23079.2		18	5776.27	14682.4	15059.3	16663.5	22873.2	26574.7	23721.3		18	4587.61	12572.3	14996.4	20137.6	17726.4	24928	24498.1
19	4605.72	14360.3	24277.7	19160.5	20148.8	22201.8	22867		19	6097.18	14536.9	15139.4	16502.5	22616.2	26298.9	23500.8		19	4842.48	12538.9	14940.3	20099.9	17620.4	24716.4	24341.9
20	4848.13	14262.1	24371	19139.7	20091.3	22097.4	22655.5		20	6418.08	14397.2	15225.9	16346.3	22360.9	26024.2	23282.7		20	5097.34	12510.6	14888.4	20065.3	17517.5	24505.7	24187.4
21	5090.53	14167.3	24466.4	19121.8	20036.6	21995.1	22444.6		21	6738.99	14263.3	15318.6	16194.9	22107.3	25750.6	23066.9		21	5352.21	12487.4	14840.6	20034	17417.7	24295.8	24034.6
22	5332.94	14076.1	24563.7	19107.1	19984.8	21895	22234.3		22	7059.89	14135.5	15417.4	16048.5	21855.4	25478.1	22853.7		22	5607.08	12469.4	14797.1	20005.8	17321	24086.8	23883.5
23	5575.35	13988.5	24663.1	19095.4	19935.7	21797.2	22024.7		23	7380.79	14013.8	15522.3	15907.2	21605.4	25206.7	22642.9		23	5861.94	12456.6	14757.8	19980.9	17227.7	23878.7	23734.2
24	5817.75	13904.5	24764.4	19086.8	19889.4	21701.6	21815.8		24	7701.7	13898.5	15633	15771.2	21357.3	24936.4	22434.8		24	6116.81	12449	14722.9	19959.1	17137.5	23671.5	23586.8
25	6060.16	13824.3	24867.7	19081.2	19846.1	21608.3	21607.5		25	8022.6	13789.7	15749.5	15640.5	21111.1	24667.4	22229.4		25	6371.68	12446.6	14692.3	19940.6	17050.8	23465.2	23441.1
26	6302.57	13747.9	24972.9	19078.8	19805.5	21517.3	21400		26	8343.51	13687.5	15871.6	15515.5	20867	24399.7	22026.7		26	6626.54	12449.5	14666	19925.4	16967.4	23259.9	23297.4
27	6544.97	13675.3	25080	19079.4	19767.9	21428.7	21193.2		27	8664.41	13592.1	15999.2	15396.1	20625	24133.2	21826.8		27	6881.41	12457.5	14644.2	19913.4	16887.4	23055.6	23155.6
28	6787.38	13606.7	25189	19083.1	19733.2	21342.5	20987.2		28	8985.31	13503.7	16132.2	15282.5	20385.2	23868.1	21629.9		28	7136.28	12470.8	14626.8	19904.6	16810.9	22852.3	23015.7
29	7029.79	13542.1	25299.9	19089.9	19701.4	21258.7	20782		29	9306.22	13422.4	16270.5	15174.8	20147.6	23604.4	21436		29	7391.15	12489.2	14613.7	19899.1	16738	22650	22877.8
30	7272.19	13481.6	25412.6	19099.7	19672.5	21177.4	20577.6		30	9627.12	13348.4	16413.8	15073.2	19912.3	23342.1	21245.1		30	7646.01	12512.8	14605.2	19896.9	16668.6	22448.8	22741.9
31	7514.6	13425.1	25527	19112.6	19646.6	21098.5	20374		31	9948.03	13281.6	16562.2	14977.8	19679.5	23081.3	21057.4		31	7900.88	12541.6	14601	19898	16602.9	22248.7	22608.1
32	7757	13372.8	25643.3	19128.6	19623.7	21022.1	20171.3		32	10268.9	13222.3	16715.3	14888.7	19449.2	22822	20873		32	8155.75	12575.4	14601.3	19902.3	16540.8	22049.8	22476.3
33	7999.41	13324.7	25761.3	19147.6	19603.7	20948.2	19969.5		33	10589.8	13170.6	16873.2	14806	19221.4	22564.3	20691.9		33	8410.61	12614.3	14606.1	19909.8	16482.5	21852	22346.7
34	8241.82	13280.9	25881.1	19169.7	19586.7	20876.9	19768.5		34	10910.7	13126.5	17035.7	14729.8	18996.4	22308.2	20514.2		34	8665.48	12658.2	14615.3	19920.7	16427.8	21655.4	22219.3
35	8484.22	13241.3	26002.5	19194.8	19572.7	20808.2	19568.5		35	11231.6	13090.1	17202.6	14660.3	18774.2	22053.8	20340		35	8920.35	12707.1	14629	19934.7	16377	21460	22094.1
36	8726.63	13206.1	26125.7	19223	19561.7	20742.1	19369.5		36	11552.5	13061.5	17373.9	14597.5	18554.8	21801.2	20169.4		36	9175.22	12760.9	14647	19952.1	16330	21265.9	21971.1
37	8969.04	13175.2	26250.5	19254.1	19553.6	20678.6	19171.5		37	11873.5	13040.8	17549.3	14541.5	18338.4	21550.4	20002.5		37	9430.08	12819.5	14669.5	19972.6	16286.8	21073.1	21850.4
38	9211.44	13148.8	26376.9	19288.3	19548.6	20617.7	18974.5		38	12194.4	13027.9	17728.8	14492.4	18125.2	21301.5	19839.4		38	9684.95	12882.9	14696.3	19996.4	16247.5	20881.6	21732
39	9453.85	13126.8	26504.9	19325.4	19546.6	20559.6	18778.6		39	12515.3	13022.9	17912.3	14450.3	17915.1	21054.6	19680.2		39	9939.82	12951	14727.6	20023.4	16212.2	20691.4	21615.9
40	9696.26	13109.2	26634.6	19365.5	19547.6	20504.1	18583.8		40	12836.2	13025.9	18099.6	14415.2	17708.4	20809.6	19524.9		40	10194.7	13023.7	14763.1	20053.6	16180.8	20502.7	21502.3
41	9938.66	13096.1	26765.8	19408.5	19551.6	20451.4	18390.1		41	13157.1	13036.7	18290.6	14387.1	17505.1	20566.8	19373.8		41	10449.6	13101	14803	20087	16153.3	20315.4	21391.1
42	10181.1	13087.4	26898.6	19454.5	19558.6	20401.4	18197.5		42	13478	13055.4	18485.2	14366.2	17305.4	20326.1	19226.8		42	10704.4	13182.8	14847.1	20123.6	16129.8	20129.6	21282.4
43	10423.5	13083.3	27032.8	19503.4	19568.6	20354.2	18006.2		43	13798.9	13082	18683.3	14352.4	17109.3	20087.6	19084		43	10959.3	13268.9	14895.5	20163.3	16110.3	19945.4	21176.2
44	10665.9	13083.6	27168.6	19555.1	19581.6	20309.7	17816.1		44	14119.8	13116.3	18884.8	14345.8	16917.1	19851.5	18945.6		44	11214.2	13359.4	14948	20206.2	16094.8	19762.7	21072.5
45	10908.3	13088.4	27305.9	19609.7	19597.6	20268.1	17627.3		45	14440.7	13158.4	19089.5	14346.4	16728.8	19617.8	18811.7		45	11469	13454.1	15004.7	20252.2	16083.4	19581.6	20971.4
46	11150.7	13097.7	27444.6	19667.2	19616.6	20229.3	17439.8		46	14761.6	13208.2	19297.4	14354.1	16544.6	19386.6	18682.3		46	11723.9	13552.9	15065.5	20301.2	16076	19402.2	20872.9
47	11393.1	13111.5	27584.7	19727.4	19638.5	20193.3	17253.7		47	15082.5	13265.5	19508.4	14369	16364.6	19157.9	18557.6		47	11978.8	13655.8	15130.3	20353.4	16072.6	19224.4	20777.1
48	11635.5	13129.7	27726.3	19790.5	19663.4	20160.1	17069		48	15403.4	13330.3	19722.3	14391.1	16189	18932	18437.6		48	12233.6	13762.6	15199.2	20408.6	16073.2	19048.5	20684
49	11877.9	13152.4	27869.2	19856.3	19691.3	20129.9	16885.8		49	15724.3	13402.5	19939.1	14420.2	16017.9	18708.8	18322.5		49	12488.5	13873.3	15272	20466.8	16077.9	18874.3	20593.6
50	12120.3	13179.5	28013.5	19924.8	19722.1	20102.5	16704.1		50	16045.2	13482	20158.7	14456.5	15851.5	18488.5	18212.3		50	12743.4	13987.7	15348.6	20528	16086.7	18702	20506
51	12362.7	13211	28159.2	19996.1	19755.8	20078	16523.9		51	16366.1	13568.6	20381	14499.7	15689.8	18271.2	18107.1		51	12998.2	14105.8	15429.1	20592.2	16099.5	18531.6	20421.2
52	12605.1	13246.9	28306.2	20070	19792.5	20056.4	16345.4		52	16687	13662.1	20605.8	14549.9	15533.1	18056.9	18007		52	13253.1	14227.5	15513.4	20659.4	16116.2	18363.1	20339.3
53	12847.5	13287.1	28454.4	20146.5	19832	20037.7	16168.5		53	17007.9	13762.5	20833.2	14607	15381.5	17845.9	17912.1		53	13508	14352.7	15601.4	20729.4	16137	18196.7	20260.2
54	13089.9	13331.6	28604	20225.7	19874.4	20021.9	15993.3		54	17328.8	13869.6	21063	14670.8	15235.1	17638.2	17822.4		54	13762.8	14481.3	15693	20802.4	16161.8	18032.3	20184
55	13332.4	13380.3	28754.9	20307.5	19919.7	20009.1	15819.9		55	17649.7	13983.3	21295.2	14741.4	15094.1	17433.9	17738.2		55	14017.7	14613.2	15788.2	20878.2	16190.6	17870	20110.8
56	13574.8	13433.2	28906.9	20391.8	19967.8	19999.1	15648.3		56	17970.6	14103.3	21529.7	14818.6	14958.7	17233.1	17659.3		56	14272.6	14748.4	15886.9	20956.8	16223.3	17709.9	20040.5
57	13817.2	13490.3	29060.3	20478.6	20018.7	19992.1	15478.6		57	18291.5	14229.6	21766.3	14902.3	14829.1	17036.1	17586		57	14527.4	14886.7	15989.1	21038.2	16260	17552.1	19973.2
58	14059.6	13551.5	29214.8	20568	20072.5	19988.1	15310.9		58	18612.4	14361.9	22005.1	14992.4	14705.2	16842.8	17518.2		58	14782.3	15028	16094.7	21122.4	16300.5	17396.6	19909
59	14302	13616.7	29370.5	20659.8	20129	19987	15145.2		59	18933.3	14500.2	22246	15088.8	14587.4	16653.5	17456		59	15037.2	15172.3	16203.6	21209.3	16344.9	17243.4	19847.9
60	14544.4	13685.8	29527.4	20754	20188.3	19988.8	14981.6		60	19254.2	14644.1	22488.8	15191.4	14475.7	16468.3	17399.6		60	15292	15319.5	16315.7	21298.9	16393.2	17092.6	19789.8
61	14786.8	13759	29685.4	20850.6	20250.2	19993.6	14820.2		61	19575.1	14793.6	22733.6	15300	14370.4	16287.3	17348.9		61	15546.9	15469.4	16431	21391.2	16445.3	16944.4	19734.9
62	15029.2	13835.9	29844.5	20949.5	20314.9	20001.3	14661		62	19896.1	14948.6	22980.3	15414.5	14271.4	16110.6	17304		62	15801.8	15622.1	16549.5	21486.1	16501.1	16798.7	19683.1
63	15271.6	13916.7	30004.8	21050.8	20382.3	20011.9	14504		63	20217	15108.7	23228.8	15534.8	14179.1	15938.5	17265		63	16056.6	15777.5	16671	21583.6	16560.7	16655.6	19634.4
64	15514	14001.2	30166.2	21154.4	20452.3	20025.5	14349.5		64	20537.9	15273.9	23479	15660.8	14093.4	15771	17231.9		64	16311.5	15935.4	16795.5	21683.6	16624	16515.2	19589
65	15756.4	14089.4	30328.6	21260.3	20525	20042	14197.4		65	20858.8	15444	23730.9	15792.2	14014.6	15608.3	17204.6		65	16566.4	16095.7	16922.9	21786.2	16690.9	16377.6	19546.8
66	15998.8	14181.1	30492.1	21368.3	20600.2	20061.4	14047.9		66	21179.7	15618.8	23984.5	15929.1	13942.7	15450.5	17183.4		66	16821.2	16258.5	17053.2	21891.2	16761.5	16242.9	19507.8
67	16241.2	14276.4	30656.7	21478.6	20678	20083.7	13901		67	21500.6	15798.3	24239.7	16071.2	13877.9	15297.9	17168.1		67	17076.1	16423.7	17186.3	21998.8	16835.6	16111	19472.1
68	16483.6	14375.2	30822.3	21591	20758.4	20108.9	13756.8		68	21821.5	15982.1	24496.4	16218.4	13820.2	15150.5	17158.8		68	17331	16591.1	17322.1	22108.7	16913.2	15982.1	19439.7
69	16726	14477.3	30988.9	21705.6	20841.2	20137	13615.3		69	22142.4	16170.3	24754.7	16370.6	13769.8	15008.5	17155.4		69	17585.8	16760.7	17460.5	22221	16994.3	15856.2	19410.5
70	16968.4	14582.8	31156.5	21822.2	20926.6	20168	13476.8		70	22463.3	16362.5	25014.3	16527.6	13726.6	14872.1	17158.1		70	17840.7	16932.4	17601.6	22335.6	17078.8	15733.5	19384.7
71	17210.9	14691.4	31325	21940.9	21014.4	20201.8	13341.2		71	22784.2	16558.8	25275.4	16689.3	13690.9	14741.5	17166.8		71	18095.6	17106.3	17745.2	22452.6	17166.7	15614	19362.2
72	17453.3	14803.3	31494.6	22061.6	21104.6	20238.5	13208.7		72	23105.1	16758.9	25537.9	16855.5	13662.6	14616.7	17181.5		72	18350.4	17282.1	17891.3	22571.8	17257.9	15497.7	19343
73	17695.7	14918.3	31665	22184.3	21197.2	20278	13079.3		73	23426	16962.7	25801.6	17026.2	13641.8	14497.9	17202.2		73	18605.3	17459.9	18039.8	22693.3	17352.3	15384.8	19327.2
74	17938.1	15036.3	31836.5	22309	21292.1	20320.3	12953.2		74	23746.9	17170.1	26066.7	17201.2	13628.5	14385.3	17228.8		74	18860.2	17639.5	18190.6	22816.9	17450	15275.3	19314.7
75	18180.5	15157.2	32008.8	22435.6	21389.4	20365.5	12830.4		75	24067.8	17380.9	26333	17380.3	13622.8	14279.1	17261.3		75	19115	17821	18343.8	22942.7	17550.8	15169.3	19305.5
76	18422.9	15281	32182	22564.1	21489	20413.4	12711		76	24388.7	17595.1	26600.5	17563.5	13624.7	14179.3	17299.7		76	19369.9	18004.3	18499.2	23070.7	17654.7	15066.9	19299.8
77	18665.3	15407.7	32356.1	22694.4	21590.8	20464	12595.2		77	24709.6	17812.5	26869.1	17750.6	13634	14086.1	17344		77	19624.8	18189.3	18656.8	23200.7	17761.7	14968.1	19297.4
78	18907.7	15537.1	32531.1	22826.6	21694.9	20517.4	12483		78	25030.5	18033	27138.9	17941.5	13651	13999.6	17394.1		78	19879.6	18376	18816.5	23332.8	17871.7	14873	19298.3
79	19150.1	15669.2	32707	22960.6	21801.2	20573.6	12374.5		79	25351.4	18256.4	27409.8	18136	13675.4	13920	17450		79	20134.5	18564.3	18978.3	23467	17984.6	14781.7	19302.6
80	19392.5	15803.9	32883.7	23096.3	21909.6	20632.4	12269.9		80	25672.3	18482.7	27681.8	18334.1	13707.3	13847.4	17511.5		80	20389.4	18754.2	19142.1	23603.1	18100.4	14694.2	19310.3
81	19634.9	15941.1	33061.2	23233.8	22020.2	20693.9	12169.2		81	25993.2	18711.8	27954.8	18535.7	13746.6	13781.9	17578.7		81	20644.2	18945.6	19307.9	23741.2	18219	14610.7	19321.4
82	19877.3	16080.9	33239.6	23373	22132.8	20758	12072.5		82	26314.1	18943.6	28228.8	18740.5	13793.3	13723.6	17651.5		82	20899.1	19138.5	19475.6	23881.2	18340.4	14531.2	19335.8
83	20119.7	16223	33418.7	23513.9	22247.6	20824.8	11980		83	26635	19177.9	28503.8	18948.6	13847.3	13672.6	17729.8		83	21154	19332.8	19645.2	24023.1	18464.5	14455.7	19353.5
84	20362.1	16367.5	33598.7	23656.4	22364.4	20894.1	11891.7		84	26955.9	19414.7	28779.8	19159.8	13908.5	13628.9	17813.5		84	21408.8	19528.5	19816.7	24166.8	18591.3	14384.3	19374.6
85	20604.5	16514.3	33779.4	23800.5	22483.2	20966.1	11807.7		85	27276.8	19653.8	29056.6	19374	13976.7	13592.7	17902.6		85	21663.7	19725.6	19989.9	24312.4	18720.7	14317.2	19399
86	20847	16663.4	33960.9	23946.2	22603.9	21040.5	11728.1		86	27597.7	19895.3	29334.4	19591.2	14052	13563.9	17996.9		86	21918.6	19923.9	20164.8	24459.7	18852.7	14254.2	19426.7
87	21089.4	16814.6	34143.2	24093.5	22726.6	21117.5	11653		87	27918.7	20139	29613.1	19811.1	14134.1	13542.8	18096.5		87	22173.4	20123.6	20341.4	24608.8	18987.1	14195.6	19457.8
88	21331.8	16967.9	34326.2	24242.3	22851.2	21197	11582.5		88	28239.6	20384.9	29892.5	20033.8	14223.1	13529.2	18201.2		88	22428.3	20324.5	20519.7	24759.7	19124	14141.3	19492.1
89	21574.2	17123.3	34509.9	24392.6	22977.7	21279	11516.6		89	28560.5	20632.8	30172.9	20259.1	14318.6	13523.1	18310.9		89	22683.2	20526.5	20699.6	24912.2	19263.4	14091.4	19529.6
90	21816.6	17280.7	34694.4	24544.4	23106.1	21363.4	11455.6		90	28881.4	20882.7	30454	20487	14420.7	13524.8	18425.5		90	22938	20729.8	20881	25066.4	19405	14046	19570.4
91	22059	17440	34879.6	24697.6	23236.3	21450.2	11399.3		91	29202.3	21134.5	30735.9	20717.3	14529.1	13534	18545		91	23192.9	20934.2	21064	25222.2	19549	14005	19614.5
92	22301.4	17601.2	35065.4	24852.2	23368.2	21539.4	11348		92	29523.2	21388.1	31018.5	20950	14643.8	13550.8	18669.3		92	23447.8	21139.6	21248.4	25379.7	19695.2	13968.6	19661.7
93	22543.8	17764.3	35252	25008.3	23501.9	21630.9	11301.6		93	29844.1	21643.6	31301.9	21185	14764.6	13575.2	18798.2		93	23702.6	21346.2	21434.3	25538.7	19843.6	13936.8	19712.2
94	22786.2	17929.2	35439.2	25165.7	23637.4	21724.7	11260.2		94	30165	21900.7	31586	21422.3	14891.3	13607.1	18931.6		94	23957.5	21553.7	21621.6	25699.2	19994.1	13909.5	19765.8
95	23028.6	18095.8	35627.1	25324.4	23774.5	21820.9	11223.9		95	30485.9	22159.5	31870.8	21661.7	15023.7	13646.5	19069.5		95	24212.4	21762.3	21810.2	25861.3	20146.8	13886.9	19822.5
96	23271	18264.1	35815.7	25484.5	23913.4	21919.3	11192.8		96	30806.8	22420	32156.3	21903.1	15161.9	13693.3	19211.8		96	24467.2	21971.9	22000.2	26024.8	20301.4	13868.9	19882.3
97	23513.4	18434.1	36004.9	25645.8	24053.8	22019.9	11166.8		97	31127.7	22682	32442.4	22146.6	15305.5	13747.4	19358.4		97	24722.1	22182.4	22191.5	26189.8	20458.1	13855.6	19945.2
98	23755.8	18605.7	36194.7	25808.4	24195.9	22122.7	11146.1		98	31448.6	22945.4	32729.2	22392.1	15454.4	13808.8	19509.2		98	24977	22393.8	22384.1	26356.3	20616.8	13846.9	20011.2
99	23998.2	18778.8	36385.1	25972.3	24339.6	22227.7	11130.6		99	31769.5	23210.4	33016.6	22639.4	15608.5	13877.3	19664		99	25231.8	22606.1	22577.9	26524.1	20777.4	13843	20080.1
100	24240.6	18953.4	36576.2	26137.4	24484.8	22334.9	11120.3		100	32090.4	23476.7	33304.7	22888.6	15767.6	13952.9	19822.8		100	25486.7	22819.3	22772.9	26693.3	20939.8	13843.7	20152.1
101	24483	19129.6	36767.9	26303.7	24631.5	22444.1	11115.3		101	32411.3	23744.4	33593.3	23139.5	15931.6	14035.4	19985.5		101	25741.6	23033.3	22969.1	26863.9	21104.1	13849.2	20227
102	24725.5	19307.1	36960.1	26471.1	24779.8	22555.4	11115.7		102	32732.2	24013.3	33882.5	23392.2	16100.4	14124.7	20152		102	25996.4	23248.2	23166.4	27035.8	21270.2	13859.3	20304.9
103	24967.9	19486.1	37153	26639.7	24929.5	22668.8	11121.3		103	33053.1	24283.6	34172.3	23646.5	16273.7	14220.7	20322.2		103	26251.3	23463.8	23364.8	27209	21438	13874.1	20385.6
104	25210.3	19666.4	37346.4	26809.5	25080.7	22784.1	11132.1		104	33374	24555	34462.6	23902.4	16451.4	14323.2	20496		104	26506.2	23680.3	23564.3	27383.5	21607.5	13893.6	20469.2
105	25452.7	19848	37540.4	26980.3	25233.3	22901.5	11148.3		105	33694.9	24827.7	34753.5	24159.8	16633.5	14432.2	20673.4		105	26761	23897.5	23764.9	27559.2	21778.6	13917.7	20555.6
106	25695.1	20031	37735	27152.3	25387.3	23020.8	11169.6		106	34015.8	25101.5	35044.9	24418.8	16819.7	14547.4	20854.1		106	27015.9	24115.4	23966.5	27736.2	21951.4	13946.4	20644.8
107	25937.5	20215.2	37930.1	27325.3	25542.6	23142	11196.2		107	34336.7	25376.3	35336.8	24679.2	17009.9	14668.7	21038.3		107	27270.8	24334.1	24169.1	27914.4	22125.8	13979.7	20736.7
108	26179.9	20400.6	38125.8	27499.3	25699.3	23265.2	11228		108	34657.6	25652.3	35629.1	24941	17204	14796	21225.6		108	27525.6	24553.4	24372.7	28093.7	22301.7	14017.5	20831.3
109	26422.3	20587.1	38321.9	27674.4	25857.4	23390.2	11264.9		109	34978.5	25929.3	35922	25204.2	17401.8	14929.1	21416.2		109	27780.5	24773.4	24577.2	28274.2	22479.2	14059.9	20928.7
110	26664.7	20774.9	38518.7	27850.5	26016.7	23517	11306.8		110	35299.4	26207.3	36215.4	25468.7	17603.3	15067.9	21609.8		110	28035.4	24994.1	24782.7	28455.9	22658.1	14106.8	21028.6
111	26907.1	20963.7	38715.9	28027.6	26177.3	23645.6	11353.8		111	35620.4	26486.2	36509.2	25734.5	17808.3	15212.2	21806.4		111	28290.2	25215.5	24989.1	28638.6	22838.5	14158	21131.2
112	27149.5	21153.7	38913.6	28205.7	26339.2	23776	11405.8		112	35941.3	26766.1	36803.5	26001.5	18016.6	15361.8	22005.9		112	28545.1	25437.4	25196.4	28822.5	23020.2	14213.7	21236.3
113	27391.9	21344.7	39111.9	28384.7	26502.3	23908.2	11462.6		113	36262.2	27046.9	37098.2	26269.8	18228.2	15516.6	22208.3		113	28800	25660	25404.5	29007.4	23203.4	14273.7	21344
114	27634.3	21536.7	39310.6	28564.6	26666.6	24042.1	11524.3		114	36583.1	27328.6	37393.3	26539.2	18443	15676.5	22413.5		114	29054.9	25883.2	25613.5	29193.4	23387.9	14338	21454.1
115	27876.7	21729.8	39509.9	28745.5	26832.1	24177.6	11590.7		115	36904	27611.2	37688.9	26809.7	18660.9	15841.2	22621.3		115	29309.7	26106.9	25823.3	29380.4	23573.7	14406.5	21566.7
116	28119.1	21923.8	39709.6	28927.3	26998.7	24314.9	11661.7		116	37224.9	27894.6	37984.9	27081.4	18881.6	16010.7	22831.8		116	29564.6	26331.3	26034	29568.4	23760.8	14479.2	21681.7
117	28361.5	22118.8	39909.7	29109.9	27166.5	24453.7	11737.4		117	37545.8	28178.7	38281.3	27354.1	19105.2	16184.8	23044.8		117	29819.5	26556.1	26245.4	29757.5	23949.1	14556	21799.1
118	28604	22314.7	40110.4	29293.4	27335.4	24594.2	11817.5		118	37866.7	28463.7	38578.1	27627.8	19331.6	16363.3	23260.3		118	30074.3	26781.5	26457.5	29947.5	24138.6	14636.8	21918.8
119	28846.4	22511.6	40311.5	29477.8	27505.4	24736.2	11902		119	38187.6	28749.4	38875.2	27902.6	19560.6	16546.1	23478.2		119	30329.2	27007.5	26670.4	30138.4	24329.4	14721.6	22040.8
120	29088.8	22709.3	40513.1	29663	27676.5	24879.8	11990.8		120	38508.5	29035.9	39172.7	28178.3	19792.1	16733.1	23698.5		120	30584.1	27233.9	26884.1	30330.3	24521.3	14810.3	22165.1
121	29331.2	22907.8	40715.1	29849	27848.6	25024.9	12083.9		121	38829.4	29323.1	39470.6	28455	20026.2	16924.1	23921		121	30838.9	27460.8	27098.4	30523.1	24714.4	14902.8	22291.6
122	29573.6	23107.2	40917.5	30035.8	28021.8	25171.5	12181		122	39150.3	29610.9	39768.9	28732.6	20262.5	17119	24145.7		122	31093.8	27688.3	27313.5	30716.9	24908.5	14999	22420.3
123	29816	23307.4	41120.4	30223.5	28196	25319.6	12282.2		123	39471.2	29899.5	40067.5	29011.1	20501.2	17317.6	24372.6		123	31348.7	27916.2	27529.2	30911.5	25103.8	15099	22551.1
124	30058.4	23508.5	41323.7	30411.8	28371.2	25469.2	12387.3		124	39792.1	30188.6	40366.4	29290.4	20742.2	17519.9	24601.6		124	31603.5	28144.5	27745.6	31107	25300.1	15202.6	22684
125	30300.8	23710.2	41527.4	30601	28547.4	25620.1	12496.2		125	40113	30478.5	40665.7	29570.6	20985.2	17725.6	24832.6		125	31858.4	28373.3	27962.7	31303.3	25497.4	15309.7	22819
126	30543.2	23912.8	41731.5	30790.9	28724.5	25772.5	12608.8		126	40433.9	30768.9	40965.3	29851.7	21230.3	17934.8	25065.6		126	32113.3	28602.6	28180.4	31500.5	25695.8	15420.3	22956
127	30785.6	24116	41936.1	30981.5	28902.6	25926.2	12725.1		127	40754.8	31060	41265.3	30133.5	21477.4	18147.2	25300.5		127	32368.1	28832.3	28398.7	31698.5	25895.1	15534.3	23095.1
128	31028	24320	42141	31172.9	29081.7	26081.2	12844.9		128	41075.7	31351.6	41565.5	30416.1	21726.5	18362.7	25537.3		128	32623	29062.4	28617.6	31897.3	26095.4	15651.6	23236.1
129	31270.4	24524.7	42346.4	31364.9	29261.6	26237.6	12968.1		129	41396.6	31643.8	41866.1	30699.4	21977.4	18581.3	25775.9		129	32877.9	29292.9	28837	32096.9	26296.7	15772.1	23379
130	31512.8	24730.1	42552.1	31557.7	29442.4	26395.3	13094.6		130	41717.5	31936.5	42166.9	30983.5	22230.1	18802.9	26016.3		130	33132.7	29523.8	29057.1	32297.2	26498.9	15895.8	23523.8
131	31755.2	24936.1	42758.2	31751.1	29624.1	26554.3	13224.3		131	42038.4	32229.8	42468.1	31268.3	22484.6	19027.2	26258.4		131	33387.6	29755.1	29277.8	32498.4	26702	16022.7	23670.5
132	31997.6	25142.8	42964.7	31945.2	29806.7	26714.5	13357.2		132	42359.3	32523.6	42769.5	31553.8	22740.7	19254.3	26502.2		132	33642.5	29986.8	29498.9	32700.3	26905.9	16152.5	23819
133	32240.1	25350.1	43171.6	32140	29990.2	26876	13493.2		133	42680.2	32817.9	43071.2	31839.9	22998.5	19484.1	26747.6		133	33897.3	30218.9	29720.7	32902.9	27110.8	16285.3	23969.3
134	32482.5	25558.1	43378.8	32335.4	30174.4	27038.6	13632.1		134	43001.1	33112.7	43373.2	32126.7	23257.8	19716.4	26994.6		134	34152.2	30451.3	29942.9	33106.2	27316.4	16421	24121.4
135	32724.9	25766.6	43586.4	32531.4	30359.5	27202.5	13773.9		135	43322	33408	43675.4	32414.2	23518.6	19951.1	27243.1		135	34407.1	30684.1	30165.7	33310.3	27522.9	16559.5	24275.1
136	32967.3	25975.7	43794.4	32728	30545.4	27367.5	13918.4		136	43643	33703.7	43978	32702.3	23780.9	20188.2	27493.1		136	34661.9	30917.2	30389	33515	27730.2	16700.7	24430.6
137	33209.7	26185.4	44002.7	32925.3	30732	27533.6	14065.6		137	43963.9	33999.9	44280.7	32990.9	24044.7	20427.6	27744.6		137	34916.8	31150.7	30612.7	33720.5	27938.3	16844.6	24587.7
138	33452.1	26395.7	44211.3	33123.2	30919.5	27700.9	14215.5		138	44284.8	34296.6	44583.8	33280.2	24309.8	20669.2	27997.5		138	35171.7	31384.5	30837	33926.6	28147.1	16991.1	24746.5
139	33694.5	26606.5	44420.3	33321.6	31107.7	27869.3	14367.9		139	44605.7	34593.7	44887.1	33570.1	24576.2	20913	28251.8		139	35426.5	31618.6	31061.7	34133.3	28356.8	17140.2	24906.8
140	33936.9	26817.9	44629.7	33520.6	31296.6	28038.8	14522.7		140	44926.6	34891.2	45190.6	33860.5	24844	21158.8	28507.4		140	35681.4	31853.1	31286.9	34340.8	28567.1	17291.7	25068.7
141	34179.3	27029.7	44839.3	33720.2	31486.3	28209.3	14679.9		141	45247.5	35189.1	45494.4	34151.4	25113	21406.6	28764.4		141	35936.3	32087.8	31512.5	34548.8	28778.2	17445.6	25232.2
142	34421.7	27242.1	45049.3	33920.4	31676.7	28380.9	14839.4		142	45568.4	35487.4	45798.4	34442.9	25383.1	21656.3	29022.6		142	36191.1	32322.9	31738.6	34757.5	28989.9	17601.9	25397.1
143	34664.1	27455	45259.7	34121.1	31867.8	28553.5	15001.1		143	45889.3	35786.1	46102.6	34734.9	25654.5	21907.9	29282.1		143	36446	32558.2	31965.1	34966.7	29202.4	17760.5	25563.6
144	34906.5	27668.3	45470.3	34322.3	32059.6	28727.1	15164.9		144	46210.2	36085.2	46407	35027.4	25927	22161.2	29542.7		144	36700.9	32793.9	32192.1	35176.6	29415.5	17921.3	25731.4
145	35148.9	27882.1	45681.2	34524.1	32252.1	28901.7	15330.9		145	46531.1	36384.7	46711.7	35320.4	26200.6	22416.3	29804.6		145	36955.7	33029.8	32419.4	35387.1	29629.3	18084.2	25900.7
146	35391.3	28096.4	45892.5	34726.4	32445.2	29077.3	15498.8		146	46852	36684.5	47016.6	35613.9	26475.2	22673.1	30067.5		146	37210.6	33266	32647.2	35598.2	29843.7	18249.2	26071.4
147	35633.7	28311.2	46104.1	34929.2	32639	29253.9	15668.7		147	47172.9	36984.7	47321.7	35907.9	26750.9	22931.5	30331.6		147	37465.5	33502.5	32875.3	35809.8	30058.8	18416.3	26243.5
148	35876.1	28526.4	46316	35132.5	32833.5	29431.3	15840.5		148	47493.8	37285.2	47627	36202.3	27027.5	23191.4	30596.8		148	37720.3	33739.3	33103.9	36022	30274.5	18585.4	26416.9
149	36118.6	28742	46528.1	35336.3	33028.6	29609.7	16014.1		149	47814.7	37586.1	47932.5	36497.1	27305.2	23452.9	30863.1		149	37975.2	33976.3	33332.8	36234.7	30490.7	18756.4	26591.6
150	36361	28958.1	46740.6	35540.6	33224.3	29789	16189.5		150	48135.6	37887.2	48238.2	36792.4	27583.8	23715.8	31130.3		150	38230.1	34213.6	33562.1	36448	30707.6	18929.4	26767.6

## Sheet: Fig_5C
	Repeat 1									Repeat 2									Repeat 3
	Euclidean Distance of Ricci Flow trajectory from data point at time (T)									Euclidean Distance of Ricci Flow trajectory from data point at time (T)									Euclidean Distance of Ricci Flow trajectory from data point at time (T)										T=0	T=440 mins	T=530 mins	T=1355 mins	T=1505 mins	T=1860 mins	T=2165 mins
Number of Ricci Flow iterations	T=0	T=440 mins	T=530 mins	T=1355 mins	T=1505 mins	T=1860 mins	T=2165 mins		Number of Ricci Flow iterations	T=0	T=440 mins	T=530 mins	T=1355 mins	T=1505 mins	T=1860 mins	T=2165 mins		Number of Ricci Flow iterations	T=0	T=440 mins	T=530 mins	T=1355 mins	T=1505 mins	T=1860 mins	T=2165 mins		Iteration where Ricci Flow trajectory is closest to data point	Repeat 1	1	4	1	11	17	31	46
1	2233.06	16342.4	22841	19463.9	20925.7	23566.3	25806.3		2	4053.65	17456.6	14205.3	18873.7	26335.2	30132.6	25712.4		2	4208.02	13481.7	16204.3	20174.3	18588.3	26973.1	25272.5			Repeat 2	1	3	2	11	16	24	40
2	3963.48	16133.1	22897	19025.4	20330.9	22766.6	24825.2		3	5545.87	17399.2	14216.2	18443.6	25847.4	29547.7	24763.1		3	5700.2	13523.6	16249.9	19839.8	18086.9	26268.5	24365.5			Repeat 3	1	2	2	10	14	26	41
3	5362.76	16048.1	23014	18703.4	19854.2	22078.3	23961.1		4	6832.23	17428.2	14323	18103.7	25438.3	29036.6	23893.8		4	6963.11	13644.1	16371.6	19585.4	17670.5	25650.2	23544.3
4	6541.67	16034.6	23160.2	18453.1	19452.5	21462.1	23174.4		5	7975.83	17517.4	14494.7	17832.7	25089.3	28582.5	23086.5		5	8071.37	13815.1	16542.3	19388.5	17317.1	25096.8	22787.4
5	7571.18	16068.7	23323.1	18254	19105	20899.3	22444.9		6	9016.85	17652.6	14714.4	17619.1	24790.1	28176.4	22331.8		6	9072.06	14024	16749.1	19238.1	17016.4	24597	22083.2
6	8496.58	16139.2	23498.1	18096.1	18801.9	20380.8	21762.2		7	9980.99	17824.9	14971.6	17455.8	24534.4	27812.3	21624		7	9994.88	14264	16985	19128	16763	24144	21425.4
7	9346.7	16240.2	23683.3	17974.1	18537.7	19901.5	21120.5		8	10884.9	18028.1	15258.9	17337.9	24317.4	27486.5	20959.4		8	10858.6	14530.7	17245.1	19053.8	16553.3	23733.5	20809.9
8	10140	16367.8	23877.6	17884.5	18309	19458.6	20516.3		9	11739.5	18256.9	15570.3	17261.1	24135.8	27195.6	20335.4		9	11675.3	14820	17525.6	19012.3	16384.5	23362.1	20233.8
9	10888.3	16518.8	24080	17824.7	18113.2	19050	19947		10	12552.3	18507.2	15900.7	17221.7	23986.4	26937.1	19749.9		10	12452.7	15128.2	17822.9	19000.2	16253.9	23027.3	19694.8
10	11599.5	16690.5	24289.7	17792	17947.9	18673.8	19410.9		11	13328.4	18775.2	16245.8	17216	23866.5	26708.5	19201		11	13196.2	15451.9	18134	19014.6	16158.7	22726.5	19191
11	12278.8	16879.9	24505.5	17784.1	17811.1	18328.4	18906.3		12	14071.7	19057.4	16602	17240.6	23773.4	26507.6	18687.3		12	13909.4	15787.8	18455.9	19052.8	16096	22457.6	18720.7
12	12929.9	17084.6	24726.3	17798.6	17700.5	18012.4	18431.7		13	14784.9	19351	16966	17292.1	23704.9	26332.4	18207.1		13	14594.9	16132.9	18786	19112	16063	22218.4	18282.2
13	13555.4	17302.2	24951.2	17833.1	17614.1	17724.2	17986		14	15470.3	19653.2	17335	17367.5	23658.6	26180.8	17759.1		14	15254.7	16484.5	19121.9	19189.8	16057	22006.8	17874.1
14	14157.4	17530.3	25179	17885.6	17549.9	17462.2	17567.8		15	16129.8	19961.8	17706.8	17463.8	23632.4	26051	17341.8		15	15890.5	16840.3	19461.7	19283.8	16075.1	21821	17495
15	14737.4	17766.9	25408.9	17953.9	17506	17225.1	17175.9		16	16764.8	20274.9	18079.4	17578.3	23624.5	25941.3	16954		16	16503.6	17198.2	19803.4	19391.9	16114.8	21659	17143.3
16	15296.6	18010.1	25639.9	18036.1	17480.5	17011.4	16809.3		17	17376.8	20590.6	18451.1	17708.5	23632.8	25850	16594.5		17	17095	17556.5	20145.6	19512	16173.7	21519.2	16817.9
17	15836.3	18258.3	25871.3	18130.4	17471.6	16819.7	16466.8		18	17966.9	20907.5	18820.7	17852.1	23655.8	25775.6	16261.9		18	17666	17913.8	20486.9	19642.4	16249.4	21399.8	16517.4
18	16357.3	18510.1	26102.4	18235.3	17477.8	16648.6	16147.4		19	18536.1	21224.3	19186.9	18007.1	23691.9	25716.7	15955.2		19	18217.2	18268.7	20826.2	19781.6	16339.9	21299.3	16240.6
19	16860.4	18764.1	26332.5	18349.2	17497.5	16496.9	15850		20	19085.4	21540	19548.8	18171.6	23739.6	25671.9	15673		20	18749.6	18620.3	21162.6	19927.9	16443	21216.1	15986.2
20	17346.5	19019.2	26561.2	18470.7	17529.2	16363.3	15573.7		21	19615.7	21853.6	19905.8	18343.9	23797.5	25639.9	15414.3		21	19264	18967.8	21495.3	20080.3	16557.2	21148.8	15753.2
21	17816.3	19274.4	26788	18598.7	17571.7	16246.5	15317.4		22	20127.8	22164.3	20257.3	18522.6	23864.5	25619.6	15178		22	19761	19310.4	21823.7	20237.4	16680.7	21096.1	15540.4
22	18270.3	19529	27012.5	18732.1	17623.7	16145.4	15080.3		23	20622.6	22471.5	20602.7	18706.3	23939.4	25609.9	14962.8		23	20241.4	19647.5	22147.1	20398.2	16812.1	21056.7	15346.7
23	18709.3	19782.1	27234.4	18869.8	17684.1	16058.9	14861.4		24	21100.6	22774.6	20941.7	18893.8	24021.3	25609.7	14767.7		24	20705.8	19978.9	22465.2	20561.9	16950	21029.4	15171
24	19133.8	20033.2	27453.3	19011	17751.8	15985.9	14659.8		25	21562.6	23073.3	21273.9	19084.2	24109	25618.2	14591.6		25	21154.8	20304	22777.7	20727.7	17093.3	21013.2	15012.3
25	19544.4	20281.8	27669.1	19154.8	17825.9	15925.3	14474.5		26	22009.2	23367.1	21599.3	19276.4	24201.9	25634.4	14433.5		26	21588.9	20622.6	23084.2	20894.8	17240.9	21006.9	14869.6
26	19941.6	20527.3	27881.4	19300.7	17905.6	15876.2	14304.9		27	22441	23655.8	21917.6	19469.8	24299.2	25657.6	14292.3		27	22008.9	20934.6	23384.6	21062.5	17391.9	21009.7	14741.8
27	20325.8	20769.5	28090.3	19447.9	17990	15837.8	14149.9		28	22858.6	23939.1	22228.8	19663.5	24400	25687	14166.9		28	22415.1	21239.8	23678.7	21230.4	17545.4	21020.6	14628.2
28	20697.7	21008.1	28295.4	19596	18078.4	15809	14008.9		29	23262.5	24216.9	22532.8	19857	24503.9	25722	14056.5		29	22808.1	21538.1	23966.5	21398	17700.7	21038.9	14527.6
29	21057.5	21242.8	28496.8	19744.3	18170.2	15789.1	13880.9		30	23653.2	24489	22829.6	20049.8	24610.2	25761.9	13960.1		30	23188.3	21829.5	24247.8	21564.9	17857.1	21063.7	14439.4
30	21405.8	21473.3	28694.3	19892.6	18264.9	15777.4	13765.4		31	24031.3	24755.3	23119.2	20241.4	24718.5	25806.1	13876.7		31	23556.3	22114	24522.6	21730.6	18014.1	21094.5	14362.6
31	21742.9	21699.6	28887.9	20040.4	18361.8	15773	13661.4		32	24397.2	25015.8	23401.6	20431.3	24828.2	25854.2	13805.4		32	23912.5	22391.5	24790.9	21894.9	18171.2	21130.4	14296.4
32	22069.3	21921.5	29077.5	20187.4	18460.5	15775.4	13568.3		33	24751.3	25270.5	23676.9	20619.4	24939	25905.6	13745.4		33	24257.3	22662.1	25052.8	22057.5	18327.9	21171	14240.1
33	22385.3	22139	29263.1	20333.3	18560.5	15783.9	13485.4		34	25094	25519.3	23945.2	20805.2	25050.4	25959.9	13695.9		34	24591	22925.9	25308.2	22218.2	18483.8	21215.7	14192.9
34	22691.3	22351.8	29444.7	20477.9	18661.6	15797.9	13412		35	25425.8	25762.2	24206.6	20988.5	25162.2	26016.7	13656.1		35	24914.2	23183	25557.3	22376.8	18638.7	21264	14154.3
35	22987.7	22560.2	29622.2	20620.9	18763.3	15816.8	13347.6		36	25747.1	25999.3	24461.1	21169.1	25274.1	26075.7	13625.1		36	25227.1	23433.4	25800.1	22533.1	18792.1	21315.4	14123.4
36	23274.7	22763.9	29795.8	20762.2	18865.3	15840.2	13291.5		37	26058.2	26230.7	24709	21347	25385.7	26136.5	13602.4		37	25530.1	23677.3	26036.7	22686.9	18944	21369.5	14099.6
37	23552.8	22963	29965.4	20901.6	18967.4	15867.6	13243		38	26359.5	26456.3	24950.3	21521.8	25496.9	26198.7	13587.2		38	25823.6	23914.7	26267.2	22838.2	19093.9	21425.9	14082.5
38	23822.2	23157.5	30131.1	21039	19069.3	15898.5	13201.8		39	26651.3	26676.3	25185.1	21693.5	25607.5	26262.2	13578.9		39	26107.9	24145.8	26491.7	22986.9	19241.9	21484.3	14071.5
39	24083.1	23347.4	30292.9	21174.2	19170.8	15932.6	13167.2		40	26934	26890.7	25413.5	21862	25717.2	26326.7	13577		40	26383.4	24370.7	26710.3	23132.8	19387.7	21544.4	14065.9
40	24336	23532.8	30450.8	21307.2	19271.7	15969.4	13138.7		41	27207.9	27099.6	25635.8	22027.3	25825.9	26391.9	13580.7		41	26650.2	24589.5	26923.1	23276	19531.2	21605.8	14065.4
41	24581.1	23713.7	30604.8	21437.9	19371.8	16008.7	13115.9		42	27473.2	27303.2	25852.1	22189.3	25933.5	26457.6	13589.7		42	26908.7	24802.4	27130.2	23416.4	19672.3	21668.4	14069.5
42	24818.5	23890.2	30755.2	21566.3	19471	16050.1	13098.4		43	27730.3	27501.5	26062.4	22347.9	26039.9	26523.7	13603.4		43	27159.3	25009.4	27331.7	23553.9	19810.9	21731.8	14077.7
43	25048.7	24062.3	30901.8	21692.2	19569.2	16093.3	13085.6		44	27979.5	27694.5	26266.9	22503.1	26144.8	26590	13621.3		44	27402.1	25210.8	27527.9	23688.5	19947	21795.9	14089.7
44	25271.8	24230.1	31044.7	21815.7	19666.3	16138.1	13077.3		45	28220.9	27882.5	26465.8	22655	26248.4	26656.3	13643		45	27637.4	25406.7	27718.7	23820.3	20080.5	21860.4	14105.1
45	25488.1	24393.6	31184.1	21936.7	19762.1	16184.2	13073.1		46	28455	28065.5	26659.2	22803.5	26350.4	26722.4	13668.2		46	27865.5	25597.1	27904.3	23949.2	20211.3	21925.2	14123.6
46	25697.7	24553	31319.9	22055.3	19856.6	16231.4	13072.5		47	28681.8	28243.7	26847.2	22948.7	26450.8	26788.4	13696.5		47	28086.6	25782.3	28084.9	24075.2	20339.4	21990.1	14144.8
47	25901	24708.3	31452.3	22171.3	19949.7	16279.6	13075.3		48	28901.7	28417	27029.9	23090.4	26549.5	26854	13727.4		48	28301	25962.3	28260.5	24198.4	20464.9	22055	14168.4
48	26098	24859.5	31581.3	22284.8	20041.3	16328.4	13081.2		49	29114.9	28585.7	27207.6	23228.9	26646.6	26919.2	13760.8		49	28508.8	26137.4	28431.2	24318.8	20587.7	22119.7	14194.3
49	26289.1	25006.8	31707	22395.9	20131.4	16377.9	13089.9		50	29321.6	28749.8	27380.4	23364.1	26741.9	26983.8	13796.2		50	28710.3	26307.5	28597.3	24436.3	20707.8	22184.1	14222
50	26474.5	25150.3	31829.5	22504.5	20220	16427.7	13101.1		51	29522.1	28909.5	27548.2	23496	26835.5	27047.8	13833.5		51	28905.7	26472.9	28758.8	24551.1	20825.2	22248.2	14251.4
51	26654.2	25290	31948.7	22610.6	20306.9	16477.8	13114.5		52	29716.4	29064.8	27711.4	23624.7	26927.3	27111.2	13872.4		52	29095.2	26633.6	28915.8	24663.1	20939.9	22311.8	14282.3
52	26828.5	25426	32064.9	22714.2	20392.3	16528	13130.1		53	29904.9	29215.9	27870	23750.3	27017.3	27173.8	13912.7		53	29279	26789.9	29068.4	24772.4	21052	22374.9	14314.5
53	26997.6	25558.3	32177.9	22815.5	20476.1	16578.2	13147.4		54	30087.7	29362.9	28024.2	23872.7	27105.5	27235.7	13954.1		54	29457.2	26941.7	29216.9	24879	21161.5	22437.4	14347.8
54	27161.6	25687.2	32288.1	22914.4	20558.2	16628.4	13166.4		55	30265.1	29505.8	28174	23992.1	27191.9	27296.7	13996.5		55	29630.1	27089.3	29361.1	24983	21268.3	22499.1	14382
55	27320.7	25812.6	32395.3	23010.9	20638.7	16678.5	13186.9		56	30437	29644.8	28319.6	24108.5	27276.5	27356.9	14039.6		56	29797.8	27232.8	29501.4	25084.5	21372.6	22560.2	14417
56	27475	25934.6	32499.6	23105.1	20717.5	16728.2	13208.6		57	30603.9	29780	28461.1	24221.9	27359.3	27416.1	14083.4		57	29960.5	27372.2	29637.8	25183.3	21474.4	22620.4	14452.7
57	27624.7	26053.4	32601.2	23197	20794.7	16777.7	13231.5		58	30765.7	29911.5	28598.6	24332.3	27440.3	27474.4	14127.7		58	30118.3	27507.7	29770.3	25279.7	21573.7	22679.8	14488.8
58	27770	26168.9	32700.1	23286.7	20870.2	16826.8	13255.4		59	30922.8	30039.3	28732.2	24440	27519.5	27531.8	14172.4		59	30271.4	27639.4	29899.2	25373.7	21670.5	22738.3	14525.4
59	27911	26281.4	32796.4	23374.1	20944.1	16875.4	13280.1		60	31075.1	30163.6	28862.1	24544.8	27596.9	27588.2	14217.2		60	30420	27767.3	30024.4	25465.2	21764.9	22796	14562.2
60	28047.8	26390.8	32890.1	23459.4	21016.4	16923.6	13305.6		61	31222.9	30284.5	28988.3	24647	27672.6	27643.6	14262.2		61	30564.2	27891.7	30146.2	25554.4	21857	22852.7	14599.3
61	28180.5	26497.2	32981.2	23542.5	21087	16971.2	13331.7		62	31366.4	30402	29110.9	24746.4	27746.6	27698	14307.3		62	30704.1	28012.6	30264.5	25641.3	21946.7	22908.5	14636.4
62	28309.3	26600.7	33069.9	23623.6	21156.1	17018.3	13358.3		63	31505.6	30516.3	29230.1	24843.3	27818.8	27751.4	14352.2		63	30839.9	28130	30379.5	25725.9	22034.2	22963.3	14673.6
63	28434.4	26701.4	33156.3	23702.6	21223.6	17064.7	13385.4		64	31640.7	30627.4	29345.9	24937.6	27889.4	27803.8	14397.1		64	30971.7	28244.2	30491.3	25808.3	22119.4	23017.2	14710.8
64	28555.7	26799.4	33240.3	23779.6	21289.5	17110.5	13412.8		65	31771.8	30735.4	29458.5	25029.4	27958.3	27855.1	14441.7		65	31099.6	28355.1	30600	25888.6	22202.4	23070	14747.8
65	28673.5	26894.7	33322	23854.6	21353.9	17155.6	13440.4		66	31899.1	30840.4	29567.9	25118.7	28025.5	27905.5	14486		66	31223.7	28462.9	30705.7	25966.7	22283.3	23121.9	14784.7
66	28787.9	26987.4	33401.5	23927.7	21416.7	17200.1	13468.3		67	32022.6	30942.5	29674.2	25205.7	28091.2	27954.8	14530.1		67	31344.2	28567.7	30808.3	26042.8	22362.1	23172.8	14821.3
67	28898.9	27077.5	33478.9	23998.9	21478.1	17243.8	13496.2		68	32142.5	31041.7	29777.5	25290.3	28155.2	28003.1	14573.7		68	31461.2	28669.6	30908.1	26116.9	22438.8	23222.7	14857.7
68	29006.6	27165.2	33554.2	24068.3	21538	17286.8	13524.3		69	32258.9	31138.2	29877.9	25372.7	28217.7	28050.4	14616.9		69	31574.7	28768.5	31005.2	26189	22513.5	23271.6	14893.8
69	29111.2	27250.5	33627.4	24135.8	21596.5	17329.1	13552.3		70	32371.9	31232.1	29975.5	25452.9	28278.7	28096.7	14659.6		70	31685	28864.7	31099.5	26259.2	22586.3	23319.5	14929.6
70	29212.8	27333.4	33698.7	24201.7	21653.5	17370.7	13580.3		71	32481.6	31323.3	30070.4	25530.9	28338.1	28142	14701.9		71	31792	28958.2	31191.1	26327.6	22657.1	23366.4	14964.9
71	29311.4	27414.1	33768	24265.7	21709.2	17411.5	13608.2		72	32588.1	31411.9	30162.5	25606.8	28396.1	28186.3	14743.5		72	31896	29049.1	31280.2	26394.1	22726.1	23412.3	14999.9
72	29407.2	27492.6	33835.5	24328.2	21763.5	17451.5	13636		73	32691.6	31498.1	30252.1	25680.6	28452.6	28229.7	14784.7		73	31996.9	29137.4	31366.8	26458.8	22793.3	23457.2	15034.4
73	29500.2	27568.9	33901.1	24388.9	21816.4	17490.8	13663.6		74	32792	31582	30339.2	25752.5	28507.7	28272.1	14825.2		74	32094.9	29223.2	31451	26521.8	22858.6	23501.2	15068.5
74	29590.5	27643.1	33964.9	24448.1	21868	17529.3	13691		75	32889.5	31663.4	30423.8	25822.4	28561.4	28313.5	14865.2		75	32190	29306.6	31532.9	26583.2	22922.2	23544.2	15102.1
75	29678.2	27715.3	34027	24505.7	21918.4	17567.1	13718.2		76	32984.2	31742.7	30506.1	25890.4	28613.8	28354	14904.5		76	32282.5	29387.7	31612.4	26642.8	22984.2	23586.3	15135.3
76	29763.4	27785.5	34087.4	24561.8	21967.4	17604.1	13745.2		77	33076.2	31819.7	30586	25956.5	28664.8	28393.5	14943.2		77	32372.2	29466.6	31689.7	26700.9	23044.4	23627.4	15167.9
77	29846.1	27853.8	34146.2	24616.4	22015.3	17640.4	13771.9		78	33165.5	31894.6	30663.7	26020.9	28714.5	28432.2	14981.2		78	32459.4	29543.2	31764.9	26757.4	23103.1	23667.6	15200
78	29926.5	27920.2	34203.3	24669.6	22061.9	17675.9	13798.3		79	33252.3	31967.4	30739.2	26083.5	28763	28469.9	15018.6		79	32544.1	29617.7	31838	26812.3	23160.2	23706.9	15231.6
79	30004.5	27984.8	34258.9	24721.3	22107.4	17710.7	13824.4		80	33336.5	32038.2	30812.7	26144.4	28810.2	28506.8	15055.3		80	32626.3	29690.1	31909.1	26865.8	23215.8	23745.3	15262.6
80	30080.4	28047.6	34313	24771.7	22151.7	17744.8	13850.1		81	33418.4	32107	30884	26203.7	28856.2	28542.8	15091.4		81	32706.2	29760.4	31978.1	26917.8	23269.8	23782.8	15293.1
81	30154	28108.7	34365.7	24820.7	22194.8	17778.1	13875.5		82	33497.9	32173.9	30953.4	26261.3	28901	28577.9	15126.8		82	32783.8	29828.9	32045.3	26968.5	23322.4	23819.4	15323.1
82	30225.6	28168.2	34416.8	24868.5	22236.9	17810.7	13900.6		83	33575.2	32239	31020.9	26317.3	28944.6	28612.2	15161.5		83	32859.2	29895.4	32110.6	27017.7	23373.6	23855.2	15352.5
83	30295.1	28226	34466.6	24914.9	22277.9	17842.5	13925.2		84	33650.2	32302.2	31086.4	26371.9	28987.2	28645.7	15195.6		84	32932.5	29960	32174.1	27065.6	23423.4	23890.1	15381.4
84	30362.6	28282.2	34515.1	24960.1	22317.8	17873.7	13949.6		85	33723.1	32363.8	31150.2	26424.9	29028.6	28678.4	15228.9		85	33003.6	30022.9	32235.8	27112.3	23471.9	23924.2	15409.7
85	30428.2	28336.9	34562.2	25004.2	22356.7	17904.2	13973.5		86	33794	32423.6	31212.2	26476.5	29068.9	28710.2	15261.7		86	33072.8	30084	32295.8	27157.6	23519.1	23957.5	15437.5
86	30492	28390.1	34608.1	25047	22394.6	17934	13997		87	33862.8	32481.7	31272.4	26526.6	29108.2	28741.4	15293.7		87	33140	30143.4	32354.1	27201.7	23564.9	23990	15464.7
87	30554	28441.8	34652.7	25088.7	22431.5	17963.1	14020.2		88	33929.7	32538.3	31331	26575.4	29146.4	28771.7	15325.1		88	33205.2	30201.2	32410.9	27244.7	23609.6	24021.7	15491.4
88	30614.2	28492.1	34696.1	25129.2	22467.4	17991.6	14043		89	33994.7	32593.3	31388	26622.9	29183.7	28801.3	15355.9		89	33268.7	30257.4	32466	27286.4	23653	24052.6	15517.6
89	30672.7	28541.1	34738.3	25168.7	22502.5	18019.4	14065.3		90	34057.8	32646.8	31443.3	26669.1	29219.9	28830.2	15385.9		90	33330.3	30312	32519.7	27327.1	23695.3	24082.8	15543.2
90	30729.5	28588.7	34779.4	25207.2	22536.6	18046.6	14087.3		91	34119.2	32698.8	31497.2	26714	29255.3	28858.3	15415.4		91	33390.3	30365.1	32571.8	27366.6	23736.4	24112.2	15568.3
91	30784.8	28635	34819.3	25244.6	22569.8	18073.1	14108.8		92	34178.8	32749.4	31549.5	26757.7	29289.6	28885.8	15444.2		92	33448.5	30416.8	32622.5	27405	23776.4	24141	15592.9
92	30838.5	28680	34858.2	25281	22602.2	18099.1	14130		93	34236.8	32798.6	31600.5	26800.2	29323.1	28912.6	15472.4		93	33505.1	30467	32671.9	27442.4	23815.3	24169	15616.9
93	30890.7	28723.8	34896	25316.4	22633.7	18124.4	14150.8		94	34293.1	32846.4	31650	26841.5	29355.7	28938.7	15500		94	33560.1	30515.9	32719.8	27478.8	23853.2	24196.3	15640.4
94	30941.5	28766.5	34932.8	25350.9	22664.4	18149.1	14171.2		95	34347.9	32892.9	31698.1	26881.7	29387.5	28964.1	15527		95	33613.5	30563.4	32766.5	27514.2	23890	24223	15663.4
95	30990.8	28808	34968.6	25384.4	22694.3	18173.3	14191.1		96	34401.1	32938.2	31744.9	26920.8	29418.4	28988.9	15553.3		96	33665.5	30609.5	32811.9	27548.7	23925.8	24249	15685.9
96	31038.7	28848.3	35003.5	25417.1	22723.4	18196.8	14210.7		97	34452.9	32982.2	31790.5	26958.8	29448.4	29013.1	15579.1		97	33716	30654.5	32856	27582.2	23960.7	24274.3	15707.9
97	31085.4	28887.6	35037.4	25448.9	22751.7	18219.8	14229.9		98	34503.2	33025	31834.8	26995.8	29477.7	29036.7	15604.3		98	33765.1	30698.2	32898.9	27614.8	23994.6	24299.1	15729.5
98	31130.7	28925.7	35070.3	25479.8	22779.3	18242.3	14248.7		99	34552.1	33066.6	31877.8	27031.8	29506.3	29059.7	15628.9		99	33812.9	30740.7	32940.6	27646.5	24027.6	24323.2	15750.5
99	31174.7	28962.9	35102.4	25509.9	22806.2	18264.2	14267.2		100	34599.6	33107.1	31919.7	27066.8	29534	29082.1	15653		100	33859.3	30782	32981.2	27677.4	24059.8	24346.7	15771.1
100	31217.6	28999.1	35133.7	25539.2	22832.4	18285.6	14285.2		101	34645.8	33146.5	31960.5	27100.8	29561	29104	15676.5		101	33904.4	30822.2	33020.7	27707.4	24091	24369.6	15791.2
101	31259.2	29034.2	35164	25567.7	22857.9	18306.5	14302.9		102	34690.8	33184.8	32000.1	27134	29587.3	29125.3	15699.4		102	33948.3	30861.3	33059.2	27736.6	24121.4	24391.9	15810.8
102	31299.7	29068.4	35193.6	25595.5	22882.7	18326.8	14320.2		103	34734.5	33222.1	32038.7	27166.2	29613	29146	15721.9		103	33991	30899.4	33096.5	27765	24151	24413.7	15830
103	31339.1	29101.7	35222.4	25622.5	22906.9	18346.7	14337.1		104	34777	33258.4	32076.2	27197.5	29637.9	29166.2	15743.8		104	34032.5	30936.4	33132.9	27792.7	24179.8	24434.9	15848.8
104	31377.4	29134.2	35250.4	25648.8	22930.4	18366.1	14353.7		105	34818.3	33293.7	32112.6	27228	29662.2	29185.9	15765.2		105	34072.8	30972.4	33168.2	27819.6	24207.8	24455.6	15867.1
105	31414.6	29165.7	35277.6	25674.4	22953.4	18385	14369.9		106	34858.5	33328	32148.1	27257.7	29685.8	29205.1	15786.1		106	34112	31007.4	33202.6	27845.7	24235	24475.8	15885
106	31450.8	29196.4	35304.1	25699.3	22975.7	18403.5	14385.8		107	34897.5	33361.4	32182.7	27286.5	29708.8	29223.9	15806.5		107	34150.2	31041.4	33236.1	27871.2	24261.5	24495.4	15902.5
107	31486	29226.2	35329.9	25723.5	22997.4	18421.5	14401.3		108	34935.5	33393.9	32216.2	27314.6	29731.2	29242.1	15826.4		108	34187.3	31074.6	33268.7	27896	24287.3	24514.6	15919.6
108	31520.3	29255.3	35355.1	25747.1	23018.6	18439	14416.5		109	34972.5	33425.5	32248.9	27341.9	29753	29259.9	15845.8		109	34223.4	31106.8	33300.3	27920.1	24312.4	24533.2	15936.3
109	31553.6	29283.5	35379.5	25770.1	23039.2	18456.2	14431.4		110	35008.4	33456.2	32280.7	27368.5	29774.2	29277.2	15864.8		110	34258.5	31138.2	33331.2	27943.5	24336.8	24551.4	15952.5
110	31586	29311.1	35403.3	25792.4	23059.3	18472.9	14445.9		111	35043.4	33486.2	32311.7	27394.4	29794.9	29294.1	15883.3		111	34292.6	31168.8	33361.2	27966.4	24360.6	24569.2	15968.4
111	31617.5	29337.8	35426.4	25814.2	23078.8	18489.2	14460.1		112	35077.4	33515.3	32341.8	27419.5	29815	29310.5	15901.4		112	34325.8	31198.5	33390.3	27988.6	24383.7	24586.5	15984
112	31648.2	29363.9	35449	25835.4	23097.9	18505.1	14474		113	35110.5	33543.6	32371	27444	29834.6	29326.5	15919.1		113	34358.1	31227.4	33418.7	28010.2	24406.2	24603.3	15999.1
113	31678	29389.3	35470.9	25856	23116.4	18520.6	14487.6		114	35142.7	33571.2	32399.5	27467.8	29853.6	29342.1	15936.3		114	34389.5	31255.5	33446.4	28031.2	24428.1	24619.7	16013.9
114	31707	29414	35492.3	25876.1	23134.4	18535.7	14500.9		115	35174	33598	32427.3	27491	29872.2	29357.4	15953.1		115	34420.1	31282.9	33473.3	28051.7	24449.5	24635.7	16028.3
115	31735.2	29438	35513.1	25895.6	23152	18550.5	14513.9		116	35204.4	33624.1	32454.3	27513.6	29890.3	29372.2	15969.5		116	34449.8	31309.5	33499.4	28071.6	24470.2	24651.3	16042.4
116	31762.7	29461.4	35533.3	25914.7	23169.2	18564.9	14526.5		117	35234.1	33649.5	32480.5	27535.5	29907.8	29386.6	15985.5		117	34478.7	31335.4	33524.9	28091	24490.4	24666.5	16056.2
117	31789.4	29484.2	35553	25933.2	23185.8	18578.9	14538.9		118	35262.9	33674.3	32506.1	27556.9	29925	29400.7	16001.1		118	34506.8	31360.7	33549.7	28109.9	24510	24681.3	16069.6
118	31815.4	29506.4	35572.2	25951.2	23202.1	18592.6	14551.1		119	35290.9	33698.3	32531	27577.6	29941.6	29414.4	16016.4		119	34534.2	31385.2	33573.8	28128.3	24529.2	24695.7	16082.7
119	31840.7	29527.9	35590.8	25968.8	23217.9	18606	14562.9		120	35318.2	33721.8	32555.2	27597.9	29957.9	29427.8	16031.2		120	34560.9	31409.1	33597.3	28146.1	24547.8	24709.8	16095.5
120	31865.3	29548.9	35609	25985.9	23233.3	18619	14574.5		121	35344.8	33744.6	32578.8	27617.5	29973.7	29440.8	16045.7		121	34586.8	31432.4	33620.1	28163.5	24565.9	24723.5	16107.9
121	31889.3	29569.4	35626.7	26002.5	23248.3	18631.7	14585.8		122	35370.6	33766.8	32601.7	27636.7	29989.1	29453.5	16059.9		122	34612	31455	33642.4	28180.5	24583.5	24736.8	16120.1
122	31912.6	29589.3	35643.9	26018.7	23262.9	18644.1	14596.8		123	35395.8	33788.4	32624	27655.3	30004.1	29465.8	16073.7		123	34636.6	31477.1	33664	28196.9	24600.7	24749.9	16132
123	31935.2	29608.7	35660.7	26034.5	23277.1	18656.1	14607.6		124	35420.3	33809.4	32645.8	27673.5	30018.6	29477.9	16087.2		124	34660.4	31498.5	33685.1	28213	24617.4	24762.5	16143.6
124	31957.3	29627.6	35677	26049.9	23291	18667.9	14618.2		125	35444.1	33829.9	32666.9	27691.2	30032.8	29489.6	16100.3		125	34683.7	31519.4	33705.6	28228.6	24633.6	24774.9	16154.9
125	31978.8	29646	35692.9	26064.9	23304.5	18679.4	14628.5		126	35467.3	33849.8	32687.5	27708.3	30046.7	29501.1	16113.1		126	34706.3	31539.8	33725.6	28243.8	24649.5	24786.9	16165.9
126	31999.7	29663.9	35708.4	26079.4	23317.6	18690.6	14638.5		127	35489.8	33869.2	32707.6	27725.1	30060.1	29512.2	16125.6		127	34728.3	31559.5	33745	28258.6	24664.9	24798.7	16176.7
127	32020	29681.3	35723.5	26093.6	23330.4	18701.5	14648.4		128	35511.8	33888.1	32727.1	27741.4	30073.3	29523.1	16137.8		128	34749.7	31578.8	33763.9	28273	24679.9	24810.1	16187.2
128	32039.8	29698.3	35738.1	26107.4	23342.9	18712.2	14658		129	35533.2	33906.5	32746.1	27757.2	30086	29533.6	16149.7		129	34770.6	31597.6	33782.4	28287	24694.5	24821.2	16197.4
129	32059.1	29714.8	35752.4	26120.9	23355.1	18722.6	14667.3		130	35554	33924.4	32764.6	27772.7	30098.5	29544	16161.4		130	34790.9	31615.9	33800.3	28300.7	24708.7	24832.1	16207.4
130	32077.9	29730.9	35766.4	26134	23366.9	18732.7	14676.5		131	35574.2	33941.8	32782.7	27787.7	30110.6	29554	16172.7		131	34810.7	31633.6	33817.8	28314	24722.5	24842.7	16217.2
131	32096.2	29746.5	35779.9	26146.8	23378.4	18742.6	14685.4		132	35593.9	33958.8	32800.2	27802.3	30122.4	29563.8	16183.7		132	34829.9	31651	33834.8	28326.9	24736	24853	16226.7
132	32113.9	29761.8	35793.1	26159.2	23389.7	18752.2	14694.2		133	35613.1	33975.4	32817.3	27816.6	30133.9	29573.3	16194.5		133	34848.6	31667.8	33851.3	28339.5	24749.1	24863.1	16236
133	32131.2	29776.7	35806	26171.3	23400.6	18761.6	14702.7		134	35631.8	33991.5	32833.9	27830.4	30145	29582.6	16205		134	34866.8	31684.3	33867.5	28351.8	24761.9	24872.8	16245
134	32148.1	29791.2	35818.5	26183.1	23411.3	18770.8	14711.1		135	35650	34007.1	32850.1	27843.9	30155.9	29591.7	16215.3		135	34884.6	31700.3	33883.2	28363.8	24774.3	24882.4	16253.9
135	32164.5	29805.3	35830.7	26194.6	23421.7	18779.7	14719.2		136	35667.7	34022.4	32865.9	27857.1	30166.5	29600.5	16225.3		136	34901.9	31715.8	33898.5	28375.4	24786.4	24891.7	16262.5
136	32180.5	29819	35842.6	26205.8	23431.8	18788.5	14727.2		137	35685	34037.3	32881.3	27869.9	30176.9	29609.1	16235		137	34918.7	31731	33913.4	28386.7	24798.2	24900.8	16270.9
137	32196	29832.4	35854.2	26216.7	23441.7	18797	14734.9		138	35701.8	34051.7	32896.2	27882.3	30186.9	29617.5	16244.6		138	34935.1	31745.8	33927.9	28397.8	24809.7	24909.6	16279.1
138	32211.2	29845.4	35865.4	26227.3	23451.3	18805.3	14742.5		139	35718.1	34065.8	32910.8	27894.5	30196.8	29625.7	16253.8		139	34951	31760.2	33942	28408.5	24820.9	24918.2	16287.1
139	32225.9	29858.1	35876.4	26237.6	23460.6	18813.4	14749.9		140	35734	34079.6	32925	27906.3	30206.3	29633.7	16262.9		140	34966.5	31774.2	33955.8	28419	24831.8	24926.6	16294.9
140	32240.3	29870.5	35887.1	26247.7	23469.8	18821.3	14757.1		141	35749.6	34093	32938.9	27917.8	30215.6	29641.4	16271.7		141	34981.7	31787.8	33969.2	28429.2	24842.4	24934.8	16302.5
141	32254.3	29882.5	35897.5	26257.5	23478.7	18829	14764.2		142	35764.7	34106	32952.3	27929	30224.7	29649	16280.4		142	34996.4	31801.1	33982.2	28439.1	24852.7	24942.8	16310
142	32267.9	29894.3	35907.7	26267.1	23487.3	18836.5	14771.1		143	35779.4	34118.7	32965.5	27939.9	30233.5	29656.4	16288.8		143	35010.7	31814.1	33994.9	28448.8	24862.8	24950.6	16317.2
143	32281.2	29905.7	35917.6	26276.4	23495.8	18843.8	14777.9		144	35793.7	34131	32978.2	27950.6	30242.1	29663.5	16297		144	35024.7	31826.7	34007.3	28458.2	24872.6	24958.1	16324.3
144	32294.1	29916.8	35927.2	26285.5	23504	18850.9	14784.4		145	35807.7	34143.1	32990.7	27960.9	30250.5	29670.6	16305		145	35038.3	31839	34019.4	28467.4	24882.2	24965.5	16331.2
145	32306.7	29927.7	35936.6	26294.4	23512	18857.9	14790.9		146	35821.2	34154.8	33002.8	27971	30258.6	29677.4	16312.8		146	35051.5	31851	34031.1	28476.3	24891.4	24972.7	16337.9
146	32319	29938.3	35945.8	26303	23519.8	18864.7	14797.1		147	35834.5	34166.2	33014.6	27980.8	30266.6	29684	16320.4		147	35064.4	31862.6	34042.6	28485	24900.5	24979.7	16344.5
147	32330.9	29948.6	35954.7	26311.4	23527.4	18871.4	14803.3		148	35847.4	34177.4	33026.2	27990.4	30274.3	29690.5	16327.8		148	35077	31874	34053.7	28493.5	24909.3	24986.6	16350.9
148	32342.5	29958.6	35963.4	26319.6	23534.9	18877.8	14809.3		149	35859.9	34188.2	33037.4	27999.7	30281.9	29696.9	16335.1		149	35089.2	31885.1	34064.6	28501.7	24917.9	24993.3	16357.1
149	32353.9	29968.4	35971.8	26327.6	23542.1	18884.1	14815.1		150	35872.2	34198.8	33048.3	28008.8	30289.2	29703	16342.1		150	35101.2	31895.9	34075.2	28509.8	24926.3	24999.8	16363.2
150	32364.9	29978	35980.1	26335.3	23549.2	18890.3	14820.8
